# Supplementary material for: Transcriptomic Profiling Reveals Divergent Immune Responses to AAV1 and AAV-ie in Mice Inner Ear
Source: Int J Med Sci. 2026 Jan 8;23(2):611–9. doi: 10.7150/ijms.121060 (PMC12825142; doi:10.7150/ijms.121060)
Supplement: Supplementary file 2 — Supplementary data 1 - figure 2 raw data. [file ijmsv23p0611s2.xlsx]

## Sheet: AAV-ie-48h_vs_diluent-48h
GeneID	GeneSymbol	OverlapInfo	GeneAnno
ENSMUSG00000058396	Gpr182	AAV-ie-1w_vs_diluent-1w@UpDown&&AAV-ie-2w_vs_diluent-2w@UpDown&&AAV-ie-48h_vs_diluent-48h@UpDown	G protein-coupled receptor 182 [Source:MGI Symbol;Acc:MGI:109545]
ENSMUSG00000025469	Msx3	AAV-ie-1w_vs_diluent-1w@UpDown&&AAV-ie-2w_vs_diluent-2w@UpDown&&AAV-ie-48h_vs_diluent-48h@UpDown	msh homeobox 3 [Source:MGI Symbol;Acc:MGI:106587]
ENSMUSG00000070034	Sp110	AAV-ie-1w_vs_diluent-1w@UpDown&&AAV-ie-2w_vs_diluent-2w@UpDown&&AAV-ie-48h_vs_diluent-48h@UpDown	Sp110 nuclear body protein [Source:MGI Symbol;Acc:MGI:1923364]
ENSMUSG00000072620	Slfn2	AAV-ie-1w_vs_diluent-1w@UpDown&&AAV-ie-2w_vs_diluent-2w@UpDown&&AAV-ie-48h_vs_diluent-48h@UpDown	schlafen 2 [Source:MGI Symbol;Acc:MGI:1313258]
ENSMUSG00000097906	Gm9625	AAV-ie-1w_vs_diluent-1w@UpDown&&AAV-ie-2w_vs_diluent-2w@UpDown&&AAV-ie-48h_vs_diluent-48h@UpDown	predicted gene 9625 [Source:MGI Symbol;Acc:MGI:3780033]
ENSMUSG00000035686	Thrsp	AAV-ie-1w_vs_diluent-1w@UpDown&&AAV-ie-2w_vs_diluent-2w@UpDown&&AAV-ie-48h_vs_diluent-48h@UpDown	thyroid hormone responsive [Source:MGI Symbol;Acc:MGI:109126]
ENSMUSG00000032690	Oas2	AAV-ie-1w_vs_diluent-1w@UpDown&&AAV-ie-2w_vs_diluent-2w@UpDown&&AAV-ie-48h_vs_diluent-48h@UpDown	2'-5' oligoadenylate synthetase 2 [Source:MGI Symbol;Acc:MGI:2180852]
ENSMUSG00000074489	Bglap3	AAV-ie-1w_vs_diluent-1w@UpDown&&AAV-ie-2w_vs_diluent-2w@UpDown&&AAV-ie-48h_vs_diluent-48h@UpDown	bone gamma-carboxyglutamate protein 3 [Source:MGI Symbol;Acc:MGI:88155]
ENSMUSG00000069917	Hba-a2	AAV-ie-1w_vs_diluent-1w@UpDown&&AAV-ie-2w_vs_diluent-2w@UpDown&&AAV-ie-48h_vs_diluent-48h@UpDown	hemoglobin alpha, adult chain 2 [Source:MGI Symbol;Acc:MGI:96016]
ENSMUSG00000040966	Slc22a2	AAV-ie-1w_vs_diluent-1w@UpDown&&AAV-ie-2w_vs_diluent-2w@UpDown&&AAV-ie-48h_vs_diluent-48h@UpDown	solute carrier family 22 (organic cation transporter), member 2 [Source:MGI Symbol;Acc:MGI:1335072]
ENSMUSG00000072553	Gm525	AAV-ie-1w_vs_diluent-1w@UpDown&&AAV-ie-2w_vs_diluent-2w@UpDown&&AAV-ie-48h_vs_diluent-48h@UpDown	predicted gene 525 [Source:MGI Symbol;Acc:MGI:2685371]
ENSMUSG00000115381	Gm49266	AAV-ie-1w_vs_diluent-1w@UpDown&&AAV-ie-2w_vs_diluent-2w@UpDown&&AAV-ie-48h_vs_diluent-48h@UpDown	predicted gene, 49266 [Source:MGI Symbol;Acc:MGI:6118744]
ENSMUSG00000039110	Mycbpap	AAV-ie-1w_vs_diluent-1w@UpDown&&AAV-ie-2w_vs_diluent-2w@UpDown&&AAV-ie-48h_vs_diluent-48h@UpDown	MYCBP associated protein [Source:MGI Symbol;Acc:MGI:2388726]
ENSMUSG00000053441	Adamts19	AAV-ie-1w_vs_diluent-1w@UpDown&&AAV-ie-2w_vs_diluent-2w@UpDown&&AAV-ie-48h_vs_diluent-48h@UpDown	a disintegrin-like and metallopeptidase (reprolysin type) with thrombospondin type 1 motif, 19 [Source:MGI Symbol;Acc:MGI:2442875]
ENSMUSG00000033857	Engase	AAV-ie-1w_vs_diluent-1w@UpDown&&AAV-ie-2w_vs_diluent-2w@UpDown&&AAV-ie-48h_vs_diluent-48h@UpDown	endo-beta-N-acetylglucosaminidase [Source:MGI Symbol;Acc:MGI:2443788]
ENSMUSG00000086324	Gm15564	AAV-ie-1w_vs_diluent-1w@UpDown&&AAV-ie-2w_vs_diluent-2w@UpDown&&AAV-ie-48h_vs_diluent-48h@UpDown	predicted gene 15564 [Source:MGI Symbol;Acc:MGI:3783013]
ENSMUSG00000028475	Spaar	AAV-ie-1w_vs_diluent-1w@UpDown&&AAV-ie-2w_vs_diluent-2w@UpDown&&AAV-ie-48h_vs_diluent-48h@UpDown	small regulatory polypeptide of amino acid response [Source:MGI Symbol;Acc:MGI:1918656]
ENSMUSG00000036098	Myrf	AAV-ie-1w_vs_diluent-1w@UpDown&&AAV-ie-2w_vs_diluent-2w@UpDown&&AAV-ie-48h_vs_diluent-48h@UpDown	myelin regulatory factor [Source:MGI Symbol;Acc:MGI:2684944]
ENSMUSG00000031906	Smpd3	AAV-ie-1w_vs_diluent-1w@UpDown&&AAV-ie-2w_vs_diluent-2w@UpDown&&AAV-ie-48h_vs_diluent-48h@UpDown	sphingomyelin phosphodiesterase 3, neutral [Source:MGI Symbol;Acc:MGI:1927578]
ENSMUSG00000002580	Mien1	AAV-ie-1w_vs_diluent-1w@UpDown&&AAV-ie-2w_vs_diluent-2w@UpDown&&AAV-ie-48h_vs_diluent-48h@UpDown	migration and invasion enhancer 1 [Source:MGI Symbol;Acc:MGI:1913678]
ENSMUSG00000026535	Ifi202b	AAV-ie-1w_vs_diluent-1w@UpDown&&AAV-ie-2w_vs_diluent-2w@UpDown&&AAV-ie-48h_vs_diluent-48h@UpDown	interferon activated gene 202B [Source:MGI Symbol;Acc:MGI:1347083]
ENSMUSG00000037254	Itih2	AAV-ie-1w_vs_diluent-1w@UpDown&&AAV-ie-2w_vs_diluent-2w@UpDown&&AAV-ie-48h_vs_diluent-48h@UpDown	inter-alpha trypsin inhibitor, heavy chain 2 [Source:MGI Symbol;Acc:MGI:96619]
ENSMUSG00000079017	Ifi27l2a	AAV-ie-1w_vs_diluent-1w@UpDown&&AAV-ie-2w_vs_diluent-2w@UpDown&&AAV-ie-48h_vs_diluent-48h@UpDown	interferon, alpha-inducible protein 27 like 2A [Source:MGI Symbol;Acc:MGI:1924183]
ENSMUSG00000031070	Mrgprf	AAV-ie-1w_vs_diluent-1w@UpDown&&AAV-ie-2w_vs_diluent-2w@UpDown&&AAV-ie-48h_vs_diluent-48h@UpDown	MAS-related GPR, member F [Source:MGI Symbol;Acc:MGI:2384823]
ENSMUSG00000043085	Tmem82	AAV-ie-1w_vs_diluent-1w@UpDown&&AAV-ie-2w_vs_diluent-2w@UpDown&&AAV-ie-48h_vs_diluent-48h@UpDown	transmembrane protein 82 [Source:MGI Symbol;Acc:MGI:2384869]
ENSMUSG00000040809	Chil3	AAV-ie-1w_vs_diluent-1w@UpDown&&AAV-ie-2w_vs_diluent-2w@UpDown&&AAV-ie-48h_vs_diluent-48h@UpDown	chitinase-like 3 [Source:MGI Symbol;Acc:MGI:1330860]
ENSMUSG00000070713	Gm10282	AAV-ie-1w_vs_diluent-1w@UpDown&&AAV-ie-2w_vs_diluent-2w@UpDown&&AAV-ie-48h_vs_diluent-48h@UpDown	predicted pseudogene 10282 [Source:MGI Symbol;Acc:MGI:3704312]
ENSMUSG00000015090	Ptgds	AAV-ie-1w_vs_diluent-1w@UpDown&&AAV-ie-2w_vs_diluent-2w@UpDown&&AAV-ie-48h_vs_diluent-48h@UpDown	prostaglandin D2 synthase (brain) [Source:MGI Symbol;Acc:MGI:99261]
ENSMUSG00000066687	Zbtb16	AAV-ie-1w_vs_diluent-1w@UpDown&&AAV-ie-2w_vs_diluent-2w@UpDown&&AAV-ie-48h_vs_diluent-48h@UpDown	zinc finger and BTB domain containing 16 [Source:MGI Symbol;Acc:MGI:103222]
ENSMUSG00000030641	Ddias	AAV-ie-1w_vs_diluent-1w@UpDown&&AAV-ie-2w_vs_diluent-2w@UpDown&&AAV-ie-48h_vs_diluent-48h@UpDown	DNA damage-induced apoptosis suppressor [Source:MGI Symbol;Acc:MGI:1921291]
ENSMUSG00000020411	Nipal4	AAV-ie-1w_vs_diluent-1w@UpDown&&AAV-ie-2w_vs_diluent-2w@UpDown&&AAV-ie-48h_vs_diluent-48h@UpDown	NIPA-like domain containing 4 [Source:MGI Symbol;Acc:MGI:2444671]
ENSMUSG00000105814	Mir703	AAV-ie-1w_vs_diluent-1w@UpDown&&AAV-ie-2w_vs_diluent-2w@UpDown&&AAV-ie-48h_vs_diluent-48h@UpDown	microRNA 703 [Source:MGI Symbol;Acc:MGI:3629657]
ENSMUSG00000074211	Sdhaf1	AAV-ie-1w_vs_diluent-1w@UpDown&&AAV-ie-2w_vs_diluent-2w@UpDown&&AAV-ie-48h_vs_diluent-48h@UpDown	succinate dehydrogenase complex assembly factor 1 [Source:MGI Symbol;Acc:MGI:1915582]
ENSMUSG00000040740	Slc25a34	AAV-ie-1w_vs_diluent-1w@UpDown&&AAV-ie-2w_vs_diluent-2w@UpDown&&AAV-ie-48h_vs_diluent-48h@UpDown	solute carrier family 25, member 34 [Source:MGI Symbol;Acc:MGI:2686215]
ENSMUSG00000098973	Mir6236	AAV-ie-1w_vs_diluent-1w@UpDown&&AAV-ie-2w_vs_diluent-2w@UpDown&&AAV-ie-48h_vs_diluent-48h@UpDown	microRNA 6236 [Source:MGI Symbol;Acc:MGI:5530929]
ENSMUSG00000104494	Gm37111	AAV-ie-1w_vs_diluent-1w@UpDown&&AAV-ie-2w_vs_diluent-2w@UpDown&&AAV-ie-48h_vs_diluent-48h@UpDown	predicted gene, 37111 [Source:MGI Symbol;Acc:MGI:5610339]
ENSMUSG00000062997	Rpl35	AAV-ie-1w_vs_diluent-1w@UpDown&&AAV-ie-2w_vs_diluent-2w@UpDown&&AAV-ie-48h_vs_diluent-48h@UpDown	ribosomal protein L35 [Source:MGI Symbol;Acc:MGI:1913739]
ENSMUSG00000036641	Ccdc148	AAV-ie-1w_vs_diluent-1w@UpDown&&AAV-ie-2w_vs_diluent-2w@UpDown&&AAV-ie-48h_vs_diluent-48h@UpDown	coiled-coil domain containing 148 [Source:MGI Symbol;Acc:MGI:3039583]
ENSMUSG00000032278	Paqr5	AAV-ie-1w_vs_diluent-1w@UpDown&&AAV-ie-2w_vs_diluent-2w@UpDown&&AAV-ie-48h_vs_diluent-48h@UpDown	progestin and adipoQ receptor family member V [Source:MGI Symbol;Acc:MGI:1921340]
ENSMUSG00000083863	Gm13341	AAV-ie-1w_vs_diluent-1w@UpDown&&AAV-ie-2w_vs_diluent-2w@UpDown&&AAV-ie-48h_vs_diluent-48h@UpDown	predicted gene 13341 [Source:MGI Symbol;Acc:MGI:3650228]
ENSMUSG00000083833	Gm13841	AAV-ie-1w_vs_diluent-1w@UpDown&&AAV-ie-2w_vs_diluent-2w@UpDown&&AAV-ie-48h_vs_diluent-48h@UpDown	predicted gene 13841 [Source:MGI Symbol;Acc:MGI:3650890]
ENSMUSG00000050931	Sgms2	AAV-ie-1w_vs_diluent-1w@UpDown&&AAV-ie-2w_vs_diluent-2w@UpDown&&AAV-ie-48h_vs_diluent-48h@UpDown	sphingomyelin synthase 2 [Source:MGI Symbol;Acc:MGI:1921692]
ENSMUSG00000024677	Ms4a6b	AAV-ie-1w_vs_diluent-1w@UpDown&&AAV-ie-2w_vs_diluent-2w@UpDown&&AAV-ie-48h_vs_diluent-48h@UpDown	membrane-spanning 4-domains, subfamily A, member 6B [Source:MGI Symbol;Acc:MGI:1917024]
ENSMUSG00000000753	Serpinf1	AAV-ie-1w_vs_diluent-1w@UpDown&&AAV-ie-2w_vs_diluent-2w@UpDown&&AAV-ie-48h_vs_diluent-48h@UpDown	serine (or cysteine) peptidase inhibitor, clade F, member 1 [Source:MGI Symbol;Acc:MGI:108080]
ENSMUSG00000022956	ENSMUSG00000022956	AAV-ie-1w_vs_diluent-1w@UpDown&&AAV-ie-2w_vs_diluent-2w@UpDown&&AAV-ie-48h_vs_diluent-48h@UpDown	ATP synthase, H+ transporting, mitochondrial F1 complex, O subunit [Source:MGI Symbol;Acc:MGI:106341]
ENSMUSG00000024598	Fbn2	AAV-ie-1w_vs_diluent-1w@UpDown&&AAV-ie-2w_vs_diluent-2w@UpDown&&AAV-ie-48h_vs_diluent-48h@UpDown	fibrillin 2 [Source:MGI Symbol;Acc:MGI:95490]
ENSMUSG00000074896	Ifit3	AAV-ie-1w_vs_diluent-1w@UpDown&&AAV-ie-2w_vs_diluent-2w@UpDown&&AAV-ie-48h_vs_diluent-48h@UpDown	interferon-induced protein with tetratricopeptide repeats 3 [Source:MGI Symbol;Acc:MGI:1101055]
ENSMUSG00000074899	Sptbn5	AAV-ie-1w_vs_diluent-1w@UpDown&&AAV-ie-2w_vs_diluent-2w@UpDown&&AAV-ie-48h_vs_diluent-48h@UpDown	spectrin beta, non-erythrocytic 5 [Source:MGI Symbol;Acc:MGI:2685200]
ENSMUSG00000050860	Phospho1	AAV-ie-1w_vs_diluent-1w@UpDown&&AAV-ie-2w_vs_diluent-2w@UpDown&&AAV-ie-48h_vs_diluent-48h@UpDown	phosphatase, orphan 1 [Source:MGI Symbol;Acc:MGI:2447348]
ENSMUSG00000034796	Cpne7	AAV-ie-1w_vs_diluent-1w@UpDown&&AAV-ie-2w_vs_diluent-2w@UpDown&&AAV-ie-48h_vs_diluent-48h@UpDown	copine VII [Source:MGI Symbol;Acc:MGI:2142747]
ENSMUSG00000025889	Snca	AAV-ie-1w_vs_diluent-1w@UpDown&&AAV-ie-2w_vs_diluent-2w@UpDown&&AAV-ie-48h_vs_diluent-48h@UpDown	synuclein, alpha [Source:MGI Symbol;Acc:MGI:1277151]
ENSMUSG00000019232	Etnppl	AAV-ie-1w_vs_diluent-1w@UpDown&&AAV-ie-2w_vs_diluent-2w@UpDown&&AAV-ie-48h_vs_diluent-48h@UpDown	ethanolamine phosphate phospholyase [Source:MGI Symbol;Acc:MGI:1919010]
ENSMUSG00000091400	Gm6356	AAV-ie-1w_vs_diluent-1w@UpDown&&AAV-ie-2w_vs_diluent-2w@UpDown&&AAV-ie-48h_vs_diluent-48h@UpDown	predicted gene 6356 [Source:MGI Symbol;Acc:MGI:3646390]
ENSMUSG00000017446	C1qtnf1	AAV-ie-1w_vs_diluent-1w@UpDown&&AAV-ie-2w_vs_diluent-2w@UpDown&&AAV-ie-48h_vs_diluent-48h@UpDown	C1q and tumor necrosis factor related protein 1 [Source:MGI Symbol;Acc:MGI:1919254]
ENSMUSG00000087303	Lipo2	AAV-ie-1w_vs_diluent-1w@UpDown&&AAV-ie-2w_vs_diluent-2w@UpDown&&AAV-ie-48h_vs_diluent-48h@UpDown	lipase, member O2 [Source:MGI Symbol;Acc:MGI:3644466]
ENSMUSG00000054428	Atpif1	AAV-ie-1w_vs_diluent-1w@UpDown&&AAV-ie-2w_vs_diluent-2w@UpDown&&AAV-ie-48h_vs_diluent-48h@UpDown	ATPase inhibitory factor 1 [Source:MGI Symbol;Acc:MGI:1196457]
ENSMUSG00000037095	Lrg1	AAV-ie-1w_vs_diluent-1w@UpDown&&AAV-ie-2w_vs_diluent-2w@UpDown&&AAV-ie-48h_vs_diluent-48h@UpDown	leucine-rich alpha-2-glycoprotein 1 [Source:MGI Symbol;Acc:MGI:1924155]
ENSMUSG00000031762	Mt2	AAV-ie-1w_vs_diluent-1w@UpDown&&AAV-ie-2w_vs_diluent-2w@UpDown&&AAV-ie-48h_vs_diluent-48h@UpDown	metallothionein 2 [Source:MGI Symbol;Acc:MGI:97172]
ENSMUSG00000028862	Map3k6	AAV-ie-1w_vs_diluent-1w@UpDown&&AAV-ie-2w_vs_diluent-2w@UpDown&&AAV-ie-48h_vs_diluent-48h@UpDown	mitogen-activated protein kinase kinase kinase 6 [Source:MGI Symbol;Acc:MGI:1855691]
ENSMUSG00000023153	Tmem52	AAV-ie-1w_vs_diluent-1w@UpDown&&AAV-ie-2w_vs_diluent-2w@UpDown&&AAV-ie-48h_vs_diluent-48h@UpDown	transmembrane protein 52 [Source:MGI Symbol;Acc:MGI:1916921]
ENSMUSG00000060143	Gm10076	AAV-ie-1w_vs_diluent-1w@UpDown&&AAV-ie-2w_vs_diluent-2w@UpDown&&AAV-ie-48h_vs_diluent-48h@UpDown	predicted gene 10076 [Source:MGI Symbol;Acc:MGI:3704451]
ENSMUSG00000083679	Gm12892	AAV-ie-1w_vs_diluent-1w@UpDown&&AAV-ie-2w_vs_diluent-2w@UpDown&&AAV-ie-48h_vs_diluent-48h@UpDown	predicted gene 12892 [Source:MGI Symbol;Acc:MGI:3649649]
ENSMUSG00000026222	Sp100	AAV-ie-1w_vs_diluent-1w@UpDown&&AAV-ie-2w_vs_diluent-2w@UpDown&&AAV-ie-48h_vs_diluent-48h@UpDown	nuclear antigen Sp100 [Source:MGI Symbol;Acc:MGI:109561]
ENSMUSG00000044006	Cilp2	AAV-ie-1w_vs_diluent-1w@UpDown&&AAV-ie-2w_vs_diluent-2w@UpDown&&AAV-ie-48h_vs_diluent-48h@UpDown	cartilage intermediate layer protein 2 [Source:MGI Symbol;Acc:MGI:1915959]
ENSMUSG00000037762	Slc16a9	AAV-ie-1w_vs_diluent-1w@UpDown&&AAV-ie-2w_vs_diluent-2w@UpDown&&AAV-ie-48h_vs_diluent-48h@UpDown	solute carrier family 16 (monocarboxylic acid transporters), member 9 [Source:MGI Symbol;Acc:MGI:1914109]
ENSMUSG00000060989	Gm11847	AAV-ie-1w_vs_diluent-1w@UpDown&&AAV-ie-2w_vs_diluent-2w@UpDown&&AAV-ie-48h_vs_diluent-48h@UpDown	predicted gene 11847 [Source:MGI Symbol;Acc:MGI:3651787]
ENSMUSG00000065037	Rn7sk	AAV-ie-1w_vs_diluent-1w@UpDown&&AAV-ie-2w_vs_diluent-2w@UpDown&&AAV-ie-48h_vs_diluent-48h@UpDown	RNA, 7SK, nuclear [Source:MGI Symbol;Acc:MGI:103186]
ENSMUSG00000019122	Ccl9	AAV-ie-1w_vs_diluent-1w@UpDown&&AAV-ie-2w_vs_diluent-2w@UpDown&&AAV-ie-48h_vs_diluent-48h@UpDown	chemokine (C-C motif) ligand 9 [Source:MGI Symbol;Acc:MGI:104533]
ENSMUSG00000029306	Ibsp	AAV-ie-1w_vs_diluent-1w@UpDown&&AAV-ie-2w_vs_diluent-2w@UpDown&&AAV-ie-48h_vs_diluent-48h@UpDown	integrin binding sialoprotein [Source:MGI Symbol;Acc:MGI:96389]
ENSMUSG00000030340	Scnn1a	AAV-ie-1w_vs_diluent-1w@UpDown&&AAV-ie-2w_vs_diluent-2w@UpDown&&AAV-ie-48h_vs_diluent-48h@UpDown	sodium channel, nonvoltage-gated 1 alpha [Source:MGI Symbol;Acc:MGI:101782]
ENSMUSG00000029321	Slc10a6	AAV-ie-1w_vs_diluent-1w@UpDown&&AAV-ie-2w_vs_diluent-2w@UpDown&&AAV-ie-48h_vs_diluent-48h@UpDown	solute carrier family 10 (sodium/bile acid cotransporter family), member 6 [Source:MGI Symbol;Acc:MGI:1923000]
ENSMUSG00000073489	Ifi204	AAV-ie-1w_vs_diluent-1w@UpDown&&AAV-ie-2w_vs_diluent-2w@UpDown&&AAV-ie-48h_vs_diluent-48h@UpDown	interferon activated gene 204 [Source:MGI Symbol;Acc:MGI:96429]
ENSMUSG00000049691	Nkx3-2	AAV-ie-1w_vs_diluent-1w@UpDown&&AAV-ie-2w_vs_diluent-2w@UpDown&&AAV-ie-48h_vs_diluent-48h@UpDown	NK3 homeobox 2 [Source:MGI Symbol;Acc:MGI:108015]
ENSMUSG00000037686	Aspg	AAV-ie-1w_vs_diluent-1w@UpDown&&AAV-ie-2w_vs_diluent-2w@UpDown&&AAV-ie-48h_vs_diluent-48h@UpDown	asparaginase [Source:MGI Symbol;Acc:MGI:2144822]
ENSMUSG00000001666	Ddt	AAV-ie-1w_vs_diluent-1w@UpDown&&AAV-ie-2w_vs_diluent-2w@UpDown&&AAV-ie-48h_vs_diluent-48h@UpDown	D-dopachrome tautomerase [Source:MGI Symbol;Acc:MGI:1298381]
ENSMUSG00000023019	Gpd1	AAV-ie-1w_vs_diluent-1w@UpDown&&AAV-ie-2w_vs_diluent-2w@UpDown&&AAV-ie-48h_vs_diluent-48h@UpDown	glycerol-3-phosphate dehydrogenase 1 (soluble) [Source:MGI Symbol;Acc:MGI:95679]
ENSMUSG00000026981	Il1rn	AAV-ie-1w_vs_diluent-1w@UpDown&&AAV-ie-2w_vs_diluent-2w@UpDown&&AAV-ie-48h_vs_diluent-48h@UpDown	interleukin 1 receptor antagonist [Source:MGI Symbol;Acc:MGI:96547]
ENSMUSG00000024327	Slc39a7	AAV-ie-1w_vs_diluent-1w@UpDown&&AAV-ie-2w_vs_diluent-2w@UpDown&&AAV-ie-48h_vs_diluent-48h@UpDown	solute carrier family 39 (zinc transporter), member 7 [Source:MGI Symbol;Acc:MGI:95909]
ENSMUSG00000058546	Rpl23a	AAV-ie-1w_vs_diluent-1w@UpDown&&AAV-ie-2w_vs_diluent-2w@UpDown&&AAV-ie-48h_vs_diluent-48h@UpDown	ribosomal protein L23A [Source:MGI Symbol;Acc:MGI:3040672]
ENSMUSG00000021319	Sfrp4	AAV-ie-1w_vs_diluent-1w@UpDown&&AAV-ie-2w_vs_diluent-2w@UpDown&&AAV-ie-48h_vs_diluent-48h@UpDown	secreted frizzled-related protein 4 [Source:MGI Symbol;Acc:MGI:892010]
ENSMUSG00000030235	Slco1c1	AAV-ie-1w_vs_diluent-1w@UpDown&&AAV-ie-2w_vs_diluent-2w@UpDown&&AAV-ie-48h_vs_diluent-48h@UpDown	solute carrier organic anion transporter family, member 1c1 [Source:MGI Symbol;Acc:MGI:1889679]
ENSMUSG00000076439	Mog	AAV-ie-1w_vs_diluent-1w@UpDown&&AAV-ie-2w_vs_diluent-2w@UpDown&&AAV-ie-48h_vs_diluent-48h@UpDown	myelin oligodendrocyte glycoprotein [Source:MGI Symbol;Acc:MGI:97435]
ENSMUSG00000023906	Cldn6	AAV-ie-1w_vs_diluent-1w@UpDown&&AAV-ie-2w_vs_diluent-2w@UpDown&&AAV-ie-48h_vs_diluent-48h@UpDown	claudin 6 [Source:MGI Symbol;Acc:MGI:1859284]
ENSMUSG00000005980	Dnase1	AAV-ie-1w_vs_diluent-1w@UpDown&&AAV-ie-2w_vs_diluent-2w@UpDown&&AAV-ie-48h_vs_diluent-48h@UpDown	deoxyribonuclease I [Source:MGI Symbol;Acc:MGI:103157]
ENSMUSG00000026840	Lamc3	AAV-ie-1w_vs_diluent-1w@UpDown&&AAV-ie-2w_vs_diluent-2w@UpDown&&AAV-ie-48h_vs_diluent-48h@UpDown	laminin gamma 3 [Source:MGI Symbol;Acc:MGI:1344394]
ENSMUSG00000026830	Ermn	AAV-ie-1w_vs_diluent-1w@UpDown&&AAV-ie-2w_vs_diluent-2w@UpDown&&AAV-ie-48h_vs_diluent-48h@UpDown	ermin, ERM-like protein [Source:MGI Symbol;Acc:MGI:1925017]
ENSMUSG00000030089	Slc41a3	AAV-ie-1w_vs_diluent-1w@UpDown&&AAV-ie-2w_vs_diluent-2w@UpDown&&AAV-ie-48h_vs_diluent-48h@UpDown	solute carrier family 41, member 3 [Source:MGI Symbol;Acc:MGI:1918949]
ENSMUSG00000026822	Lcn2	AAV-ie-1w_vs_diluent-1w@UpDown&&AAV-ie-2w_vs_diluent-2w@UpDown&&AAV-ie-48h_vs_diluent-48h@UpDown	lipocalin 2 [Source:MGI Symbol;Acc:MGI:96757]
ENSMUSG00000114279	H2bc14	AAV-ie-1w_vs_diluent-1w@UpDown&&AAV-ie-2w_vs_diluent-2w@UpDown&&AAV-ie-48h_vs_diluent-48h@UpDown	H2B clustered histone 14 [Source:MGI Symbol;Acc:MGI:2448404]
ENSMUSG00000058420	Syt17	AAV-ie-1w_vs_diluent-1w@UpDown&&AAV-ie-2w_vs_diluent-2w@UpDown&&AAV-ie-48h_vs_diluent-48h@UpDown	synaptotagmin XVII [Source:MGI Symbol;Acc:MGI:104966]
ENSMUSG00000002910	Arrdc2	AAV-ie-1w_vs_diluent-1w@UpDown&&AAV-ie-2w_vs_diluent-2w@UpDown&&AAV-ie-48h_vs_diluent-48h@UpDown	arrestin domain containing 2 [Source:MGI Symbol;Acc:MGI:1918057]
ENSMUSG00000043448	Gjc2	AAV-ie-1w_vs_diluent-1w@UpDown&&AAV-ie-2w_vs_diluent-2w@UpDown&&AAV-ie-48h_vs_diluent-48h@UpDown	gap junction protein, gamma 2 [Source:MGI Symbol;Acc:MGI:2153060]
ENSMUSG00000032726	Bmp8a	AAV-ie-1w_vs_diluent-1w@UpDown&&AAV-ie-2w_vs_diluent-2w@UpDown&&AAV-ie-48h_vs_diluent-48h@UpDown	bone morphogenetic protein 8a [Source:MGI Symbol;Acc:MGI:104515]
ENSMUSG00000031425	Plp1	AAV-ie-1w_vs_diluent-1w@UpDown&&AAV-ie-2w_vs_diluent-2w@UpDown&&AAV-ie-48h_vs_diluent-48h@UpDown	proteolipid protein (myelin) 1 [Source:MGI Symbol;Acc:MGI:97623]
ENSMUSG00000062591	Tubb4a	AAV-ie-1w_vs_diluent-1w@UpDown&&AAV-ie-2w_vs_diluent-2w@UpDown&&AAV-ie-48h_vs_diluent-48h@UpDown	tubulin, beta 4A class IVA [Source:MGI Symbol;Acc:MGI:107848]
ENSMUSG00000094017	Gm13160	AAV-ie-2w_vs_diluent-2w@UpDown&&AAV-ie-48h_vs_diluent-48h@UpDown	predicted gene 13160 [Source:MGI Symbol;Acc:MGI:3649984]
ENSMUSG00000026773	Pfkfb3	AAV-ie-2w_vs_diluent-2w@UpDown&&AAV-ie-48h_vs_diluent-48h@UpDown	6-phosphofructo-2-kinase/fructose-2,6-biphosphatase 3 [Source:MGI Symbol;Acc:MGI:2181202]
ENSMUSG00000048148	Nwd1	AAV-ie-2w_vs_diluent-2w@UpDown&&AAV-ie-48h_vs_diluent-48h@UpDown	NACHT and WD repeat domain containing 1 [Source:MGI Symbol;Acc:MGI:2442268]
ENSMUSG00000030865	Chp2	AAV-ie-2w_vs_diluent-2w@UpDown&&AAV-ie-48h_vs_diluent-48h@UpDown	calcineurin-like EF hand protein 2 [Source:MGI Symbol;Acc:MGI:1917511]
ENSMUSG00000029869	Ephb6	AAV-ie-2w_vs_diluent-2w@UpDown&&AAV-ie-48h_vs_diluent-48h@UpDown	Eph receptor B6 [Source:MGI Symbol;Acc:MGI:1096338]
ENSMUSG00000071342	Lsmem1	AAV-ie-2w_vs_diluent-2w@UpDown&&AAV-ie-48h_vs_diluent-48h@UpDown	leucine-rich single-pass membrane protein 1 [Source:MGI Symbol;Acc:MGI:2685735]
ENSMUSG00000045083	Lingo2	AAV-ie-2w_vs_diluent-2w@UpDown&&AAV-ie-48h_vs_diluent-48h@UpDown	leucine rich repeat and Ig domain containing 2 [Source:MGI Symbol;Acc:MGI:2442298]
ENSMUSG00000036136	Fam110c	AAV-ie-2w_vs_diluent-2w@UpDown&&AAV-ie-48h_vs_diluent-48h@UpDown	family with sequence similarity 110, member C [Source:MGI Symbol;Acc:MGI:1918813]
ENSMUSG00000037469	Acp7	AAV-ie-2w_vs_diluent-2w@UpDown&&AAV-ie-48h_vs_diluent-48h@UpDown	acid phosphatase 7, tartrate resistant [Source:MGI Symbol;Acc:MGI:2142121]
ENSMUSG00000085944	1700003D09Rik	AAV-ie-2w_vs_diluent-2w@UpDown&&AAV-ie-48h_vs_diluent-48h@UpDown	RIKEN cDNA 1700003D09 gene [Source:MGI Symbol;Acc:MGI:1916588]
ENSMUSG00000021057	Akap5	AAV-ie-2w_vs_diluent-2w@UpDown&&AAV-ie-48h_vs_diluent-48h@UpDown	A kinase (PRKA) anchor protein 5 [Source:MGI Symbol;Acc:MGI:2685104]
ENSMUSG00000035699	Slc51a	AAV-ie-2w_vs_diluent-2w@UpDown&&AAV-ie-48h_vs_diluent-48h@UpDown	solute carrier family 51, alpha subunit [Source:MGI Symbol;Acc:MGI:2146634]
ENSMUSG00000040298	Btbd16	AAV-ie-2w_vs_diluent-2w@UpDown&&AAV-ie-48h_vs_diluent-48h@UpDown	BTB (POZ) domain containing 16 [Source:MGI Symbol;Acc:MGI:3045247]
ENSMUSG00000078870	Gm14410	AAV-ie-2w_vs_diluent-2w@UpDown&&AAV-ie-48h_vs_diluent-48h@UpDown	predicted gene 14410 [Source:MGI Symbol;Acc:MGI:3709158]
ENSMUSG00000115403	Gm49304	AAV-ie-2w_vs_diluent-2w@UpDown&&AAV-ie-48h_vs_diluent-48h@UpDown	predicted gene, 49304 [Source:MGI Symbol;Acc:MGI:6118802]
ENSMUSG00000031382	Asb11	AAV-ie-2w_vs_diluent-2w@UpDown&&AAV-ie-48h_vs_diluent-48h@UpDown	ankyrin repeat and SOCS box-containing 11 [Source:MGI Symbol;Acc:MGI:1916104]
ENSMUSG00000064246	Chil1	AAV-ie-2w_vs_diluent-2w@UpDown&&AAV-ie-48h_vs_diluent-48h@UpDown	chitinase-like 1 [Source:MGI Symbol;Acc:MGI:1340899]
ENSMUSG00000078878	Gm14305	AAV-ie-2w_vs_diluent-2w@UpDown&&AAV-ie-48h_vs_diluent-48h@UpDown	predicted gene 14305 [Source:MGI Symbol;Acc:MGI:3709632]
ENSMUSG00000057969	Sema3b	AAV-ie-2w_vs_diluent-2w@UpDown&&AAV-ie-48h_vs_diluent-48h@UpDown	sema domain, immunoglobulin domain (Ig), short basic domain, secreted, (semaphorin) 3B [Source:MGI Symbol;Acc:MGI:107561]
ENSMUSG00000109555	Gm44891	AAV-ie-2w_vs_diluent-2w@UpDown&&AAV-ie-48h_vs_diluent-48h@UpDown	predicted gene 44891 [Source:MGI Symbol;Acc:MGI:5753467]
ENSMUSG00000021950	Anxa8	AAV-ie-2w_vs_diluent-2w@UpDown&&AAV-ie-48h_vs_diluent-48h@UpDown	annexin A8 [Source:MGI Symbol;Acc:MGI:1201374]
ENSMUSG00000065530	Mir99a	AAV-ie-2w_vs_diluent-2w@UpDown&&AAV-ie-48h_vs_diluent-48h@UpDown	microRNA 99a [Source:MGI Symbol;Acc:MGI:2676912]
ENSMUSG00000074476	Spc24	AAV-ie-2w_vs_diluent-2w@UpDown&&AAV-ie-48h_vs_diluent-48h@UpDown	SPC24, NDC80 kinetochore complex component, homolog (S. cerevisiae) [Source:MGI Symbol;Acc:MGI:1914879]
ENSMUSG00000039208	Metrnl	AAV-ie-2w_vs_diluent-2w@UpDown&&AAV-ie-48h_vs_diluent-48h@UpDown	meteorin, glial cell differentiation regulator-like [Source:MGI Symbol;Acc:MGI:2384806]
ENSMUSG00000007682	Dio2	AAV-ie-2w_vs_diluent-2w@UpDown&&AAV-ie-48h_vs_diluent-48h@UpDown	deiodinase, iodothyronine, type II [Source:MGI Symbol;Acc:MGI:1338833]
ENSMUSG00000024066	Xdh	AAV-ie-2w_vs_diluent-2w@UpDown&&AAV-ie-48h_vs_diluent-48h@UpDown	xanthine dehydrogenase [Source:MGI Symbol;Acc:MGI:98973]
ENSMUSG00000043168	4930426D05Rik	AAV-ie-2w_vs_diluent-2w@UpDown&&AAV-ie-48h_vs_diluent-48h@UpDown	RIKEN cDNA 4930426D05 gene [Source:MGI Symbol;Acc:MGI:1921894]
ENSMUSG00000036872	Abcc12	AAV-ie-2w_vs_diluent-2w@UpDown&&AAV-ie-48h_vs_diluent-48h@UpDown	ATP-binding cassette, sub-family C (CFTR/MRP), member 12 [Source:MGI Symbol;Acc:MGI:2441679]
ENSMUSG00000035539	Ccdc180	AAV-ie-2w_vs_diluent-2w@UpDown&&AAV-ie-48h_vs_diluent-48h@UpDown	coiled-coil domain containing 180 [Source:MGI Symbol;Acc:MGI:2685871]
ENSMUSG00000048834	Vstm2a	AAV-ie-2w_vs_diluent-2w@UpDown&&AAV-ie-48h_vs_diluent-48h@UpDown	V-set and transmembrane domain containing 2A [Source:MGI Symbol;Acc:MGI:2384826]
ENSMUSG00000035576	L3mbtl1	AAV-ie-2w_vs_diluent-2w@UpDown&&AAV-ie-48h_vs_diluent-48h@UpDown	L3MBTL1 histone methyl-lysine binding protein [Source:MGI Symbol;Acc:MGI:2676663]
ENSMUSG00000036928	Stag3	AAV-ie-2w_vs_diluent-2w@UpDown&&AAV-ie-48h_vs_diluent-48h@UpDown	stromal antigen 3 [Source:MGI Symbol;Acc:MGI:1355311]
ENSMUSG00000085088	4931413K12Rik	AAV-ie-2w_vs_diluent-2w@UpDown&&AAV-ie-48h_vs_diluent-48h@UpDown	RIKEN cDNA 4931413K12 gene [Source:MGI Symbol;Acc:MGI:1918237]
ENSMUSG00000022311	Csmd3	AAV-ie-2w_vs_diluent-2w@UpDown&&AAV-ie-48h_vs_diluent-48h@UpDown	CUB and Sushi multiple domains 3 [Source:MGI Symbol;Acc:MGI:2386403]
ENSMUSG00000006204	Cdcp3	AAV-ie-2w_vs_diluent-2w@UpDown&&AAV-ie-48h_vs_diluent-48h@UpDown	CUB domain containing protein 3 [Source:MGI Symbol;Acc:MGI:1918645]
ENSMUSG00000054717	Hmgb2	AAV-ie-2w_vs_diluent-2w@UpDown&&AAV-ie-48h_vs_diluent-48h@UpDown	high mobility group box 2 [Source:MGI Symbol;Acc:MGI:96157]
ENSMUSG00000085766	2810430I11Rik	AAV-ie-2w_vs_diluent-2w@UpDown&&AAV-ie-48h_vs_diluent-48h@UpDown	RIKEN cDNA 2810430I11 gene [Source:MGI Symbol;Acc:MGI:3590515]
ENSMUSG00000034164	Emid1	AAV-ie-2w_vs_diluent-2w@UpDown&&AAV-ie-48h_vs_diluent-48h@UpDown	EMI domain containing 1 [Source:MGI Symbol;Acc:MGI:2155091]
ENSMUSG00000059406	Tmprss9	AAV-ie-2w_vs_diluent-2w@UpDown&&AAV-ie-48h_vs_diluent-48h@UpDown	transmembrane protease, serine 9 [Source:MGI Symbol;Acc:MGI:3612246]
ENSMUSG00000024778	Fas	AAV-ie-2w_vs_diluent-2w@UpDown&&AAV-ie-48h_vs_diluent-48h@UpDown	Fas (TNF receptor superfamily member 6) [Source:MGI Symbol;Acc:MGI:95484]
ENSMUSG00000022103	Gfra2	AAV-ie-2w_vs_diluent-2w@UpDown&&AAV-ie-48h_vs_diluent-48h@UpDown	glial cell line derived neurotrophic factor family receptor alpha 2 [Source:MGI Symbol;Acc:MGI:1195462]
ENSMUSG00000036731	Cysrt1	AAV-ie-2w_vs_diluent-2w@UpDown&&AAV-ie-48h_vs_diluent-48h@UpDown	cysteine rich tail 1 [Source:MGI Symbol;Acc:MGI:1915109]
ENSMUSG00000038508	Gdf15	AAV-ie-2w_vs_diluent-2w@UpDown&&AAV-ie-48h_vs_diluent-48h@UpDown	growth differentiation factor 15 [Source:MGI Symbol;Acc:MGI:1346047]
ENSMUSG00000036790	Slitrk2	AAV-ie-2w_vs_diluent-2w@UpDown&&AAV-ie-48h_vs_diluent-48h@UpDown	SLIT and NTRK-like family, member 2 [Source:MGI Symbol;Acc:MGI:2679449]
ENSMUSG00000045730	Adrb2	AAV-ie-2w_vs_diluent-2w@UpDown&&AAV-ie-48h_vs_diluent-48h@UpDown	adrenergic receptor, beta 2 [Source:MGI Symbol;Acc:MGI:87938]
ENSMUSG00000020439	Smtn	AAV-ie-2w_vs_diluent-2w@UpDown&&AAV-ie-48h_vs_diluent-48h@UpDown	smoothelin [Source:MGI Symbol;Acc:MGI:1354727]
ENSMUSG00000031147	Magix	AAV-ie-2w_vs_diluent-2w@UpDown&&AAV-ie-48h_vs_diluent-48h@UpDown	MAGI family member, X-linked [Source:MGI Symbol;Acc:MGI:1859644]
ENSMUSG00000045763	Basp1	AAV-ie-2w_vs_diluent-2w@UpDown&&AAV-ie-48h_vs_diluent-48h@UpDown	brain abundant, membrane attached signal protein 1 [Source:MGI Symbol;Acc:MGI:1917600]
ENSMUSG00000021714	Cenpk	AAV-ie-2w_vs_diluent-2w@UpDown&&AAV-ie-48h_vs_diluent-48h@UpDown	centromere protein K [Source:MGI Symbol;Acc:MGI:1926210]
ENSMUSG00000041309	Nkx6-2	AAV-ie-2w_vs_diluent-2w@UpDown&&AAV-ie-48h_vs_diluent-48h@UpDown	NK6 homeobox 2 [Source:MGI Symbol;Acc:MGI:1352738]
ENSMUSG00000003051	Elf3	AAV-ie-2w_vs_diluent-2w@UpDown&&AAV-ie-48h_vs_diluent-48h@UpDown	E74-like factor 3 [Source:MGI Symbol;Acc:MGI:1101781]
ENSMUSG00000015001	Oc90	AAV-ie-2w_vs_diluent-2w@UpDown&&AAV-ie-48h_vs_diluent-48h@UpDown	otoconin 90 [Source:MGI Symbol;Acc:MGI:1313269]
ENSMUSG00000079941	Cox5b-ps	AAV-ie-2w_vs_diluent-2w@UpDown&&AAV-ie-48h_vs_diluent-48h@UpDown	cytochrome c oxidase subunit 5B, pseudogene [Source:MGI Symbol;Acc:MGI:3649411]
ENSMUSG00000049241	Hcar1	AAV-ie-2w_vs_diluent-2w@UpDown&&AAV-ie-48h_vs_diluent-48h@UpDown	hydrocarboxylic acid receptor 1 [Source:MGI Symbol;Acc:MGI:2441671]
ENSMUSG00000020423	Btg2	AAV-ie-2w_vs_diluent-2w@UpDown&&AAV-ie-48h_vs_diluent-48h@UpDown	BTG anti-proliferation factor 2 [Source:MGI Symbol;Acc:MGI:108384]
ENSMUSG00000032401	Lctl	AAV-ie-2w_vs_diluent-2w@UpDown&&AAV-ie-48h_vs_diluent-48h@UpDown	lactase-like [Source:MGI Symbol;Acc:MGI:2183549]
ENSMUSG00000072494	Ppp1r3e	AAV-ie-2w_vs_diluent-2w@UpDown&&AAV-ie-48h_vs_diluent-48h@UpDown	protein phosphatase 1, regulatory subunit 3E [Source:MGI Symbol;Acc:MGI:2145790]
ENSMUSG00000028360	Slc44a5	AAV-ie-2w_vs_diluent-2w@UpDown&&AAV-ie-48h_vs_diluent-48h@UpDown	solute carrier family 44, member 5 [Source:MGI Symbol;Acc:MGI:3035141]
ENSMUSG00000062248	Cks2	AAV-ie-2w_vs_diluent-2w@UpDown&&AAV-ie-48h_vs_diluent-48h@UpDown	CDC28 protein kinase regulatory subunit 2 [Source:MGI Symbol;Acc:MGI:1913447]
ENSMUSG00000074218	Cox7a1	AAV-ie-2w_vs_diluent-2w@UpDown&&AAV-ie-48h_vs_diluent-48h@UpDown	cytochrome c oxidase subunit 7A1 [Source:MGI Symbol;Acc:MGI:1316714]
ENSMUSG00000025154	Arhgap19	AAV-ie-2w_vs_diluent-2w@UpDown&&AAV-ie-48h_vs_diluent-48h@UpDown	Rho GTPase activating protein 19 [Source:MGI Symbol;Acc:MGI:1918335]
ENSMUSG00000060332	Tmc2	AAV-ie-2w_vs_diluent-2w@UpDown&&AAV-ie-48h_vs_diluent-48h@UpDown	transmembrane channel-like gene family 2 [Source:MGI Symbol;Acc:MGI:2151017]
ENSMUSG00000022096	Hr	AAV-ie-2w_vs_diluent-2w@UpDown&&AAV-ie-48h_vs_diluent-48h@UpDown	lysine demethylase and nuclear receptor corepressor [Source:MGI Symbol;Acc:MGI:96223]
ENSMUSG00000024650	Slc22a6	AAV-ie-2w_vs_diluent-2w@UpDown&&AAV-ie-48h_vs_diluent-48h@UpDown	solute carrier family 22 (organic anion transporter), member 6 [Source:MGI Symbol;Acc:MGI:892001]
ENSMUSG00000036634	Mag	AAV-ie-2w_vs_diluent-2w@UpDown&&AAV-ie-48h_vs_diluent-48h@UpDown	myelin-associated glycoprotein [Source:MGI Symbol;Acc:MGI:96912]
ENSMUSG00000068263	Efcc1	AAV-ie-2w_vs_diluent-2w@UpDown&&AAV-ie-48h_vs_diluent-48h@UpDown	EF hand and coiled-coil domain containing 1 [Source:MGI Symbol;Acc:MGI:3611451]
ENSMUSG00000091478	Gm10039	AAV-ie-2w_vs_diluent-2w@UpDown&&AAV-ie-48h_vs_diluent-48h@UpDown	predicted pseudogene 10039 [Source:MGI Symbol;Acc:MGI:3704382]
ENSMUSG00000010064	Slc38a3	AAV-ie-2w_vs_diluent-2w@UpDown&&AAV-ie-48h_vs_diluent-48h@UpDown	solute carrier family 38, member 3 [Source:MGI Symbol;Acc:MGI:1923507]
ENSMUSG00000044288	Cnr1	AAV-ie-2w_vs_diluent-2w@UpDown&&AAV-ie-48h_vs_diluent-48h@UpDown	cannabinoid receptor 1 (brain) [Source:MGI Symbol;Acc:MGI:104615]
ENSMUSG00000032322	Pstpip1	AAV-ie-2w_vs_diluent-2w@UpDown&&AAV-ie-48h_vs_diluent-48h@UpDown	proline-serine-threonine phosphatase-interacting protein 1 [Source:MGI Symbol;Acc:MGI:1321396]
ENSMUSG00000033685	Ucp2	AAV-ie-2w_vs_diluent-2w@UpDown&&AAV-ie-48h_vs_diluent-48h@UpDown	uncoupling protein 2 (mitochondrial, proton carrier) [Source:MGI Symbol;Acc:MGI:109354]
ENSMUSG00000101389	Ms4a4a	AAV-ie-2w_vs_diluent-2w@UpDown&&AAV-ie-48h_vs_diluent-48h@UpDown	membrane-spanning 4-domains, subfamily A, member 4A [Source:MGI Symbol;Acc:MGI:3643932]
ENSMUSG00000039628	Hs3st6	AAV-ie-2w_vs_diluent-2w@UpDown&&AAV-ie-48h_vs_diluent-48h@UpDown	heparan sulfate (glucosamine) 3-O-sulfotransferase 6 [Source:MGI Symbol;Acc:MGI:3580487]
ENSMUSG00000036596	Cpz	AAV-ie-2w_vs_diluent-2w@UpDown&&AAV-ie-48h_vs_diluent-48h@UpDown	carboxypeptidase Z [Source:MGI Symbol;Acc:MGI:88487]
ENSMUSG00000040653	Ppp1r14c	AAV-ie-2w_vs_diluent-2w@UpDown&&AAV-ie-48h_vs_diluent-48h@UpDown	protein phosphatase 1, regulatory inhibitor subunit 14C [Source:MGI Symbol;Acc:MGI:1923392]
ENSMUSG00000053930	Shisa6	AAV-ie-2w_vs_diluent-2w@UpDown&&AAV-ie-48h_vs_diluent-48h@UpDown	shisa family member 6 [Source:MGI Symbol;Acc:MGI:2685725]
ENSMUSG00000048534	Jaml	AAV-ie-2w_vs_diluent-2w@UpDown&&AAV-ie-48h_vs_diluent-48h@UpDown	junction adhesion molecule like [Source:MGI Symbol;Acc:MGI:2685484]
ENSMUSG00000068101	Cenpm	AAV-ie-2w_vs_diluent-2w@UpDown&&AAV-ie-48h_vs_diluent-48h@UpDown	centromere protein M [Source:MGI Symbol;Acc:MGI:1913820]
ENSMUSG00000030474	Siglece	AAV-ie-2w_vs_diluent-2w@UpDown&&AAV-ie-48h_vs_diluent-48h@UpDown	sialic acid binding Ig-like lectin E [Source:MGI Symbol;Acc:MGI:1932475]
ENSMUSG00000020264	Slc36a2	AAV-ie-2w_vs_diluent-2w@UpDown&&AAV-ie-48h_vs_diluent-48h@UpDown	solute carrier family 36 (proton/amino acid symporter), member 2 [Source:MGI Symbol;Acc:MGI:1891430]
ENSMUSG00000033579	Fa2h	AAV-ie-2w_vs_diluent-2w@UpDown&&AAV-ie-48h_vs_diluent-48h@UpDown	fatty acid 2-hydroxylase [Source:MGI Symbol;Acc:MGI:2443327]
ENSMUSG00000033569	Adgrb3	AAV-ie-2w_vs_diluent-2w@UpDown&&AAV-ie-48h_vs_diluent-48h@UpDown	adhesion G protein-coupled receptor B3 [Source:MGI Symbol;Acc:MGI:2441837]
ENSMUSG00000074063	Osgin1	AAV-ie-2w_vs_diluent-2w@UpDown&&AAV-ie-48h_vs_diluent-48h@UpDown	oxidative stress induced growth inhibitor 1 [Source:MGI Symbol;Acc:MGI:1919089]
ENSMUSG00000021573	Tppp	AAV-ie-2w_vs_diluent-2w@UpDown&&AAV-ie-48h_vs_diluent-48h@UpDown	tubulin polymerization promoting protein [Source:MGI Symbol;Acc:MGI:1920198]
ENSMUSG00000028197	Col24a1	AAV-ie-2w_vs_diluent-2w@UpDown&&AAV-ie-48h_vs_diluent-48h@UpDown	collagen, type XXIV, alpha 1 [Source:MGI Symbol;Acc:MGI:1918605]
ENSMUSG00000006782	Cnp	AAV-ie-2w_vs_diluent-2w@UpDown&&AAV-ie-48h_vs_diluent-48h@UpDown	2',3'-cyclic nucleotide 3' phosphodiesterase [Source:MGI Symbol;Acc:MGI:88437]
ENSMUSG00000088609	Gm24187	AAV-ie-2w_vs_diluent-2w@UpDown&&AAV-ie-48h_vs_diluent-48h@UpDown	predicted gene, 24187 [Source:MGI Symbol;Acc:MGI:5453964]
ENSMUSG00000073599	Ecscr	AAV-ie-2w_vs_diluent-2w@UpDown&&AAV-ie-48h_vs_diluent-48h@UpDown	endothelial cell surface expressed chemotaxis and apoptosis regulator [Source:MGI Symbol;Acc:MGI:1915795]
ENSMUSG00000042425	Frmpd3	AAV-ie-2w_vs_diluent-2w@UpDown&&AAV-ie-48h_vs_diluent-48h@UpDown	FERM and PDZ domain containing 3 [Source:MGI Symbol;Acc:MGI:3646547]
ENSMUSG00000047171	Helt	AAV-ie-2w_vs_diluent-2w@UpDown&&AAV-ie-48h_vs_diluent-48h@UpDown	helt bHLH transcription factor [Source:MGI Symbol;Acc:MGI:3040955]
ENSMUSG00000049721	Gal3st1	AAV-ie-2w_vs_diluent-2w@UpDown&&AAV-ie-48h_vs_diluent-48h@UpDown	galactose-3-O-sulfotransferase 1 [Source:MGI Symbol;Acc:MGI:1858277]
ENSMUSG00000021384	Susd3	AAV-ie-2w_vs_diluent-2w@UpDown&&AAV-ie-48h_vs_diluent-48h@UpDown	sushi domain containing 3 [Source:MGI Symbol;Acc:MGI:1913579]
ENSMUSG00000032068	Plet1	AAV-ie-2w_vs_diluent-2w@UpDown&&AAV-ie-48h_vs_diluent-48h@UpDown	placenta expressed transcript 1 [Source:MGI Symbol;Acc:MGI:1923759]
ENSMUSG00000020083	Fam241b	AAV-ie-2w_vs_diluent-2w@UpDown&&AAV-ie-48h_vs_diluent-48h@UpDown	family with sequence similarity 241, member B [Source:MGI Symbol;Acc:MGI:1917144]
ENSMUSG00000028801	Stpg1	AAV-ie-2w_vs_diluent-2w@UpDown&&AAV-ie-48h_vs_diluent-48h@UpDown	sperm tail PG rich repeat containing 1 [Source:MGI Symbol;Acc:MGI:1926056]
ENSMUSG00000019102	Aldh3a1	AAV-ie-2w_vs_diluent-2w@UpDown&&AAV-ie-48h_vs_diluent-48h@UpDown	aldehyde dehydrogenase family 3, subfamily A1 [Source:MGI Symbol;Acc:MGI:1353451]
ENSMUSG00000075289	Carns1	AAV-ie-2w_vs_diluent-2w@UpDown&&AAV-ie-48h_vs_diluent-48h@UpDown	carnosine synthase 1 [Source:MGI Symbol;Acc:MGI:2147595]
ENSMUSG00000075266	Cenpw	AAV-ie-2w_vs_diluent-2w@UpDown&&AAV-ie-48h_vs_diluent-48h@UpDown	centromere protein W [Source:MGI Symbol;Acc:MGI:1913561]
ENSMUSG00000033427	Upb1	AAV-ie-2w_vs_diluent-2w@UpDown&&AAV-ie-48h_vs_diluent-48h@UpDown	ureidopropionase, beta [Source:MGI Symbol;Acc:MGI:2143535]
ENSMUSG00000029343	Crybb1	AAV-ie-2w_vs_diluent-2w@UpDown&&AAV-ie-48h_vs_diluent-48h@UpDown	crystallin, beta B1 [Source:MGI Symbol;Acc:MGI:104992]
ENSMUSG00000044968	Napepld	AAV-ie-2w_vs_diluent-2w@UpDown&&AAV-ie-48h_vs_diluent-48h@UpDown	N-acyl phosphatidylethanolamine phospholipase D [Source:MGI Symbol;Acc:MGI:2140885]
ENSMUSG00000102411	Gm36936	AAV-ie-2w_vs_diluent-2w@UpDown&&AAV-ie-48h_vs_diluent-48h@UpDown	predicted gene, 36936 [Source:MGI Symbol;Acc:MGI:5610164]
ENSMUSG00000016756	Cmah	AAV-ie-2w_vs_diluent-2w@UpDown&&AAV-ie-48h_vs_diluent-48h@UpDown	cytidine monophospho-N-acetylneuraminic acid hydroxylase [Source:MGI Symbol;Acc:MGI:103227]
ENSMUSG00000016758	Bik	AAV-ie-2w_vs_diluent-2w@UpDown&&AAV-ie-48h_vs_diluent-48h@UpDown	BCL2-interacting killer [Source:MGI Symbol;Acc:MGI:1206591]
ENSMUSG00000027408	Cpxm1	AAV-ie-2w_vs_diluent-2w@UpDown&&AAV-ie-48h_vs_diluent-48h@UpDown	carboxypeptidase X 1 (M14 family) [Source:MGI Symbol;Acc:MGI:1934569]
ENSMUSG00000000394	Gcg	AAV-ie-2w_vs_diluent-2w@UpDown&&AAV-ie-48h_vs_diluent-48h@UpDown	glucagon [Source:MGI Symbol;Acc:MGI:95674]
ENSMUSG00000041736	Tspo	AAV-ie-2w_vs_diluent-2w@UpDown&&AAV-ie-48h_vs_diluent-48h@UpDown	translocator protein [Source:MGI Symbol;Acc:MGI:88222]
ENSMUSG00000116114	Gm35853	AAV-ie-2w_vs_diluent-2w@UpDown&&AAV-ie-48h_vs_diluent-48h@UpDown	predicted gene, 35853 [Source:MGI Symbol;Acc:MGI:5595012]
ENSMUSG00000079465	Col4a3	AAV-ie-2w_vs_diluent-2w@UpDown&&AAV-ie-48h_vs_diluent-48h@UpDown	collagen, type IV, alpha 3 [Source:MGI Symbol;Acc:MGI:104688]
ENSMUSG00000078139	AK157302	AAV-ie-2w_vs_diluent-2w@UpDown&&AAV-ie-48h_vs_diluent-48h@UpDown	cDNA sequence AK157302 [Source:MGI Symbol;Acc:MGI:3574096]
ENSMUSG00000101872	Gm29237	AAV-ie-2w_vs_diluent-2w@UpDown&&AAV-ie-48h_vs_diluent-48h@UpDown	predicted gene 29237 [Source:MGI Symbol;Acc:MGI:5579943]
ENSMUSG00000115647	Gm49265	AAV-ie-2w_vs_diluent-2w@UpDown&&AAV-ie-48h_vs_diluent-48h@UpDown	predicted gene, 49265 [Source:MGI Symbol;Acc:MGI:6118742]
ENSMUSG00000033327	Tnxb	AAV-ie-2w_vs_diluent-2w@UpDown&&AAV-ie-48h_vs_diluent-48h@UpDown	tenascin XB [Source:MGI Symbol;Acc:MGI:1932137]
ENSMUSG00000015484	Fam163a	AAV-ie-2w_vs_diluent-2w@UpDown&&AAV-ie-48h_vs_diluent-48h@UpDown	family with sequence similarity 163, member A [Source:MGI Symbol;Acc:MGI:3618859]
ENSMUSG00000038173	Enpp6	AAV-ie-2w_vs_diluent-2w@UpDown&&AAV-ie-48h_vs_diluent-48h@UpDown	ectonucleotide pyrophosphatase/phosphodiesterase 6 [Source:MGI Symbol;Acc:MGI:2445171]
ENSMUSG00000032854	Ugt8a	AAV-ie-2w_vs_diluent-2w@UpDown&&AAV-ie-48h_vs_diluent-48h@UpDown	UDP galactosyltransferase 8A [Source:MGI Symbol;Acc:MGI:109522]
ENSMUSG00000110702	Gm45767	AAV-ie-2w_vs_diluent-2w@UpDown&&AAV-ie-48h_vs_diluent-48h@UpDown	predicted gene 45767 [Source:MGI Symbol;Acc:MGI:5804882]
ENSMUSG00000105302	Gm19817	AAV-ie-2w_vs_diluent-2w@UpDown&&AAV-ie-48h_vs_diluent-48h@UpDown	predicted gene, 19817 [Source:MGI Symbol;Acc:MGI:5012002]
ENSMUSG00000106636	Gm43813	AAV-ie-2w_vs_diluent-2w@UpDown&&AAV-ie-48h_vs_diluent-48h@UpDown	predicted gene 43813 [Source:MGI Symbol;Acc:MGI:5663950]
ENSMUSG00000107962	Gm43980	AAV-ie-2w_vs_diluent-2w@UpDown&&AAV-ie-48h_vs_diluent-48h@UpDown	predicted gene, 43980 [Source:MGI Symbol;Acc:MGI:5690372]
ENSMUSG00000006403	Adamts4	AAV-ie-2w_vs_diluent-2w@UpDown&&AAV-ie-48h_vs_diluent-48h@UpDown	a disintegrin-like and metallopeptidase (reprolysin type) with thrombospondin type 1 motif, 4 [Source:MGI Symbol;Acc:MGI:1339949]
ENSMUSG00000049538	Adamts16	AAV-ie-2w_vs_diluent-2w@UpDown&&AAV-ie-48h_vs_diluent-48h@UpDown	a disintegrin-like and metallopeptidase (reprolysin type) with thrombospondin type 1 motif, 16 [Source:MGI Symbol;Acc:MGI:2429637]
ENSMUSG00000041607	Mbp	AAV-ie-2w_vs_diluent-2w@UpDown&&AAV-ie-48h_vs_diluent-48h@UpDown	myelin basic protein [Source:MGI Symbol;Acc:MGI:96925]
ENSMUSG00000022483	Col2a1	AAV-ie-2w_vs_diluent-2w@UpDown&&AAV-ie-48h_vs_diluent-48h@UpDown	collagen, type II, alpha 1 [Source:MGI Symbol;Acc:MGI:88452]
ENSMUSG00000046449	Nexmif	AAV-ie-2w_vs_diluent-2w@UpDown&&AAV-ie-48h_vs_diluent-48h@UpDown	neurite extension and migration factor [Source:MGI Symbol;Acc:MGI:2148050]
ENSMUSG00000024210	Ip6k3	AAV-ie-2w_vs_diluent-2w@UpDown&&AAV-ie-48h_vs_diluent-48h@UpDown	inositol hexaphosphate kinase 3 [Source:MGI Symbol;Acc:MGI:3045325]
ENSMUSG00000047798	Cd300lf	AAV-ie-2w_vs_diluent-2w@UpDown&&AAV-ie-48h_vs_diluent-48h@UpDown	CD300 molecule like family member F [Source:MGI Symbol;Acc:MGI:2442359]
ENSMUSG00000081738	Hmgb1-ps2	AAV-ie-2w_vs_diluent-2w@UpDown&&AAV-ie-48h_vs_diluent-48h@UpDown	high mobility group box 1, pseudogene 2 [Source:MGI Symbol;Acc:MGI:3768537]
ENSMUSG00000087036	Gm11748	AAV-ie-2w_vs_diluent-2w@UpDown&&AAV-ie-48h_vs_diluent-48h@UpDown	predicted gene 11748 [Source:MGI Symbol;Acc:MGI:3704384]
ENSMUSG00000030148	Clec4a2	AAV-ie-2w_vs_diluent-2w@UpDown&&AAV-ie-48h_vs_diluent-48h@UpDown	C-type lectin domain family 4, member a2 [Source:MGI Symbol;Acc:MGI:1349412]
ENSMUSG00000029168	Dpysl5	AAV-ie-2w_vs_diluent-2w@UpDown&&AAV-ie-48h_vs_diluent-48h@UpDown	dihydropyrimidinase-like 5 [Source:MGI Symbol;Acc:MGI:1929772]
ENSMUSG00000027376	Prom2	AAV-ie-2w_vs_diluent-2w@UpDown&&AAV-ie-48h_vs_diluent-48h@UpDown	prominin 2 [Source:MGI Symbol;Acc:MGI:2138997]
ENSMUSG00000027375	Mal	AAV-ie-2w_vs_diluent-2w@UpDown&&AAV-ie-48h_vs_diluent-48h@UpDown	myelin and lymphocyte protein, T cell differentiation protein [Source:MGI Symbol;Acc:MGI:892970]
ENSMUSG00000040345	Arhgap9	AAV-ie-2w_vs_diluent-2w@UpDown&&AAV-ie-48h_vs_diluent-48h@UpDown	Rho GTPase activating protein 9 [Source:MGI Symbol;Acc:MGI:2143764]
ENSMUSG00000110669	Gm10060	AAV-ie-2w_vs_diluent-2w@UpDown&&AAV-ie-48h_vs_diluent-48h@UpDown	predicted gene 10060 [Source:MGI Symbol;Acc:MGI:3710638]
ENSMUSG00000028681	Ptch2	AAV-ie-2w_vs_diluent-2w@UpDown&&AAV-ie-48h_vs_diluent-48h@UpDown	patched 2 [Source:MGI Symbol;Acc:MGI:1095405]
ENSMUSG00000064339	mt-Rnr2	AAV-ie-2w_vs_diluent-2w@UpDown&&AAV-ie-48h_vs_diluent-48h@UpDown	mitochondrially encoded 16S rRNA [Source:MGI Symbol;Acc:MGI:102492]
ENSMUSG00000097233	Gm17552	AAV-ie-2w_vs_diluent-2w@UpDown&&AAV-ie-48h_vs_diluent-48h@UpDown	predicted gene, 17552 [Source:MGI Symbol;Acc:MGI:4937186]
ENSMUSG00000050592	Fam78a	AAV-ie-2w_vs_diluent-2w@UpDown&&AAV-ie-48h_vs_diluent-48h@UpDown	family with sequence similarity 78, member A [Source:MGI Symbol;Acc:MGI:2443569]
ENSMUSG00000026073	Il1r2	AAV-ie-2w_vs_diluent-2w@UpDown&&AAV-ie-48h_vs_diluent-48h@UpDown	interleukin 1 receptor, type II [Source:MGI Symbol;Acc:MGI:96546]
ENSMUSG00000026068	Il18rap	AAV-ie-2w_vs_diluent-2w@UpDown&&AAV-ie-48h_vs_diluent-48h@UpDown	interleukin 18 receptor accessory protein [Source:MGI Symbol;Acc:MGI:1338888]
ENSMUSG00000005124	Ccn4	AAV-ie-2w_vs_diluent-2w@UpDown&&AAV-ie-48h_vs_diluent-48h@UpDown	cellular communication network factor 4 [Source:MGI Symbol;Acc:MGI:1197008]
ENSMUSG00000005125	Ndrg1	AAV-ie-2w_vs_diluent-2w@UpDown&&AAV-ie-48h_vs_diluent-48h@UpDown	N-myc downstream regulated gene 1 [Source:MGI Symbol;Acc:MGI:1341799]
ENSMUSG00000027386	Fbln7	AAV-ie-2w_vs_diluent-2w@UpDown&&AAV-ie-48h_vs_diluent-48h@UpDown	fibulin 7 [Source:MGI Symbol;Acc:MGI:1917620]
ENSMUSG00000042808	Gpx2	AAV-ie-2w_vs_diluent-2w@UpDown&&AAV-ie-48h_vs_diluent-48h@UpDown	glutathione peroxidase 2 [Source:MGI Symbol;Acc:MGI:106609]
ENSMUSG00000036123	Slc9a3	AAV-ie-2w_vs_diluent-2w@UpDown&&AAV-ie-48h_vs_diluent-48h@UpDown	solute carrier family 9 (sodium/hydrogen exchanger), member 3 [Source:MGI Symbol;Acc:MGI:105064]
ENSMUSG00000000184	Ccnd2	AAV-ie-2w_vs_diluent-2w@UpDown&&AAV-ie-48h_vs_diluent-48h@UpDown	cyclin D2 [Source:MGI Symbol;Acc:MGI:88314]
ENSMUSG00000029819	Npy	AAV-ie-2w_vs_diluent-2w@UpDown&&AAV-ie-48h_vs_diluent-48h@UpDown	neuropeptide Y [Source:MGI Symbol;Acc:MGI:97374]
ENSMUSG00000048142	Nat8l	AAV-ie-2w_vs_diluent-2w@UpDown&&AAV-ie-48h_vs_diluent-48h@UpDown	N-acetyltransferase 8-like [Source:MGI Symbol;Acc:MGI:2447776]
ENSMUSG00000001494	Sost	AAV-ie-2w_vs_diluent-2w@UpDown&&AAV-ie-48h_vs_diluent-48h@UpDown	sclerostin [Source:MGI Symbol;Acc:MGI:1921749]
ENSMUSG00000049404	Rarres1	AAV-ie-2w_vs_diluent-2w@UpDown&&AAV-ie-48h_vs_diluent-48h@UpDown	retinoic acid receptor responder (tazarotene induced) 1 [Source:MGI Symbol;Acc:MGI:1924461]
ENSMUSG00000029866	Kel	AAV-ie-2w_vs_diluent-2w@UpDown&&AAV-ie-48h_vs_diluent-48h@UpDown	Kell blood group [Source:MGI Symbol;Acc:MGI:1346053]
ENSMUSG00000049420	Tmem200a	AAV-ie-2w_vs_diluent-2w@UpDown&&AAV-ie-48h_vs_diluent-48h@UpDown	transmembrane protein 200A [Source:MGI Symbol;Acc:MGI:1924470]
ENSMUSG00000049422	Chchd10	AAV-ie-2w_vs_diluent-2w@UpDown&&AAV-ie-48h_vs_diluent-48h@UpDown	coiled-coil-helix-coiled-coil-helix domain containing 10 [Source:MGI Symbol;Acc:MGI:2143558]
ENSMUSG00000004552	Ctse	AAV-ie-2w_vs_diluent-2w@UpDown&&AAV-ie-48h_vs_diluent-48h@UpDown	cathepsin E [Source:MGI Symbol;Acc:MGI:107361]
ENSMUSG00000025488	Cox8b	AAV-ie-2w_vs_diluent-2w@UpDown&&AAV-ie-48h_vs_diluent-48h@UpDown	cytochrome c oxidase subunit 8B [Source:MGI Symbol;Acc:MGI:105958]
ENSMUSG00000029843	Slc13a4	AAV-ie-2w_vs_diluent-2w@UpDown&&AAV-ie-48h_vs_diluent-48h@UpDown	solute carrier family 13 (sodium/sulfate symporters), member 4 [Source:MGI Symbol;Acc:MGI:2442367]
ENSMUSG00000025489	Ifitm5	AAV-ie-2w_vs_diluent-2w@UpDown&&AAV-ie-48h_vs_diluent-48h@UpDown	interferon induced transmembrane protein 5 [Source:MGI Symbol;Acc:MGI:1934923]
ENSMUSG00000045087	S1pr5	AAV-ie-2w_vs_diluent-2w@UpDown&&AAV-ie-48h_vs_diluent-48h@UpDown	sphingosine-1-phosphate receptor 5 [Source:MGI Symbol;Acc:MGI:2150641]
ENSMUSG00000022367	Has2	AAV-ie-2w_vs_diluent-2w@UpDown&&AAV-ie-48h_vs_diluent-48h@UpDown	hyaluronan synthase 2 [Source:MGI Symbol;Acc:MGI:107821]
ENSMUSG00000097924	A730020E08Rik	AAV-ie-2w_vs_diluent-2w@UpDown&&AAV-ie-48h_vs_diluent-48h@UpDown	RIKEN cDNA A730020E08 gene [Source:MGI Symbol;Acc:MGI:2444999]
ENSMUSG00000013415	Igf2bp1	AAV-ie-2w_vs_diluent-2w@UpDown&&AAV-ie-48h_vs_diluent-48h@UpDown	insulin-like growth factor 2 mRNA binding protein 1 [Source:MGI Symbol;Acc:MGI:1890357]
ENSMUSG00000022354	Ndufb9	AAV-ie-2w_vs_diluent-2w@UpDown&&AAV-ie-48h_vs_diluent-48h@UpDown	NADH:ubiquinone oxidoreductase subunit B9 [Source:MGI Symbol;Acc:MGI:1913468]
ENSMUSG00000057003	Myh4	AAV-ie-2w_vs_diluent-2w@UpDown&&AAV-ie-48h_vs_diluent-48h@UpDown	myosin, heavy polypeptide 4, skeletal muscle [Source:MGI Symbol;Acc:MGI:1339713]
ENSMUSG00000109648	Svet1	AAV-ie-2w_vs_diluent-2w@UpDown&&AAV-ie-48h_vs_diluent-48h@UpDown	subventricular expressed transcript 1 [Source:MGI Symbol;Acc:MGI:2385655]
ENSMUSG00000031285	Dcx	AAV-ie-2w_vs_diluent-2w@UpDown&&AAV-ie-48h_vs_diluent-48h@UpDown	doublecortin [Source:MGI Symbol;Acc:MGI:1277171]
ENSMUSG00000025420	Katnal2	AAV-ie-2w_vs_diluent-2w@UpDown&&AAV-ie-48h_vs_diluent-48h@UpDown	katanin p60 subunit A-like 2 [Source:MGI Symbol;Acc:MGI:1924234]
ENSMUSG00000056596	Trnp1	AAV-ie-2w_vs_diluent-2w@UpDown&&AAV-ie-48h_vs_diluent-48h@UpDown	TMF1-regulated nuclear protein 1 [Source:MGI Symbol;Acc:MGI:1916789]
ENSMUSG00000046341	Gm11223	AAV-ie-2w_vs_diluent-2w@UpDown&&AAV-ie-48h_vs_diluent-48h@UpDown	predicted gene 11223 [Source:MGI Symbol;Acc:MGI:3651631]
ENSMUSG00000035694	Caps2	AAV-ie-2w_vs_diluent-2w@UpDown&&AAV-ie-48h_vs_diluent-48h@UpDown	calcyphosphine 2 [Source:MGI Symbol;Acc:MGI:2441980]
ENSMUSG00000079227	Ccr5	AAV-ie-2w_vs_diluent-2w@UpDown&&AAV-ie-48h_vs_diluent-48h@UpDown	chemokine (C-C motif) receptor 5 [Source:MGI Symbol;Acc:MGI:107182]
ENSMUSG00000046337	Fam178b	AAV-ie-2w_vs_diluent-2w@UpDown&&AAV-ie-48h_vs_diluent-48h@UpDown	family with sequence similarity 178, member B [Source:MGI Symbol;Acc:MGI:3026913]
ENSMUSG00000035683	Melk	AAV-ie-2w_vs_diluent-2w@UpDown&&AAV-ie-48h_vs_diluent-48h@UpDown	maternal embryonic leucine zipper kinase [Source:MGI Symbol;Acc:MGI:106924]
ENSMUSG00000018381	Abi3	AAV-ie-2w_vs_diluent-2w@UpDown&&AAV-ie-48h_vs_diluent-48h@UpDown	ABI gene family, member 3 [Source:MGI Symbol;Acc:MGI:1913860]
ENSMUSG00000056665	Them6	AAV-ie-2w_vs_diluent-2w@UpDown&&AAV-ie-48h_vs_diluent-48h@UpDown	thioesterase superfamily member 6 [Source:MGI Symbol;Acc:MGI:1925301]
ENSMUSG00000076258	Gm23935	AAV-ie-2w_vs_diluent-2w@UpDown&&AAV-ie-48h_vs_diluent-48h@UpDown	predicted gene, 23935 [Source:MGI Symbol;Acc:MGI:5453712]
ENSMUSG00000076281	Gm24270	AAV-ie-2w_vs_diluent-2w@UpDown&&AAV-ie-48h_vs_diluent-48h@UpDown	predicted gene, 24270 [Source:MGI Symbol;Acc:MGI:5454047]
ENSMUSG00000064294	Aox3	AAV-ie-2w_vs_diluent-2w@UpDown&&AAV-ie-48h_vs_diluent-48h@UpDown	aldehyde oxidase 3 [Source:MGI Symbol;Acc:MGI:1918974]
ENSMUSG00000040282	BC052040	AAV-ie-2w_vs_diluent-2w@UpDown&&AAV-ie-48h_vs_diluent-48h@UpDown	cDNA sequence BC052040 [Source:MGI Symbol;Acc:MGI:3026886]
ENSMUSG00000030004	Nat8	AAV-ie-2w_vs_diluent-2w@UpDown&&AAV-ie-48h_vs_diluent-48h@UpDown	N-acetyltransferase 8 (GCN5-related) [Source:MGI Symbol;Acc:MGI:1915646]
ENSMUSG00000113688	A930027P06Rik	AAV-ie-2w_vs_diluent-2w@UpDown&&AAV-ie-48h_vs_diluent-48h@UpDown	RIKEN cDNA A930027P06 gene [Source:MGI Symbol;Acc:MGI:3026956]
ENSMUSG00000068617	Efcab1	AAV-ie-2w_vs_diluent-2w@UpDown&&AAV-ie-48h_vs_diluent-48h@UpDown	EF-hand calcium binding domain 1 [Source:MGI Symbol;Acc:MGI:1914043]
ENSMUSG00000108238	Gm43984	AAV-ie-2w_vs_diluent-2w@UpDown&&AAV-ie-48h_vs_diluent-48h@UpDown	predicted gene, 43984 [Source:MGI Symbol;Acc:MGI:5690376]
ENSMUSG00000115425	Gm49305	AAV-ie-2w_vs_diluent-2w@UpDown&&AAV-ie-48h_vs_diluent-48h@UpDown	predicted gene, 49305 [Source:MGI Symbol;Acc:MGI:6118804]
ENSMUSG00000074480	Mex3a	AAV-ie-2w_vs_diluent-2w@UpDown&&AAV-ie-48h_vs_diluent-48h@UpDown	mex3 RNA binding family member A [Source:MGI Symbol;Acc:MGI:1919890]
ENSMUSG00000028584	Lrrc38	AAV-ie-2w_vs_diluent-2w@UpDown&&AAV-ie-48h_vs_diluent-48h@UpDown	leucine rich repeat containing 38 [Source:MGI Symbol;Acc:MGI:2442845]
ENSMUSG00000020623	Map2k6	AAV-ie-2w_vs_diluent-2w@UpDown&&AAV-ie-48h_vs_diluent-48h@UpDown	mitogen-activated protein kinase kinase 6 [Source:MGI Symbol;Acc:MGI:1346870]
ENSMUSG00000040204	Pclaf	AAV-ie-2w_vs_diluent-2w@UpDown&&AAV-ie-48h_vs_diluent-48h@UpDown	PCNA clamp associated factor [Source:MGI Symbol;Acc:MGI:1915276]
ENSMUSG00000099757	BE692007	AAV-ie-2w_vs_diluent-2w@UpDown&&AAV-ie-48h_vs_diluent-48h@UpDown	expressed sequence BE692007 [Source:MGI Symbol;Acc:MGI:3035348]
ENSMUSG00000027276	Jag1	AAV-ie-2w_vs_diluent-2w@UpDown&&AAV-ie-48h_vs_diluent-48h@UpDown	jagged 1 [Source:MGI Symbol;Acc:MGI:1095416]
ENSMUSG00000046287	Pnma3	AAV-ie-2w_vs_diluent-2w@UpDown&&AAV-ie-48h_vs_diluent-48h@UpDown	paraneoplastic antigen MA3 [Source:MGI Symbol;Acc:MGI:2180565]
ENSMUSG00000051652	Lrrc3	AAV-ie-2w_vs_diluent-2w@UpDown&&AAV-ie-48h_vs_diluent-48h@UpDown	leucine rich repeat containing 3 [Source:MGI Symbol;Acc:MGI:2447899]
ENSMUSG00000000037	Scml2	AAV-ie-2w_vs_diluent-2w@UpDown&&AAV-ie-48h_vs_diluent-48h@UpDown	Scm polycomb group protein like 2 [Source:MGI Symbol;Acc:MGI:1340042]
ENSMUSG00000026668	Ucma	AAV-ie-2w_vs_diluent-2w@UpDown&&AAV-ie-48h_vs_diluent-48h@UpDown	upper zone of growth plate and cartilage matrix associated [Source:MGI Symbol;Acc:MGI:1915777]
ENSMUSG00000097877	Gm26703	AAV-ie-2w_vs_diluent-2w@UpDown&&AAV-ie-48h_vs_diluent-48h@UpDown	predicted gene, 26703 [Source:MGI Symbol;Acc:MGI:5477197]
ENSMUSG00000014686	Ceacam16	AAV-ie-2w_vs_diluent-2w@UpDown&&AAV-ie-48h_vs_diluent-48h@UpDown	carcinoembryonic antigen-related cell adhesion molecule 16 [Source:MGI Symbol;Acc:MGI:2685615]
ENSMUSG00000024053	Emilin2	AAV-ie-2w_vs_diluent-2w@UpDown&&AAV-ie-48h_vs_diluent-48h@UpDown	elastin microfibril interfacer 2 [Source:MGI Symbol;Acc:MGI:2389136]
ENSMUSG00000036036	Zfp57	AAV-ie-2w_vs_diluent-2w@UpDown&&AAV-ie-48h_vs_diluent-48h@UpDown	zinc finger protein 57 [Source:MGI Symbol;Acc:MGI:99204]
ENSMUSG00000111854	Gm48740	AAV-ie-2w_vs_diluent-2w@UpDown&&AAV-ie-48h_vs_diluent-48h@UpDown	predicted gene, 48740 [Source:MGI Symbol;Acc:MGI:6098406]
ENSMUSG00000029727	Cyp3a13	AAV-ie-2w_vs_diluent-2w@UpDown&&AAV-ie-48h_vs_diluent-48h@UpDown	cytochrome P450, family 3, subfamily a, polypeptide 13 [Source:MGI Symbol;Acc:MGI:88610]
ENSMUSG00000046295	Ankle1	AAV-ie-2w_vs_diluent-2w@UpDown&&AAV-ie-48h_vs_diluent-48h@UpDown	ankyrin repeat and LEM domain containing 1 [Source:MGI Symbol;Acc:MGI:1918775]
ENSMUSG00000030711	Sult1a1	AAV-ie-2w_vs_diluent-2w@UpDown&&AAV-ie-48h_vs_diluent-48h@UpDown	sulfotransferase family 1A, phenol-preferring, member 1 [Source:MGI Symbol;Acc:MGI:102896]
ENSMUSG00000073888	Ccl27a	AAV-ie-2w_vs_diluent-2w@UpDown&&AAV-ie-48h_vs_diluent-48h@UpDown	chemokine (C-C motif) ligand 27A [Source:MGI Symbol;Acc:MGI:1343459]
ENSMUSG00000015947	Fcgr1	AAV-ie-2w_vs_diluent-2w@UpDown&&AAV-ie-48h_vs_diluent-48h@UpDown	Fc receptor, IgG, high affinity I [Source:MGI Symbol;Acc:MGI:95498]
ENSMUSG00000092116	Gm10320	AAV-ie-2w_vs_diluent-2w@UpDown&&AAV-ie-48h_vs_diluent-48h@UpDown	predicted pseudogene 10320 [Source:MGI Symbol;Acc:MGI:3642323]
ENSMUSG00000035551	Igfbpl1	AAV-ie-2w_vs_diluent-2w@UpDown&&AAV-ie-48h_vs_diluent-48h@UpDown	insulin-like growth factor binding protein-like 1 [Source:MGI Symbol;Acc:MGI:1933198]
ENSMUSG00000067158	Col4a4	AAV-ie-2w_vs_diluent-2w@UpDown&&AAV-ie-48h_vs_diluent-48h@UpDown	collagen, type IV, alpha 4 [Source:MGI Symbol;Acc:MGI:104687]
ENSMUSG00000097819	Gm26813	AAV-ie-2w_vs_diluent-2w@UpDown&&AAV-ie-48h_vs_diluent-48h@UpDown	predicted gene, 26813 [Source:MGI Symbol;Acc:MGI:5477307]
ENSMUSG00000036856	Wnt4	AAV-ie-2w_vs_diluent-2w@UpDown&&AAV-ie-48h_vs_diluent-48h@UpDown	wingless-type MMTV integration site family, member 4 [Source:MGI Symbol;Acc:MGI:98957]
ENSMUSG00000116673	A630089N07Rik	AAV-ie-2w_vs_diluent-2w@UpDown&&AAV-ie-48h_vs_diluent-48h@UpDown	RIKEN cDNA A630089N07 gene [Source:MGI Symbol;Acc:MGI:2444323]
ENSMUSG00000072511	Hhla1	AAV-ie-2w_vs_diluent-2w@UpDown&&AAV-ie-48h_vs_diluent-48h@UpDown	HERV-H LTR-associating 1 [Source:MGI Symbol;Acc:MGI:3615329]
ENSMUSG00000114025	Gm49331	AAV-ie-2w_vs_diluent-2w@UpDown&&AAV-ie-48h_vs_diluent-48h@UpDown	predicted gene, 49331 [Source:MGI Symbol;Acc:MGI:6121516]
ENSMUSG00000039956	Mrap	AAV-ie-2w_vs_diluent-2w@UpDown&&AAV-ie-48h_vs_diluent-48h@UpDown	melanocortin 2 receptor accessory protein [Source:MGI Symbol;Acc:MGI:1924287]
ENSMUSG00000039942	Ptger4	AAV-ie-2w_vs_diluent-2w@UpDown&&AAV-ie-48h_vs_diluent-48h@UpDown	prostaglandin E receptor 4 (subtype EP4) [Source:MGI Symbol;Acc:MGI:104311]
ENSMUSG00000081434	Gm14165	AAV-ie-2w_vs_diluent-2w@UpDown&&AAV-ie-48h_vs_diluent-48h@UpDown	predicted gene 14165 [Source:MGI Symbol;Acc:MGI:3650537]
ENSMUSG00000055148	Klf2	AAV-ie-2w_vs_diluent-2w@UpDown&&AAV-ie-48h_vs_diluent-48h@UpDown	Kruppel-like factor 2 (lung) [Source:MGI Symbol;Acc:MGI:1342772]
ENSMUSG00000046229	Scand1	AAV-ie-2w_vs_diluent-2w@UpDown&&AAV-ie-48h_vs_diluent-48h@UpDown	SCAN domain-containing 1 [Source:MGI Symbol;Acc:MGI:1343132]
ENSMUSG00000027947	Il6ra	AAV-ie-2w_vs_diluent-2w@UpDown&&AAV-ie-48h_vs_diluent-48h@UpDown	interleukin 6 receptor, alpha [Source:MGI Symbol;Acc:MGI:105304]
ENSMUSG00000045871	Slitrk6	AAV-ie-2w_vs_diluent-2w@UpDown&&AAV-ie-48h_vs_diluent-48h@UpDown	SLIT and NTRK-like family, member 6 [Source:MGI Symbol;Acc:MGI:2443198]
ENSMUSG00000032554	Trf	AAV-ie-2w_vs_diluent-2w@UpDown&&AAV-ie-48h_vs_diluent-48h@UpDown	transferrin [Source:MGI Symbol;Acc:MGI:98821]
ENSMUSG00000048922	Cdca2	AAV-ie-2w_vs_diluent-2w@UpDown&&AAV-ie-48h_vs_diluent-48h@UpDown	cell division cycle associated 2 [Source:MGI Symbol;Acc:MGI:1919787]
ENSMUSG00000040152	Thbs1	AAV-ie-2w_vs_diluent-2w@UpDown&&AAV-ie-48h_vs_diluent-48h@UpDown	thrombospondin 1 [Source:MGI Symbol;Acc:MGI:98737]
ENSMUSG00000022322	Shcbp1	AAV-ie-2w_vs_diluent-2w@UpDown&&AAV-ie-48h_vs_diluent-48h@UpDown	Shc SH2-domain binding protein 1 [Source:MGI Symbol;Acc:MGI:1338802]
ENSMUSG00000009350	Mpo	AAV-ie-2w_vs_diluent-2w@UpDown&&AAV-ie-48h_vs_diluent-48h@UpDown	myeloperoxidase [Source:MGI Symbol;Acc:MGI:97137]
ENSMUSG00000053469	Tg	AAV-ie-2w_vs_diluent-2w@UpDown&&AAV-ie-48h_vs_diluent-48h@UpDown	thyroglobulin [Source:MGI Symbol;Acc:MGI:98733]
ENSMUSG00000032596	Uba7	AAV-ie-2w_vs_diluent-2w@UpDown&&AAV-ie-48h_vs_diluent-48h@UpDown	ubiquitin-like modifier activating enzyme 7 [Source:MGI Symbol;Acc:MGI:1349462]
ENSMUSG00000024979	Tectb	AAV-ie-2w_vs_diluent-2w@UpDown&&AAV-ie-48h_vs_diluent-48h@UpDown	tectorin beta [Source:MGI Symbol;Acc:MGI:109574]
ENSMUSG00000061099	Gapdhs	AAV-ie-2w_vs_diluent-2w@UpDown&&AAV-ie-48h_vs_diluent-48h@UpDown	glyceraldehyde-3-phosphate dehydrogenase, spermatogenic [Source:MGI Symbol;Acc:MGI:95653]
ENSMUSG00000097039	Pvt1	AAV-ie-2w_vs_diluent-2w@UpDown&&AAV-ie-48h_vs_diluent-48h@UpDown	Pvt1 oncogene [Source:MGI Symbol;Acc:MGI:97824]
ENSMUSG00000028463	Car9	AAV-ie-2w_vs_diluent-2w@UpDown&&AAV-ie-48h_vs_diluent-48h@UpDown	carbonic anhydrase 9 [Source:MGI Symbol;Acc:MGI:2447188]
ENSMUSG00000030787	Lyve1	AAV-ie-2w_vs_diluent-2w@UpDown&&AAV-ie-48h_vs_diluent-48h@UpDown	lymphatic vessel endothelial hyaluronan receptor 1 [Source:MGI Symbol;Acc:MGI:2136348]
ENSMUSG00000028444	Cntfr	AAV-ie-2w_vs_diluent-2w@UpDown&&AAV-ie-48h_vs_diluent-48h@UpDown	ciliary neurotrophic factor receptor [Source:MGI Symbol;Acc:MGI:99605]
ENSMUSG00000024076	Vit	AAV-ie-2w_vs_diluent-2w@UpDown&&AAV-ie-48h_vs_diluent-48h@UpDown	vitrin [Source:MGI Symbol;Acc:MGI:1921449]
ENSMUSG00000008845	Cd163	AAV-ie-2w_vs_diluent-2w@UpDown&&AAV-ie-48h_vs_diluent-48h@UpDown	CD163 antigen [Source:MGI Symbol;Acc:MGI:2135946]
ENSMUSG00000039155	Cdh26	AAV-ie-2w_vs_diluent-2w@UpDown&&AAV-ie-48h_vs_diluent-48h@UpDown	cadherin-like 26 [Source:MGI Symbol;Acc:MGI:2685856]
ENSMUSG00000032523	Hhatl	AAV-ie-2w_vs_diluent-2w@UpDown&&AAV-ie-48h_vs_diluent-48h@UpDown	hedgehog acyltransferase-like [Source:MGI Symbol;Acc:MGI:1922020]
ENSMUSG00000063696	Gm8730	AAV-ie-2w_vs_diluent-2w@UpDown&&AAV-ie-48h_vs_diluent-48h@UpDown	predicted pseudogene 8730 [Source:MGI Symbol;Acc:MGI:3644565]
ENSMUSG00000060470	Adgrg3	AAV-ie-2w_vs_diluent-2w@UpDown&&AAV-ie-48h_vs_diluent-48h@UpDown	adhesion G protein-coupled receptor G3 [Source:MGI Symbol;Acc:MGI:1859670]
ENSMUSG00000022180	Slc7a8	AAV-ie-2w_vs_diluent-2w@UpDown&&AAV-ie-48h_vs_diluent-48h@UpDown	solute carrier family 7 (cationic amino acid transporter, y+ system), member 8 [Source:MGI Symbol;Acc:MGI:1355323]
ENSMUSG00000038526	Car14	AAV-ie-2w_vs_diluent-2w@UpDown&&AAV-ie-48h_vs_diluent-48h@UpDown	carbonic anhydrase 14 [Source:MGI Symbol;Acc:MGI:1344341]
ENSMUSG00000084459	Gm24598	AAV-ie-2w_vs_diluent-2w@UpDown&&AAV-ie-48h_vs_diluent-48h@UpDown	predicted gene, 24598 [Source:MGI Symbol;Acc:MGI:5454375]
ENSMUSG00000026536	Ifi211	AAV-ie-2w_vs_diluent-2w@UpDown&&AAV-ie-48h_vs_diluent-48h@UpDown	interferon activated gene 211 [Source:MGI Symbol;Acc:MGI:3041120]
ENSMUSG00000072421	Gm10357	AAV-ie-2w_vs_diluent-2w@UpDown&&AAV-ie-48h_vs_diluent-48h@UpDown	predicted gene 10357 [Source:MGI Symbol;Acc:MGI:3641865]
ENSMUSG00000058126	Tpm3-rs7	AAV-ie-2w_vs_diluent-2w@UpDown&&AAV-ie-48h_vs_diluent-48h@UpDown	tropomyosin 3, related sequence 7 [Source:MGI Symbol;Acc:MGI:99705]
ENSMUSG00000073779	Lrp8os2	AAV-ie-2w_vs_diluent-2w@UpDown&&AAV-ie-48h_vs_diluent-48h@UpDown	low density lipoprotein receptor-related protein 8, apolipoprotein e receptor, opposite strand 2 [Source:MGI Symbol;Acc:MGI:3588233]
ENSMUSG00000035431	Sstr1	AAV-ie-2w_vs_diluent-2w@UpDown&&AAV-ie-48h_vs_diluent-48h@UpDown	somatostatin receptor 1 [Source:MGI Symbol;Acc:MGI:98327]
ENSMUSG00000000792	Slc5a5	AAV-ie-2w_vs_diluent-2w@UpDown&&AAV-ie-48h_vs_diluent-48h@UpDown	solute carrier family 5 (sodium iodide symporter), member 5 [Source:MGI Symbol;Acc:MGI:2149330]
ENSMUSG00000079022	Col22a1	AAV-ie-2w_vs_diluent-2w@UpDown&&AAV-ie-48h_vs_diluent-48h@UpDown	collagen, type XXII, alpha 1 [Source:MGI Symbol;Acc:MGI:1916950]
ENSMUSG00000010122	Slc47a1	AAV-ie-2w_vs_diluent-2w@UpDown&&AAV-ie-48h_vs_diluent-48h@UpDown	solute carrier family 47, member 1 [Source:MGI Symbol;Acc:MGI:1914723]
ENSMUSG00000002565	Scin	AAV-ie-2w_vs_diluent-2w@UpDown&&AAV-ie-48h_vs_diluent-48h@UpDown	scinderin [Source:MGI Symbol;Acc:MGI:1306794]
ENSMUSG00000027840	Wnt2b	AAV-ie-2w_vs_diluent-2w@UpDown&&AAV-ie-48h_vs_diluent-48h@UpDown	wingless-type MMTV integration site family, member 2B [Source:MGI Symbol;Acc:MGI:1261834]
ENSMUSG00000047420	Fam180a	AAV-ie-2w_vs_diluent-2w@UpDown&&AAV-ie-48h_vs_diluent-48h@UpDown	family with sequence similarity 180, member A [Source:MGI Symbol;Acc:MGI:3039626]
ENSMUSG00000035441	Myo1d	AAV-ie-2w_vs_diluent-2w@UpDown&&AAV-ie-48h_vs_diluent-48h@UpDown	myosin ID [Source:MGI Symbol;Acc:MGI:107728]
ENSMUSG00000109392	Gm5737	AAV-ie-2w_vs_diluent-2w@UpDown&&AAV-ie-48h_vs_diluent-48h@UpDown	predicted gene 5737 [Source:MGI Symbol;Acc:MGI:3645276]
ENSMUSG00000024827	Gldc	AAV-ie-2w_vs_diluent-2w@UpDown&&AAV-ie-48h_vs_diluent-48h@UpDown	glycine decarboxylase [Source:MGI Symbol;Acc:MGI:1341155]
ENSMUSG00000032420	Nt5e	AAV-ie-2w_vs_diluent-2w@UpDown&&AAV-ie-48h_vs_diluent-48h@UpDown	5' nucleotidase, ecto [Source:MGI Symbol;Acc:MGI:99782]
ENSMUSG00000064052	ENSMUSG00000064052	AAV-ie-2w_vs_diluent-2w@UpDown&&AAV-ie-48h_vs_diluent-48h@UpDown	predicted gene 5089 [Source:MGI Symbol;Acc:MGI:3644731]
ENSMUSG00000020447	Npc1l1	AAV-ie-2w_vs_diluent-2w@UpDown&&AAV-ie-48h_vs_diluent-48h@UpDown	NPC1 like intracellular cholesterol transporter 1 [Source:MGI Symbol;Acc:MGI:2685089]
ENSMUSG00000020432	Tcn2	AAV-ie-2w_vs_diluent-2w@UpDown&&AAV-ie-48h_vs_diluent-48h@UpDown	transcobalamin 2 [Source:MGI Symbol;Acc:MGI:98534]
ENSMUSG00000032487	Ptgs2	AAV-ie-2w_vs_diluent-2w@UpDown&&AAV-ie-48h_vs_diluent-48h@UpDown	prostaglandin-endoperoxide synthase 2 [Source:MGI Symbol;Acc:MGI:97798]
ENSMUSG00000022209	Dhrs2	AAV-ie-2w_vs_diluent-2w@UpDown&&AAV-ie-48h_vs_diluent-48h@UpDown	dehydrogenase/reductase member 2 [Source:MGI Symbol;Acc:MGI:1918662]
ENSMUSG00000108010	Gm38708	AAV-ie-2w_vs_diluent-2w@UpDown&&AAV-ie-48h_vs_diluent-48h@UpDown	predicted gene, 38708 [Source:MGI Symbol;Acc:MGI:5621593]
ENSMUSG00000054679	Srsf12	AAV-ie-2w_vs_diluent-2w@UpDown&&AAV-ie-48h_vs_diluent-48h@UpDown	serine and arginine-rich splicing factor 12 [Source:MGI Symbol;Acc:MGI:2661424]
ENSMUSG00000036832	Lpar3	AAV-ie-2w_vs_diluent-2w@UpDown&&AAV-ie-48h_vs_diluent-48h@UpDown	lysophosphatidic acid receptor 3 [Source:MGI Symbol;Acc:MGI:1929469]
ENSMUSG00000036815	Dpp10	AAV-ie-2w_vs_diluent-2w@UpDown&&AAV-ie-48h_vs_diluent-48h@UpDown	dipeptidylpeptidase 10 [Source:MGI Symbol;Acc:MGI:2442409]
ENSMUSG00000039084	Chad	AAV-ie-2w_vs_diluent-2w@UpDown&&AAV-ie-48h_vs_diluent-48h@UpDown	chondroadherin [Source:MGI Symbol;Acc:MGI:1096866]
ENSMUSG00000031980	Agt	AAV-ie-2w_vs_diluent-2w@UpDown&&AAV-ie-48h_vs_diluent-48h@UpDown	angiotensinogen (serpin peptidase inhibitor, clade A, member 8) [Source:MGI Symbol;Acc:MGI:87963]
ENSMUSG00000028332	Hemgn	AAV-ie-2w_vs_diluent-2w@UpDown&&AAV-ie-48h_vs_diluent-48h@UpDown	hemogen [Source:MGI Symbol;Acc:MGI:2136910]
ENSMUSG00000112980	D430020J02Rik	AAV-ie-2w_vs_diluent-2w@UpDown&&AAV-ie-48h_vs_diluent-48h@UpDown	RIKEN cDNA D430020J02 gene [Source:MGI Symbol;Acc:MGI:2442237]
ENSMUSG00000039037	St6galnac5	AAV-ie-2w_vs_diluent-2w@UpDown&&AAV-ie-48h_vs_diluent-48h@UpDown	ST6 (alpha-N-acetyl-neuraminyl-2,3-beta-galactosyl-1,3)-N-acetylgalactosaminide alpha-2,6-sialyltransferase 5 [Source:MGI Symbol;Acc:MGI:1349471]
ENSMUSG00000033717	Adra2a	AAV-ie-2w_vs_diluent-2w@UpDown&&AAV-ie-48h_vs_diluent-48h@UpDown	adrenergic receptor, alpha 2a [Source:MGI Symbol;Acc:MGI:87934]
ENSMUSG00000054612	Mgmt	AAV-ie-2w_vs_diluent-2w@UpDown&&AAV-ie-48h_vs_diluent-48h@UpDown	O-6-methylguanine-DNA methyltransferase [Source:MGI Symbol;Acc:MGI:96977]
ENSMUSG00000041329	Atp1b2	AAV-ie-2w_vs_diluent-2w@UpDown&&AAV-ie-48h_vs_diluent-48h@UpDown	ATPase, Na+/K+ transporting, beta 2 polypeptide [Source:MGI Symbol;Acc:MGI:88109]
ENSMUSG00000051596	Otop1	AAV-ie-2w_vs_diluent-2w@UpDown&&AAV-ie-48h_vs_diluent-48h@UpDown	otopetrin 1 [Source:MGI Symbol;Acc:MGI:2388363]
ENSMUSG00000026435	Slc45a3	AAV-ie-2w_vs_diluent-2w@UpDown&&AAV-ie-48h_vs_diluent-48h@UpDown	solute carrier family 45, member 3 [Source:MGI Symbol;Acc:MGI:1922082]
ENSMUSG00000035383	Pmch	AAV-ie-2w_vs_diluent-2w@UpDown&&AAV-ie-48h_vs_diluent-48h@UpDown	pro-melanin-concentrating hormone [Source:MGI Symbol;Acc:MGI:97629]
ENSMUSG00000073680	Tmem88b	AAV-ie-2w_vs_diluent-2w@UpDown&&AAV-ie-48h_vs_diluent-48h@UpDown	transmembrane protein 88B [Source:MGI Symbol;Acc:MGI:2444329]
ENSMUSG00000063415	Cyp26b1	AAV-ie-2w_vs_diluent-2w@UpDown&&AAV-ie-48h_vs_diluent-48h@UpDown	cytochrome P450, family 26, subfamily b, polypeptide 1 [Source:MGI Symbol;Acc:MGI:2176159]
ENSMUSG00000026483	Fam129a	AAV-ie-2w_vs_diluent-2w@UpDown&&AAV-ie-48h_vs_diluent-48h@UpDown	family with sequence similarity 129, member A [Source:MGI Symbol;Acc:MGI:2137237]
ENSMUSG00000026473	Glul	AAV-ie-2w_vs_diluent-2w@UpDown&&AAV-ie-48h_vs_diluent-48h@UpDown	glutamate-ammonia ligase (glutamine synthetase) [Source:MGI Symbol;Acc:MGI:95739]
ENSMUSG00000074923	Pak6	AAV-ie-2w_vs_diluent-2w@UpDown&&AAV-ie-48h_vs_diluent-48h@UpDown	p21 (RAC1) activated kinase 6 [Source:MGI Symbol;Acc:MGI:2679420]
ENSMUSG00000050963	Kcns2	AAV-ie-2w_vs_diluent-2w@UpDown&&AAV-ie-48h_vs_diluent-48h@UpDown	K+ voltage-gated channel, subfamily S, 2 [Source:MGI Symbol;Acc:MGI:1197011]
ENSMUSG00000050974	Gm9847	AAV-ie-2w_vs_diluent-2w@UpDown&&AAV-ie-48h_vs_diluent-48h@UpDown	predicted pseudogene 9847 [Source:MGI Symbol;Acc:MGI:3642840]
ENSMUSG00000106237	Gm8066	AAV-ie-2w_vs_diluent-2w@UpDown&&AAV-ie-48h_vs_diluent-48h@UpDown	predicted gene 8066 [Source:MGI Symbol;Acc:MGI:3646351]
ENSMUSG00000009075	Cabp7	AAV-ie-2w_vs_diluent-2w@UpDown&&AAV-ie-48h_vs_diluent-48h@UpDown	calcium binding protein 7 [Source:MGI Symbol;Acc:MGI:2183437]
ENSMUSG00000070524	Fcrlb	AAV-ie-2w_vs_diluent-2w@UpDown&&AAV-ie-48h_vs_diluent-48h@UpDown	Fc receptor-like B [Source:MGI Symbol;Acc:MGI:3576487]
ENSMUSG00000022033	Pbk	AAV-ie-2w_vs_diluent-2w@UpDown&&AAV-ie-48h_vs_diluent-48h@UpDown	PDZ binding kinase [Source:MGI Symbol;Acc:MGI:1289156]
ENSMUSG00000047324	4931429P17Rik	AAV-ie-2w_vs_diluent-2w@UpDown&&AAV-ie-48h_vs_diluent-48h@UpDown	RIKEN cDNA 4931429P17 gene [Source:MGI Symbol;Acc:MGI:1918221]
ENSMUSG00000086095	Gm15328	AAV-ie-2w_vs_diluent-2w@UpDown&&AAV-ie-48h_vs_diluent-48h@UpDown	predicted gene 15328 [Source:MGI Symbol;Acc:MGI:3705182]
ENSMUSG00000024681	Ms4a3	AAV-ie-2w_vs_diluent-2w@UpDown&&AAV-ie-48h_vs_diluent-48h@UpDown	membrane-spanning 4-domains, subfamily A, member 3 [Source:MGI Symbol;Acc:MGI:2158468]
ENSMUSG00000037991	Rmi2	AAV-ie-2w_vs_diluent-2w@UpDown&&AAV-ie-48h_vs_diluent-48h@UpDown	RecQ mediated genome instability 2 [Source:MGI Symbol;Acc:MGI:2685383]
ENSMUSG00000078495	Zfp984	AAV-ie-2w_vs_diluent-2w@UpDown&&AAV-ie-48h_vs_diluent-48h@UpDown	zinc finger protein 984 [Source:MGI Symbol;Acc:MGI:3651978]
ENSMUSG00000024679	Ms4a6d	AAV-ie-2w_vs_diluent-2w@UpDown&&AAV-ie-48h_vs_diluent-48h@UpDown	membrane-spanning 4-domains, subfamily A, member 6D [Source:MGI Symbol;Acc:MGI:1916024]
ENSMUSG00000000739	Sult5a1	AAV-ie-2w_vs_diluent-2w@UpDown&&AAV-ie-48h_vs_diluent-48h@UpDown	sulfotransferase family 5A, member 1 [Source:MGI Symbol;Acc:MGI:1931463]
ENSMUSG00000090210	Itga10	AAV-ie-2w_vs_diluent-2w@UpDown&&AAV-ie-48h_vs_diluent-48h@UpDown	integrin, alpha 10 [Source:MGI Symbol;Acc:MGI:2153482]
ENSMUSG00000045625	Pigz	AAV-ie-2w_vs_diluent-2w@UpDown&&AAV-ie-48h_vs_diluent-48h@UpDown	phosphatidylinositol glycan anchor biosynthesis, class Z [Source:MGI Symbol;Acc:MGI:2443822]
ENSMUSG00000090223	Pcp4	AAV-ie-2w_vs_diluent-2w@UpDown&&AAV-ie-48h_vs_diluent-48h@UpDown	Purkinje cell protein 4 [Source:MGI Symbol;Acc:MGI:97509]
ENSMUSG00000020326	Ccng1	AAV-ie-2w_vs_diluent-2w@UpDown&&AAV-ie-48h_vs_diluent-48h@UpDown	cyclin G1 [Source:MGI Symbol;Acc:MGI:102890]
ENSMUSG00000030592	Ryr1	AAV-ie-2w_vs_diluent-2w@UpDown&&AAV-ie-48h_vs_diluent-48h@UpDown	ryanodine receptor 1, skeletal muscle [Source:MGI Symbol;Acc:MGI:99659]
ENSMUSG00000110298	Gm8189	AAV-ie-2w_vs_diluent-2w@UpDown&&AAV-ie-48h_vs_diluent-48h@UpDown	predicted gene 8189 [Source:MGI Symbol;Acc:MGI:3779786]
ENSMUSG00000067870	Rpl31-ps8	AAV-ie-2w_vs_diluent-2w@UpDown&&AAV-ie-48h_vs_diluent-48h@UpDown	ribosomal protein L31, pseudogene 8 [Source:MGI Symbol;Acc:MGI:3647726]
ENSMUSG00000062184	Hs6st2	AAV-ie-2w_vs_diluent-2w@UpDown&&AAV-ie-48h_vs_diluent-48h@UpDown	heparan sulfate 6-O-sulfotransferase 2 [Source:MGI Symbol;Acc:MGI:1354959]
ENSMUSG00000032334	Loxl1	AAV-ie-2w_vs_diluent-2w@UpDown&&AAV-ie-48h_vs_diluent-48h@UpDown	lysyl oxidase-like 1 [Source:MGI Symbol;Acc:MGI:106096]
ENSMUSG00000044317	Gpr4	AAV-ie-2w_vs_diluent-2w@UpDown&&AAV-ie-48h_vs_diluent-48h@UpDown	G protein-coupled receptor 4 [Source:MGI Symbol;Acc:MGI:2441992]
ENSMUSG00000044313	Mab21l3	AAV-ie-2w_vs_diluent-2w@UpDown&&AAV-ie-48h_vs_diluent-48h@UpDown	mab-21-like 3 [Source:MGI Symbol;Acc:MGI:2446273]
ENSMUSG00000096398	Gm23689	AAV-ie-2w_vs_diluent-2w@UpDown&&AAV-ie-48h_vs_diluent-48h@UpDown	predicted gene, 23689 [Source:MGI Symbol;Acc:MGI:5453466]
ENSMUSG00000034936	Arl4d	AAV-ie-2w_vs_diluent-2w@UpDown&&AAV-ie-48h_vs_diluent-48h@UpDown	ADP-ribosylation factor-like 4D [Source:MGI Symbol;Acc:MGI:1933155]
ENSMUSG00000028240	Cyp7a1	AAV-ie-2w_vs_diluent-2w@UpDown&&AAV-ie-48h_vs_diluent-48h@UpDown	cytochrome P450, family 7, subfamily a, polypeptide 1 [Source:MGI Symbol;Acc:MGI:106091]
ENSMUSG00000021611	Tert	AAV-ie-2w_vs_diluent-2w@UpDown&&AAV-ie-48h_vs_diluent-48h@UpDown	telomerase reverse transcriptase [Source:MGI Symbol;Acc:MGI:1202709]
ENSMUSG00000052616	Terb1	AAV-ie-2w_vs_diluent-2w@UpDown&&AAV-ie-48h_vs_diluent-48h@UpDown	telomere repeat binding bouquet formation protein 1 [Source:MGI Symbol;Acc:MGI:2443187]
ENSMUSG00000023274	Cd4	AAV-ie-2w_vs_diluent-2w@UpDown&&AAV-ie-48h_vs_diluent-48h@UpDown	CD4 antigen [Source:MGI Symbol;Acc:MGI:88335]
ENSMUSG00000036585	Fgf1	AAV-ie-2w_vs_diluent-2w@UpDown&&AAV-ie-48h_vs_diluent-48h@UpDown	fibroblast growth factor 1 [Source:MGI Symbol;Acc:MGI:95515]
ENSMUSG00000047230	Cldn2	AAV-ie-2w_vs_diluent-2w@UpDown&&AAV-ie-48h_vs_diluent-48h@UpDown	claudin 2 [Source:MGI Symbol;Acc:MGI:1276110]
ENSMUSG00000041920	Slc16a6	AAV-ie-2w_vs_diluent-2w@UpDown&&AAV-ie-48h_vs_diluent-48h@UpDown	solute carrier family 16 (monocarboxylic acid transporters), member 6 [Source:MGI Symbol;Acc:MGI:2144585]
ENSMUSG00000049892	Rasd1	AAV-ie-2w_vs_diluent-2w@UpDown&&AAV-ie-48h_vs_diluent-48h@UpDown	RAS, dexamethasone-induced 1 [Source:MGI Symbol;Acc:MGI:1270848]
ENSMUSG00000115092	E130202H07Rik	AAV-ie-2w_vs_diluent-2w@UpDown&&AAV-ie-48h_vs_diluent-48h@UpDown	RIKEN cDNA E130202H07 gene [Source:MGI Symbol;Acc:MGI:2685655]
ENSMUSG00000038331	Satb2	AAV-ie-2w_vs_diluent-2w@UpDown&&AAV-ie-48h_vs_diluent-48h@UpDown	special AT-rich sequence binding protein 2 [Source:MGI Symbol;Acc:MGI:2679336]
ENSMUSG00000027670	Ocstamp	AAV-ie-2w_vs_diluent-2w@UpDown&&AAV-ie-48h_vs_diluent-48h@UpDown	osteoclast stimulatory transmembrane protein [Source:MGI Symbol;Acc:MGI:1921864]
ENSMUSG00000002379	Ndufa11	AAV-ie-2w_vs_diluent-2w@UpDown&&AAV-ie-48h_vs_diluent-48h@UpDown	NADH:ubiquinone oxidoreductase subunit A11 [Source:MGI Symbol;Acc:MGI:1917125]
ENSMUSG00000074867	Zfp808	AAV-ie-2w_vs_diluent-2w@UpDown&&AAV-ie-48h_vs_diluent-48h@UpDown	zinc finger protein 808 [Source:MGI Symbol;Acc:MGI:3704127]
ENSMUSG00000023216	Epb42	AAV-ie-2w_vs_diluent-2w@UpDown&&AAV-ie-48h_vs_diluent-48h@UpDown	erythrocyte membrane protein band 4.2 [Source:MGI Symbol;Acc:MGI:95402]
ENSMUSG00000091383	Hist1h2al	AAV-ie-2w_vs_diluent-2w@UpDown&&AAV-ie-48h_vs_diluent-48h@UpDown	histone cluster 1, H2al [Source:MGI Symbol;Acc:MGI:3646032]
ENSMUSG00000095742	CAAA01147332.1	AAV-ie-2w_vs_diluent-2w@UpDown&&AAV-ie-48h_vs_diluent-48h@UpDown
ENSMUSG00000023206	Il15ra	AAV-ie-2w_vs_diluent-2w@UpDown&&AAV-ie-48h_vs_diluent-48h@UpDown	interleukin 15 receptor, alpha chain [Source:MGI Symbol;Acc:MGI:104644]
ENSMUSG00000003617	Cp	AAV-ie-2w_vs_diluent-2w@UpDown&&AAV-ie-48h_vs_diluent-48h@UpDown	ceruloplasmin [Source:MGI Symbol;Acc:MGI:88476]
ENSMUSG00000024521	Pmaip1	AAV-ie-2w_vs_diluent-2w@UpDown&&AAV-ie-48h_vs_diluent-48h@UpDown	phorbol-12-myristate-13-acetate-induced protein 1 [Source:MGI Symbol;Acc:MGI:1930146]
ENSMUSG00000053063	Clec12a	AAV-ie-2w_vs_diluent-2w@UpDown&&AAV-ie-48h_vs_diluent-48h@UpDown	C-type lectin domain family 12, member a [Source:MGI Symbol;Acc:MGI:3040968]
ENSMUSG00000035237	Lcat	AAV-ie-2w_vs_diluent-2w@UpDown&&AAV-ie-48h_vs_diluent-48h@UpDown	lecithin cholesterol acyltransferase [Source:MGI Symbol;Acc:MGI:96755]
ENSMUSG00000079685	Ulbp1	AAV-ie-2w_vs_diluent-2w@UpDown&&AAV-ie-48h_vs_diluent-48h@UpDown	UL16 binding protein 1 [Source:MGI Symbol;Acc:MGI:1925027]
ENSMUSG00000002324	Rec8	AAV-ie-2w_vs_diluent-2w@UpDown&&AAV-ie-48h_vs_diluent-48h@UpDown	REC8 meiotic recombination protein [Source:MGI Symbol;Acc:MGI:1929645]
ENSMUSG00000106106	CT010467.1	AAV-ie-2w_vs_diluent-2w@UpDown&&AAV-ie-48h_vs_diluent-48h@UpDown	18s RNA, related sequence 5
ENSMUSG00000049823	Zbtb12	AAV-ie-2w_vs_diluent-2w@UpDown&&AAV-ie-48h_vs_diluent-48h@UpDown	zinc finger and BTB domain containing 12 [Source:MGI Symbol;Acc:MGI:88133]
ENSMUSG00000044164	Rnf182	AAV-ie-2w_vs_diluent-2w@UpDown&&AAV-ie-48h_vs_diluent-48h@UpDown	ring finger protein 182 [Source:MGI Symbol;Acc:MGI:3045355]
ENSMUSG00000025912	Mybl1	AAV-ie-2w_vs_diluent-2w@UpDown&&AAV-ie-48h_vs_diluent-48h@UpDown	myeloblastosis oncogene-like 1 [Source:MGI Symbol;Acc:MGI:99925]
ENSMUSG00000016194	Hsd11b1	AAV-ie-2w_vs_diluent-2w@UpDown&&AAV-ie-48h_vs_diluent-48h@UpDown	hydroxysteroid 11-beta dehydrogenase 1 [Source:MGI Symbol;Acc:MGI:103562]
ENSMUSG00000020218	Wif1	AAV-ie-2w_vs_diluent-2w@UpDown&&AAV-ie-48h_vs_diluent-48h@UpDown	Wnt inhibitory factor 1 [Source:MGI Symbol;Acc:MGI:1344332]
ENSMUSG00000053168	9030619P08Rik	AAV-ie-2w_vs_diluent-2w@UpDown&&AAV-ie-48h_vs_diluent-48h@UpDown	RIKEN cDNA 9030619P08 gene [Source:MGI Symbol;Acc:MGI:3612405]
ENSMUSG00000069516	Lyz2	AAV-ie-2w_vs_diluent-2w@UpDown&&AAV-ie-48h_vs_diluent-48h@UpDown	lysozyme 2 [Source:MGI Symbol;Acc:MGI:96897]
ENSMUSG00000019278	Dpep1	AAV-ie-2w_vs_diluent-2w@UpDown&&AAV-ie-48h_vs_diluent-48h@UpDown	dipeptidase 1 [Source:MGI Symbol;Acc:MGI:94917]
ENSMUSG00000021569	Trip13	AAV-ie-2w_vs_diluent-2w@UpDown&&AAV-ie-48h_vs_diluent-48h@UpDown	thyroid hormone receptor interactor 13 [Source:MGI Symbol;Acc:MGI:1916966]
ENSMUSG00000031750	Il34	AAV-ie-2w_vs_diluent-2w@UpDown&&AAV-ie-48h_vs_diluent-48h@UpDown	interleukin 34 [Source:MGI Symbol;Acc:MGI:1923777]
ENSMUSG00000105613	Gm43684	AAV-ie-2w_vs_diluent-2w@UpDown&&AAV-ie-48h_vs_diluent-48h@UpDown	predicted gene 43684 [Source:MGI Symbol;Acc:MGI:5663821]
ENSMUSG00000038357	Camp	AAV-ie-2w_vs_diluent-2w@UpDown&&AAV-ie-48h_vs_diluent-48h@UpDown	cathelicidin antimicrobial peptide [Source:MGI Symbol;Acc:MGI:108443]
ENSMUSG00000001901	Kcnh6	AAV-ie-2w_vs_diluent-2w@UpDown&&AAV-ie-48h_vs_diluent-48h@UpDown	potassium voltage-gated channel, subfamily H (eag-related), member 6 [Source:MGI Symbol;Acc:MGI:2684139]
ENSMUSG00000034818	Celf5	AAV-ie-2w_vs_diluent-2w@UpDown&&AAV-ie-48h_vs_diluent-48h@UpDown	CUGBP, Elav-like family member 5 [Source:MGI Symbol;Acc:MGI:2442333]
ENSMUSG00000031775	Pllp	AAV-ie-2w_vs_diluent-2w@UpDown&&AAV-ie-48h_vs_diluent-48h@UpDown	plasma membrane proteolipid [Source:MGI Symbol;Acc:MGI:1915051]
ENSMUSG00000031760	Mt3	AAV-ie-2w_vs_diluent-2w@UpDown&&AAV-ie-48h_vs_diluent-48h@UpDown	metallothionein 3 [Source:MGI Symbol;Acc:MGI:97173]
ENSMUSG00000109157	Gm44829	AAV-ie-2w_vs_diluent-2w@UpDown&&AAV-ie-48h_vs_diluent-48h@UpDown	predicted gene 44829 [Source:MGI Symbol;Acc:MGI:5753405]
ENSMUSG00000004892	Bcan	AAV-ie-2w_vs_diluent-2w@UpDown&&AAV-ie-48h_vs_diluent-48h@UpDown	brevican [Source:MGI Symbol;Acc:MGI:1096385]
ENSMUSG00000074768	Bhmt	AAV-ie-2w_vs_diluent-2w@UpDown&&AAV-ie-48h_vs_diluent-48h@UpDown	betaine-homocysteine methyltransferase [Source:MGI Symbol;Acc:MGI:1339972]
ENSMUSG00000084106	Gm6136	AAV-ie-2w_vs_diluent-2w@UpDown&&AAV-ie-48h_vs_diluent-48h@UpDown	predicted pseudogene 6136 [Source:MGI Symbol;Acc:MGI:3646897]
ENSMUSG00000086765	Gm11827	AAV-ie-2w_vs_diluent-2w@UpDown&&AAV-ie-48h_vs_diluent-48h@UpDown	predicted gene 11827 [Source:MGI Symbol;Acc:MGI:3649801]
ENSMUSG00000032092	Mpzl2	AAV-ie-2w_vs_diluent-2w@UpDown&&AAV-ie-48h_vs_diluent-48h@UpDown	myelin protein zero-like 2 [Source:MGI Symbol;Acc:MGI:1289160]
ENSMUSG00000028838	Extl1	AAV-ie-2w_vs_diluent-2w@UpDown&&AAV-ie-48h_vs_diluent-48h@UpDown	exostosin-like glycosyltransferase 1 [Source:MGI Symbol;Acc:MGI:1888742]
ENSMUSG00000035126	Wdr78	AAV-ie-2w_vs_diluent-2w@UpDown&&AAV-ie-48h_vs_diluent-48h@UpDown	WD repeat domain 78 [Source:MGI Symbol;Acc:MGI:2385328]
ENSMUSG00000094344	Gm11942	AAV-ie-2w_vs_diluent-2w@UpDown&&AAV-ie-48h_vs_diluent-48h@UpDown	predicted gene 11942 [Source:MGI Symbol;Acc:MGI:3650608]
ENSMUSG00000069372	Ctxn3	AAV-ie-2w_vs_diluent-2w@UpDown&&AAV-ie-48h_vs_diluent-48h@UpDown	cortexin 3 [Source:MGI Symbol;Acc:MGI:3642816]
ENSMUSG00000073412	Lst1	AAV-ie-2w_vs_diluent-2w@UpDown&&AAV-ie-48h_vs_diluent-48h@UpDown	leukocyte specific transcript 1 [Source:MGI Symbol;Acc:MGI:1096324]
ENSMUSG00000050777	Tmem37	AAV-ie-2w_vs_diluent-2w@UpDown&&AAV-ie-48h_vs_diluent-48h@UpDown	transmembrane protein 37 [Source:MGI Symbol;Acc:MGI:2157899]
ENSMUSG00000070371	Prss36	AAV-ie-2w_vs_diluent-2w@UpDown&&AAV-ie-48h_vs_diluent-48h@UpDown	protease, serine 36 [Source:MGI Symbol;Acc:MGI:1924863]
ENSMUSG00000002266	Zim1	AAV-ie-2w_vs_diluent-2w@UpDown&&AAV-ie-48h_vs_diluent-48h@UpDown	zinc finger, imprinted 1 [Source:MGI Symbol;Acc:MGI:1341879]
ENSMUSG00000011118	Panx3	AAV-ie-2w_vs_diluent-2w@UpDown&&AAV-ie-48h_vs_diluent-48h@UpDown	pannexin 3 [Source:MGI Symbol;Acc:MGI:1918881]
ENSMUSG00000068008	Bpifb3	AAV-ie-2w_vs_diluent-2w@UpDown&&AAV-ie-48h_vs_diluent-48h@UpDown	BPI fold containing family B, member 3 [Source:MGI Symbol;Acc:MGI:2675077]
ENSMUSG00000044017	Adgrd1	AAV-ie-2w_vs_diluent-2w@UpDown&&AAV-ie-48h_vs_diluent-48h@UpDown	adhesion G protein-coupled receptor D1 [Source:MGI Symbol;Acc:MGI:3041203]
ENSMUSG00000070348	Ccnd1	AAV-ie-2w_vs_diluent-2w@UpDown&&AAV-ie-48h_vs_diluent-48h@UpDown	cyclin D1 [Source:MGI Symbol;Acc:MGI:88313]
ENSMUSG00000072941	Sod3	AAV-ie-2w_vs_diluent-2w@UpDown&&AAV-ie-48h_vs_diluent-48h@UpDown	superoxide dismutase 3, extracellular [Source:MGI Symbol;Acc:MGI:103181]
ENSMUSG00000044055	Otos	AAV-ie-2w_vs_diluent-2w@UpDown&&AAV-ie-48h_vs_diluent-48h@UpDown	otospiralin [Source:MGI Symbol;Acc:MGI:2672814]
ENSMUSG00000087184	Gm11650	AAV-ie-2w_vs_diluent-2w@UpDown&&AAV-ie-48h_vs_diluent-48h@UpDown	predicted gene 11650 [Source:MGI Symbol;Acc:MGI:3650132]
ENSMUSG00000079588	Tmem182	AAV-ie-2w_vs_diluent-2w@UpDown&&AAV-ie-48h_vs_diluent-48h@UpDown	transmembrane protein 182 [Source:MGI Symbol;Acc:MGI:1923725]
ENSMUSG00000020077	Srgn	AAV-ie-2w_vs_diluent-2w@UpDown&&AAV-ie-48h_vs_diluent-48h@UpDown	serglycin [Source:MGI Symbol;Acc:MGI:97756]
ENSMUSG00000087264	Gad1os	AAV-ie-2w_vs_diluent-2w@UpDown&&AAV-ie-48h_vs_diluent-48h@UpDown	glutamate decarboxylase 1, opposite strand [Source:MGI Symbol;Acc:MGI:1916236]
ENSMUSG00000029361	Nos1	AAV-ie-2w_vs_diluent-2w@UpDown&&AAV-ie-48h_vs_diluent-48h@UpDown	nitric oxide synthase 1, neuronal [Source:MGI Symbol;Acc:MGI:97360]
ENSMUSG00000028039	Efna3	AAV-ie-2w_vs_diluent-2w@UpDown&&AAV-ie-48h_vs_diluent-48h@UpDown	ephrin A3 [Source:MGI Symbol;Acc:MGI:106644]
ENSMUSG00000056972	Magel2	AAV-ie-2w_vs_diluent-2w@UpDown&&AAV-ie-48h_vs_diluent-48h@UpDown	melanoma antigen, family L, 2 [Source:MGI Symbol;Acc:MGI:1351648]
ENSMUSG00000056973	Ces1d	AAV-ie-2w_vs_diluent-2w@UpDown&&AAV-ie-48h_vs_diluent-48h@UpDown	carboxylesterase 1D [Source:MGI Symbol;Acc:MGI:2148202]
ENSMUSG00000020125	Elane	AAV-ie-2w_vs_diluent-2w@UpDown&&AAV-ie-48h_vs_diluent-48h@UpDown	elastase, neutrophil expressed [Source:MGI Symbol;Acc:MGI:2679229]
ENSMUSG00000025804	Ccr1	AAV-ie-2w_vs_diluent-2w@UpDown&&AAV-ie-48h_vs_diluent-48h@UpDown	chemokine (C-C motif) receptor 1 [Source:MGI Symbol;Acc:MGI:104618]
ENSMUSG00000021448	Shc3	AAV-ie-2w_vs_diluent-2w@UpDown&&AAV-ie-48h_vs_diluent-48h@UpDown	src homology 2 domain-containing transforming protein C3 [Source:MGI Symbol;Acc:MGI:106179]
ENSMUSG00000031610	Scrg1	AAV-ie-2w_vs_diluent-2w@UpDown&&AAV-ie-48h_vs_diluent-48h@UpDown	scrapie responsive gene 1 [Source:MGI Symbol;Acc:MGI:1328308]
ENSMUSG00000096145	Vkorc1	AAV-ie-2w_vs_diluent-2w@UpDown&&AAV-ie-48h_vs_diluent-48h@UpDown	vitamin K epoxide reductase complex, subunit 1 [Source:MGI Symbol;Acc:MGI:106442]
ENSMUSG00000040552	C3ar1	AAV-ie-2w_vs_diluent-2w@UpDown&&AAV-ie-48h_vs_diluent-48h@UpDown	complement component 3a receptor 1 [Source:MGI Symbol;Acc:MGI:1097680]
ENSMUSG00000040554	Aipl1	AAV-ie-2w_vs_diluent-2w@UpDown&&AAV-ie-48h_vs_diluent-48h@UpDown	aryl hydrocarbon receptor-interacting protein-like 1 [Source:MGI Symbol;Acc:MGI:2148800]
ENSMUSG00000020953	Coch	AAV-ie-2w_vs_diluent-2w@UpDown&&AAV-ie-48h_vs_diluent-48h@UpDown	cochlin [Source:MGI Symbol;Acc:MGI:1278313]
ENSMUSG00000075224	Lrrc55	AAV-ie-2w_vs_diluent-2w@UpDown&&AAV-ie-48h_vs_diluent-48h@UpDown	leucine rich repeat containing 55 [Source:MGI Symbol;Acc:MGI:2685197]
ENSMUSG00000029359	Tesc	AAV-ie-2w_vs_diluent-2w@UpDown&&AAV-ie-48h_vs_diluent-48h@UpDown	tescalcin [Source:MGI Symbol;Acc:MGI:1930803]
ENSMUSG00000053863	Mepe	AAV-ie-2w_vs_diluent-2w@UpDown&&AAV-ie-48h_vs_diluent-48h@UpDown	matrix extracellular phosphoglycoprotein with ASARM motif (bone) [Source:MGI Symbol;Acc:MGI:2137384]
ENSMUSG00000051212	Gpr183	AAV-ie-2w_vs_diluent-2w@UpDown&&AAV-ie-48h_vs_diluent-48h@UpDown	G protein-coupled receptor 183 [Source:MGI Symbol;Acc:MGI:2442034]
ENSMUSG00000073490	Ifi207	AAV-ie-2w_vs_diluent-2w@UpDown&&AAV-ie-48h_vs_diluent-48h@UpDown	interferon activated gene 207 [Source:MGI Symbol;Acc:MGI:2138302]
ENSMUSG00000004043	Stat5a	AAV-ie-2w_vs_diluent-2w@UpDown&&AAV-ie-48h_vs_diluent-48h@UpDown	signal transducer and activator of transcription 5A [Source:MGI Symbol;Acc:MGI:103036]
ENSMUSG00000044951	Mylk4	AAV-ie-2w_vs_diluent-2w@UpDown&&AAV-ie-48h_vs_diluent-48h@UpDown	myosin light chain kinase family, member 4 [Source:MGI Symbol;Acc:MGI:3643758]
ENSMUSG00000016024	Lbp	AAV-ie-2w_vs_diluent-2w@UpDown&&AAV-ie-48h_vs_diluent-48h@UpDown	lipopolysaccharide binding protein [Source:MGI Symbol;Acc:MGI:1098776]
ENSMUSG00000059003	Grin2a	AAV-ie-2w_vs_diluent-2w@UpDown&&AAV-ie-48h_vs_diluent-48h@UpDown	glutamate receptor, ionotropic, NMDA2A (epsilon 1) [Source:MGI Symbol;Acc:MGI:95820]
ENSMUSG00000036362	P2ry13	AAV-ie-2w_vs_diluent-2w@UpDown&&AAV-ie-48h_vs_diluent-48h@UpDown	purinergic receptor P2Y, G-protein coupled 13 [Source:MGI Symbol;Acc:MGI:1921441]
ENSMUSG00000023046	Igfbp6	AAV-ie-2w_vs_diluent-2w@UpDown&&AAV-ie-48h_vs_diluent-48h@UpDown	insulin-like growth factor binding protein 6 [Source:MGI Symbol;Acc:MGI:96441]
ENSMUSG00000015405	Ace2	AAV-ie-2w_vs_diluent-2w@UpDown&&AAV-ie-48h_vs_diluent-48h@UpDown	angiotensin I converting enzyme (peptidyl-dipeptidase A) 2 [Source:MGI Symbol;Acc:MGI:1917258]
ENSMUSG00000002104	Rapsn	AAV-ie-2w_vs_diluent-2w@UpDown&&AAV-ie-48h_vs_diluent-48h@UpDown	receptor-associated protein of the synapse [Source:MGI Symbol;Acc:MGI:99422]
ENSMUSG00000015468	Notch4	AAV-ie-2w_vs_diluent-2w@UpDown&&AAV-ie-48h_vs_diluent-48h@UpDown	notch 4 [Source:MGI Symbol;Acc:MGI:107471]
ENSMUSG00000102386	2900022M07Rik	AAV-ie-2w_vs_diluent-2w@UpDown&&AAV-ie-48h_vs_diluent-48h@UpDown	RIKEN cDNA 2900022M07 gene [Source:MGI Symbol;Acc:MGI:1920201]
ENSMUSG00000071561	Cstdc5	AAV-ie-2w_vs_diluent-2w@UpDown&&AAV-ie-48h_vs_diluent-48h@UpDown	cystatin domain containing 5 [Source:MGI Symbol;Acc:MGI:3696883]
ENSMUSG00000036395	Glb1l2	AAV-ie-2w_vs_diluent-2w@UpDown&&AAV-ie-48h_vs_diluent-48h@UpDown	galactosidase, beta 1-like 2 [Source:MGI Symbol;Acc:MGI:2388283]
ENSMUSG00000028766	Alpl	AAV-ie-2w_vs_diluent-2w@UpDown&&AAV-ie-48h_vs_diluent-48h@UpDown	alkaline phosphatase, liver/bone/kidney [Source:MGI Symbol;Acc:MGI:87983]
ENSMUSG00000069268	H2bc7	AAV-ie-2w_vs_diluent-2w@UpDown&&AAV-ie-48h_vs_diluent-48h@UpDown	H2B clustered histone 7 [Source:MGI Symbol;Acc:MGI:2448383]
ENSMUSG00000020805	Slc13a5	AAV-ie-2w_vs_diluent-2w@UpDown&&AAV-ie-48h_vs_diluent-48h@UpDown	solute carrier family 13 (sodium-dependent citrate transporter), member 5 [Source:MGI Symbol;Acc:MGI:3037150]
ENSMUSG00000019803	Nr2e1	AAV-ie-2w_vs_diluent-2w@UpDown&&AAV-ie-48h_vs_diluent-48h@UpDown	nuclear receptor subfamily 2, group E, member 1 [Source:MGI Symbol;Acc:MGI:1100526]
ENSMUSG00000024395	Lims2	AAV-ie-2w_vs_diluent-2w@UpDown&&AAV-ie-48h_vs_diluent-48h@UpDown	LIM and senescent cell antigen like domains 2 [Source:MGI Symbol;Acc:MGI:2385067]
ENSMUSG00000024397	Aif1	AAV-ie-2w_vs_diluent-2w@UpDown&&AAV-ie-48h_vs_diluent-48h@UpDown	allograft inflammatory factor 1 [Source:MGI Symbol;Acc:MGI:1343098]
ENSMUSG00000003477	Inmt	AAV-ie-2w_vs_diluent-2w@UpDown&&AAV-ie-48h_vs_diluent-48h@UpDown	indolethylamine N-methyltransferase [Source:MGI Symbol;Acc:MGI:102963]
ENSMUSG00000024300	Myo1f	AAV-ie-2w_vs_diluent-2w@UpDown&&AAV-ie-48h_vs_diluent-48h@UpDown	myosin IF [Source:MGI Symbol;Acc:MGI:107711]
ENSMUSG00000021265	Slc25a29	AAV-ie-2w_vs_diluent-2w@UpDown&&AAV-ie-48h_vs_diluent-48h@UpDown	solute carrier family 25 (mitochondrial carrier, palmitoylcarnitine transporter), member 29 [Source:MGI Symbol;Acc:MGI:2444911]
ENSMUSG00000101939	Gm28438	AAV-ie-2w_vs_diluent-2w@UpDown&&AAV-ie-48h_vs_diluent-48h@UpDown	predicted gene 28438 [Source:MGI Symbol;Acc:MGI:5579144]
ENSMUSG00000033233	Trim45	AAV-ie-2w_vs_diluent-2w@UpDown&&AAV-ie-48h_vs_diluent-48h@UpDown	tripartite motif-containing 45 [Source:MGI Symbol;Acc:MGI:1918187]
ENSMUSG00000026944	Abca2	AAV-ie-2w_vs_diluent-2w@UpDown&&AAV-ie-48h_vs_diluent-48h@UpDown	ATP-binding cassette, sub-family A (ABC1), member 2 [Source:MGI Symbol;Acc:MGI:99606]
ENSMUSG00000049625	Tifab	AAV-ie-2w_vs_diluent-2w@UpDown&&AAV-ie-48h_vs_diluent-48h@UpDown	TRAF-interacting protein with forkhead-associated domain, family member B [Source:MGI Symbol;Acc:MGI:2385852]
ENSMUSG00000022587	Ly6e	AAV-ie-2w_vs_diluent-2w@UpDown&&AAV-ie-48h_vs_diluent-48h@UpDown	lymphocyte antigen 6 complex, locus E [Source:MGI Symbol;Acc:MGI:106651]
ENSMUSG00000022577	Ly6h	AAV-ie-2w_vs_diluent-2w@UpDown&&AAV-ie-48h_vs_diluent-48h@UpDown	lymphocyte antigen 6 complex, locus H [Source:MGI Symbol;Acc:MGI:1346030]
ENSMUSG00000025665	Rps6ka6	AAV-ie-2w_vs_diluent-2w@UpDown&&AAV-ie-48h_vs_diluent-48h@UpDown	ribosomal protein S6 kinase polypeptide 6 [Source:MGI Symbol;Acc:MGI:1914321]
ENSMUSG00000024338	Psmb8	AAV-ie-2w_vs_diluent-2w@UpDown&&AAV-ie-48h_vs_diluent-48h@UpDown	proteasome (prosome, macropain) subunit, beta type 8 (large multifunctional peptidase 7) [Source:MGI Symbol;Acc:MGI:1346527]
ENSMUSG00000003418	St8sia6	AAV-ie-2w_vs_diluent-2w@UpDown&&AAV-ie-48h_vs_diluent-48h@UpDown	ST8 alpha-N-acetyl-neuraminide alpha-2,8-sialyltransferase 6 [Source:MGI Symbol;Acc:MGI:2386797]
ENSMUSG00000038963	Slco4a1	AAV-ie-2w_vs_diluent-2w@UpDown&&AAV-ie-48h_vs_diluent-48h@UpDown	solute carrier organic anion transporter family, member 4a1 [Source:MGI Symbol;Acc:MGI:1351866]
ENSMUSG00000078134	Srsf3-ps	AAV-ie-2w_vs_diluent-2w@UpDown&&AAV-ie-48h_vs_diluent-48h@UpDown	serine and arginine rich splicing factor 3, pseudogene [Source:MGI Symbol;Acc:MGI:3649769]
ENSMUSG00000021281	Tnfaip2	AAV-ie-2w_vs_diluent-2w@UpDown&&AAV-ie-48h_vs_diluent-48h@UpDown	tumor necrosis factor, alpha-induced protein 2 [Source:MGI Symbol;Acc:MGI:104960]
ENSMUSG00000026971	Itgb6	AAV-ie-2w_vs_diluent-2w@UpDown&&AAV-ie-48h_vs_diluent-48h@UpDown	integrin beta 6 [Source:MGI Symbol;Acc:MGI:96615]
ENSMUSG00000023964	Calcr	AAV-ie-2w_vs_diluent-2w@UpDown&&AAV-ie-48h_vs_diluent-48h@UpDown	calcitonin receptor [Source:MGI Symbol;Acc:MGI:101950]
ENSMUSG00000084904	Gm14827	AAV-ie-2w_vs_diluent-2w@UpDown&&AAV-ie-48h_vs_diluent-48h@UpDown	predicted gene 14827 [Source:MGI Symbol;Acc:MGI:3705192]
ENSMUSG00000018593	Sparc	AAV-ie-2w_vs_diluent-2w@UpDown&&AAV-ie-48h_vs_diluent-48h@UpDown	secreted acidic cysteine rich glycoprotein [Source:MGI Symbol;Acc:MGI:98373]
ENSMUSG00000090799	Klhl33	AAV-ie-2w_vs_diluent-2w@UpDown&&AAV-ie-48h_vs_diluent-48h@UpDown	kelch-like 33 [Source:MGI Symbol;Acc:MGI:3644593]
ENSMUSG00000031562	Dctd	AAV-ie-2w_vs_diluent-2w@UpDown&&AAV-ie-48h_vs_diluent-48h@UpDown	dCMP deaminase [Source:MGI Symbol;Acc:MGI:2444529]
ENSMUSG00000023945	Slc5a7	AAV-ie-2w_vs_diluent-2w@UpDown&&AAV-ie-48h_vs_diluent-48h@UpDown	solute carrier family 5 (choline transporter), member 7 [Source:MGI Symbol;Acc:MGI:1927126]
ENSMUSG00000038195	Rilp	AAV-ie-2w_vs_diluent-2w@UpDown&&AAV-ie-48h_vs_diluent-48h@UpDown	Rab interacting lysosomal protein [Source:MGI Symbol;Acc:MGI:2144271]
ENSMUSG00000007030	Vwa7	AAV-ie-2w_vs_diluent-2w@UpDown&&AAV-ie-48h_vs_diluent-48h@UpDown	von Willebrand factor A domain containing 7 [Source:MGI Symbol;Acc:MGI:1306798]
ENSMUSG00000042258	Isl1	AAV-ie-2w_vs_diluent-2w@UpDown&&AAV-ie-48h_vs_diluent-48h@UpDown	ISL1 transcription factor, LIM/homeodomain [Source:MGI Symbol;Acc:MGI:101791]
ENSMUSG00000035963	Odf3l2	AAV-ie-2w_vs_diluent-2w@UpDown&&AAV-ie-48h_vs_diluent-48h@UpDown	outer dense fiber of sperm tails 3-like 2 [Source:MGI Symbol;Acc:MGI:2686003]
ENSMUSG00000005220	Corin	AAV-ie-2w_vs_diluent-2w@UpDown&&AAV-ie-48h_vs_diluent-48h@UpDown	corin, serine peptidase [Source:MGI Symbol;Acc:MGI:1349451]
ENSMUSG00000027488	Snta1	AAV-ie-2w_vs_diluent-2w@UpDown&&AAV-ie-48h_vs_diluent-48h@UpDown	syntrophin, acidic 1 [Source:MGI Symbol;Acc:MGI:101772]
ENSMUSG00000102331	Gm19938	AAV-ie-2w_vs_diluent-2w@UpDown&&AAV-ie-48h_vs_diluent-48h@UpDown	predicted gene, 19938 [Source:MGI Symbol;Acc:MGI:5012123]
ENSMUSG00000041771	Slc24a4	AAV-ie-2w_vs_diluent-2w@UpDown&&AAV-ie-48h_vs_diluent-48h@UpDown	solute carrier family 24 (sodium/potassium/calcium exchanger), member 4 [Source:MGI Symbol;Acc:MGI:2447362]
ENSMUSG00000102319	Gm37626	AAV-ie-2w_vs_diluent-2w@UpDown&&AAV-ie-48h_vs_diluent-48h@UpDown	predicted gene, 37626 [Source:MGI Symbol;Acc:MGI:5610854]
ENSMUSG00000009633	G0s2	AAV-ie-2w_vs_diluent-2w@UpDown&&AAV-ie-48h_vs_diluent-48h@UpDown	G0/G1 switch gene 2 [Source:MGI Symbol;Acc:MGI:1316737]
ENSMUSG00000104965	Gm43437	AAV-ie-2w_vs_diluent-2w@UpDown&&AAV-ie-48h_vs_diluent-48h@UpDown	predicted gene 43437 [Source:MGI Symbol;Acc:MGI:5663574]
ENSMUSG00000030218	Mgp	AAV-ie-2w_vs_diluent-2w@UpDown&&AAV-ie-48h_vs_diluent-48h@UpDown	matrix Gla protein [Source:MGI Symbol;Acc:MGI:96976]
ENSMUSG00000030214	Plbd1	AAV-ie-2w_vs_diluent-2w@UpDown&&AAV-ie-48h_vs_diluent-48h@UpDown	phospholipase B domain containing 1 [Source:MGI Symbol;Acc:MGI:1914107]
ENSMUSG00000006574	Slc4a1	AAV-ie-2w_vs_diluent-2w@UpDown&&AAV-ie-48h_vs_diluent-48h@UpDown	solute carrier family 4 (anion exchanger), member 1 [Source:MGI Symbol;Acc:MGI:109393]
ENSMUSG00000017969	Ptgis	AAV-ie-2w_vs_diluent-2w@UpDown&&AAV-ie-48h_vs_diluent-48h@UpDown	prostaglandin I2 (prostacyclin) synthase [Source:MGI Symbol;Acc:MGI:1097156]
ENSMUSG00000025592	Dach2	AAV-ie-2w_vs_diluent-2w@UpDown&&AAV-ie-48h_vs_diluent-48h@UpDown	dachshund family transcription factor 2 [Source:MGI Symbol;Acc:MGI:1890446]
ENSMUSG00000048251	Bcl11b	AAV-ie-2w_vs_diluent-2w@UpDown&&AAV-ie-48h_vs_diluent-48h@UpDown	B cell leukemia/lymphoma 11B [Source:MGI Symbol;Acc:MGI:1929913]
ENSMUSG00000028600	Podn	AAV-ie-2w_vs_diluent-2w@UpDown&&AAV-ie-48h_vs_diluent-48h@UpDown	podocan [Source:MGI Symbol;Acc:MGI:2674939]
ENSMUSG00000062554	Gm12751	AAV-ie-2w_vs_diluent-2w@UpDown&&AAV-ie-48h_vs_diluent-48h@UpDown	predicted gene 12751 [Source:MGI Symbol;Acc:MGI:3651049]
ENSMUSG00000039313	Minar1	AAV-ie-2w_vs_diluent-2w@UpDown&&AAV-ie-48h_vs_diluent-48h@UpDown	membrane integral NOTCH2 associated receptor 1 [Source:MGI Symbol;Acc:MGI:2667167]
ENSMUSG00000015354	Pcolce2	AAV-ie-2w_vs_diluent-2w@UpDown&&AAV-ie-48h_vs_diluent-48h@UpDown	procollagen C-endopeptidase enhancer 2 [Source:MGI Symbol;Acc:MGI:1923727]
ENSMUSG00000082127	Gm13577	AAV-ie-2w_vs_diluent-2w@UpDown&&AAV-ie-48h_vs_diluent-48h@UpDown	predicted gene 13577 [Source:MGI Symbol;Acc:MGI:3649301]
ENSMUSG00000028644	Ermap	AAV-ie-2w_vs_diluent-2w@UpDown&&AAV-ie-48h_vs_diluent-48h@UpDown	erythroblast membrane-associated protein [Source:MGI Symbol;Acc:MGI:1349816]
ENSMUSG00000050541	Adra1b	AAV-ie-2w_vs_diluent-2w@UpDown&&AAV-ie-48h_vs_diluent-48h@UpDown	adrenergic receptor, alpha 1b [Source:MGI Symbol;Acc:MGI:104774]
ENSMUSG00000054072	Iigp1	AAV-ie-2w_vs_diluent-2w@UpDown&&AAV-ie-48h_vs_diluent-48h@UpDown	interferon inducible GTPase 1 [Source:MGI Symbol;Acc:MGI:1926259]
ENSMUSG00000079364	Gm3558	AAV-ie-2w_vs_diluent-2w@UpDown&&AAV-ie-48h_vs_diluent-48h@UpDown	predicted gene 3558 [Source:MGI Symbol;Acc:MGI:3781735]
ENSMUSG00000026831	1700007K13Rik	AAV-ie-2w_vs_diluent-2w@UpDown&&AAV-ie-48h_vs_diluent-48h@UpDown	RIKEN cDNA 1700007K13 gene [Source:MGI Symbol;Acc:MGI:1916577]
ENSMUSG00000051811	Cox6b2	AAV-ie-2w_vs_diluent-2w@UpDown&&AAV-ie-48h_vs_diluent-48h@UpDown	cytochrome c oxidase subunit 6B2 [Source:MGI Symbol;Acc:MGI:3044182]
ENSMUSG00000034457	Eda2r	AAV-ie-2w_vs_diluent-2w@UpDown&&AAV-ie-48h_vs_diluent-48h@UpDown	ectodysplasin A2 receptor [Source:MGI Symbol;Acc:MGI:2442860]
ENSMUSG00000079396	Gm3411	AAV-ie-2w_vs_diluent-2w@UpDown&&AAV-ie-48h_vs_diluent-48h@UpDown	predicted gene 3411 [Source:MGI Symbol;Acc:MGI:3781589]
ENSMUSG00000022468	Endou	AAV-ie-2w_vs_diluent-2w@UpDown&&AAV-ie-48h_vs_diluent-48h@UpDown	endonuclease, polyU-specific [Source:MGI Symbol;Acc:MGI:97746]
ENSMUSG00000029915	Clec5a	AAV-ie-2w_vs_diluent-2w@UpDown&&AAV-ie-48h_vs_diluent-48h@UpDown	C-type lectin domain family 5, member a [Source:MGI Symbol;Acc:MGI:1345151]
ENSMUSG00000030905	Crym	AAV-ie-2w_vs_diluent-2w@UpDown&&AAV-ie-48h_vs_diluent-48h@UpDown	crystallin, mu [Source:MGI Symbol;Acc:MGI:102675]
ENSMUSG00000046480	Scn4b	AAV-ie-2w_vs_diluent-2w@UpDown&&AAV-ie-48h_vs_diluent-48h@UpDown	sodium channel, type IV, beta [Source:MGI Symbol;Acc:MGI:2687406]
ENSMUSG00000021185	Dglucy	AAV-ie-2w_vs_diluent-2w@UpDown&&AAV-ie-48h_vs_diluent-48h@UpDown	D-glutamate cyclase [Source:MGI Symbol;Acc:MGI:2444813]
ENSMUSG00000026879	Gsn	AAV-ie-2w_vs_diluent-2w@UpDown&&AAV-ie-48h_vs_diluent-48h@UpDown	gelsolin [Source:MGI Symbol;Acc:MGI:95851]
ENSMUSG00000114289	Gm48453	AAV-ie-2w_vs_diluent-2w@UpDown&&AAV-ie-48h_vs_diluent-48h@UpDown	predicted gene, 48453 [Source:MGI Symbol;Acc:MGI:6097966]
ENSMUSG00000117314	C030013G03Rik	AAV-ie-2w_vs_diluent-2w@UpDown&&AAV-ie-48h_vs_diluent-48h@UpDown	RIKEN cDNA C030013G03 gene [Source:MGI Symbol;Acc:MGI:1924664]
ENSMUSG00000045136	Tubb2b	AAV-ie-2w_vs_diluent-2w@UpDown&&AAV-ie-48h_vs_diluent-48h@UpDown	tubulin, beta 2B class IIB [Source:MGI Symbol;Acc:MGI:1920960]
ENSMUSG00000079419	Ms4a6c	AAV-ie-2w_vs_diluent-2w@UpDown&&AAV-ie-48h_vs_diluent-48h@UpDown	membrane-spanning 4-domains, subfamily A, member 6C [Source:MGI Symbol;Acc:MGI:2385644]
ENSMUSG00000093726	Gm20667	AAV-ie-2w_vs_diluent-2w@UpDown&&AAV-ie-48h_vs_diluent-48h@UpDown	predicted gene 20667 [Source:MGI Symbol;Acc:MGI:5313114]
ENSMUSG00000044770	Scml4	AAV-ie-2w_vs_diluent-2w@UpDown&&AAV-ie-48h_vs_diluent-48h@UpDown	Scm polycomb group protein like 4 [Source:MGI Symbol;Acc:MGI:2446140]
ENSMUSG00000087022	9130024F11Rik	AAV-ie-2w_vs_diluent-2w@UpDown&&AAV-ie-48h_vs_diluent-48h@UpDown	RIKEN cDNA 9130024F11 gene [Source:MGI Symbol;Acc:MGI:1926150]
ENSMUSG00000042102	Dmgdh	AAV-ie-2w_vs_diluent-2w@UpDown&&AAV-ie-48h_vs_diluent-48h@UpDown	dimethylglycine dehydrogenase precursor [Source:MGI Symbol;Acc:MGI:1921379]
ENSMUSG00000022508	Bcl6	AAV-ie-2w_vs_diluent-2w@UpDown&&AAV-ie-48h_vs_diluent-48h@UpDown	B cell leukemia/lymphoma 6 [Source:MGI Symbol;Acc:MGI:107187]
ENSMUSG00000087057	Gm11730	AAV-ie-2w_vs_diluent-2w@UpDown&&AAV-ie-48h_vs_diluent-48h@UpDown	predicted gene 11730 [Source:MGI Symbol;Acc:MGI:3650941]
ENSMUSG00000030111	A2m	AAV-ie-2w_vs_diluent-2w@UpDown&&AAV-ie-48h_vs_diluent-48h@UpDown	alpha-2-macroglobulin [Source:MGI Symbol;Acc:MGI:2449119]
ENSMUSG00000033208	S100b	AAV-ie-2w_vs_diluent-2w@UpDown&&AAV-ie-48h_vs_diluent-48h@UpDown	S100 protein, beta polypeptide, neural [Source:MGI Symbol;Acc:MGI:98217]
ENSMUSG00000056758	Hmga2	AAV-ie-2w_vs_diluent-2w@UpDown&&AAV-ie-48h_vs_diluent-48h@UpDown	high mobility group AT-hook 2 [Source:MGI Symbol;Acc:MGI:101761]
ENSMUSG00000068744	Psrc1	AAV-ie-2w_vs_diluent-2w@UpDown&&AAV-ie-48h_vs_diluent-48h@UpDown	proline/serine-rich coiled-coil 1 [Source:MGI Symbol;Acc:MGI:1913099]
ENSMUSG00000027358	Bmp2	AAV-ie-2w_vs_diluent-2w@UpDown&&AAV-ie-48h_vs_diluent-48h@UpDown	bone morphogenetic protein 2 [Source:MGI Symbol;Acc:MGI:88177]
ENSMUSG00000040314	Ctsg	AAV-ie-2w_vs_diluent-2w@UpDown&&AAV-ie-48h_vs_diluent-48h@UpDown	cathepsin G [Source:MGI Symbol;Acc:MGI:88563]
ENSMUSG00000030996	Art1	AAV-ie-2w_vs_diluent-2w@UpDown&&AAV-ie-48h_vs_diluent-48h@UpDown	ADP-ribosyltransferase 1 [Source:MGI Symbol;Acc:MGI:107511]
ENSMUSG00000041696	Rasl12	AAV-ie-2w_vs_diluent-2w@UpDown&&AAV-ie-48h_vs_diluent-48h@UpDown	RAS-like, family 12 [Source:MGI Symbol;Acc:MGI:1918034]
ENSMUSG00000074575	Kcng1	AAV-ie-2w_vs_diluent-2w@UpDown&&AAV-ie-48h_vs_diluent-48h@UpDown	potassium voltage-gated channel, subfamily G, member 1 [Source:MGI Symbol;Acc:MGI:3616086]
ENSMUSG00000005864	Cnga2	AAV-ie-48h_vs_diluent-48h@UpDown	cyclic nucleotide gated channel alpha 2 [Source:MGI Symbol;Acc:MGI:108040]
ENSMUSG00000094018	S100a2	AAV-ie-48h_vs_diluent-48h@UpDown	S100 calcium binding protein A2 [Source:MGI Symbol;Acc:MGI:3510999]
ENSMUSG00000118559	A930007A09Rik	AAV-ie-48h_vs_diluent-48h@UpDown	RIKEN cDNA A930007A09 gene [Source:NCBI gene;Acc:432999]
ENSMUSG00000016526	Dyrk3	AAV-ie-48h_vs_diluent-48h@UpDown	dual-specificity tyrosine-(Y)-phosphorylation regulated kinase 3 [Source:MGI Symbol;Acc:MGI:1330300]
ENSMUSG00000097988	Gm10535	AAV-ie-48h_vs_diluent-48h@UpDown	predicted gene 10535 [Source:MGI Symbol;Acc:MGI:3642442]
ENSMUSG00000038760	Trhr	AAV-ie-48h_vs_diluent-48h@UpDown	thyrotropin releasing hormone receptor [Source:MGI Symbol;Acc:MGI:98824]
ENSMUSG00000066809	Gm10180	AAV-ie-48h_vs_diluent-48h@UpDown	predicted gene 10180 [Source:MGI Symbol;Acc:MGI:3701608]
ENSMUSG00000097993	Ptprv	AAV-ie-48h_vs_diluent-48h@UpDown	protein tyrosine phosphatase, receptor type, V [Source:MGI Symbol;Acc:MGI:108027]
ENSMUSG00000033060	Lmo7	AAV-ie-48h_vs_diluent-48h@UpDown	LIM domain only 7 [Source:MGI Symbol;Acc:MGI:1353586]
ENSMUSG00000057092	Fxyd3	AAV-ie-48h_vs_diluent-48h@UpDown	FXYD domain-containing ion transport regulator 3 [Source:MGI Symbol;Acc:MGI:107497]
ENSMUSG00000058351	Smim4	AAV-ie-48h_vs_diluent-48h@UpDown	small integral membrane protein 4 [Source:MGI Symbol;Acc:MGI:1913737]
ENSMUSG00000041515	Irf8	AAV-ie-48h_vs_diluent-48h@UpDown	interferon regulatory factor 8 [Source:MGI Symbol;Acc:MGI:96395]
ENSMUSG00000024187	Fam234a	AAV-ie-48h_vs_diluent-48h@UpDown	family with sequence similarity 234, member A [Source:MGI Symbol;Acc:MGI:2146854]
ENSMUSG00000079293	Clec7a	AAV-ie-48h_vs_diluent-48h@UpDown	C-type lectin domain family 7, member a [Source:MGI Symbol;Acc:MGI:1861431]
ENSMUSG00000042842	Serpinb6b	AAV-ie-48h_vs_diluent-48h@UpDown	serine (or cysteine) peptidase inhibitor, clade B, member 6b [Source:MGI Symbol;Acc:MGI:894688]
ENSMUSG00000092274	Neat1	AAV-ie-48h_vs_diluent-48h@UpDown	nuclear paraspeckle assembly transcript 1 (non-protein coding) [Source:MGI Symbol;Acc:MGI:1914211]
ENSMUSG00000024176	Sox8	AAV-ie-48h_vs_diluent-48h@UpDown	SRY (sex determining region Y)-box 8 [Source:MGI Symbol;Acc:MGI:98370]
ENSMUSG00000103477	5930409G06Rik	AAV-ie-48h_vs_diluent-48h@UpDown	RIKEN cDNA 5930409G06 gene [Source:MGI Symbol;Acc:MGI:1924316]
ENSMUSG00000063727	Tnfrsf11b	AAV-ie-48h_vs_diluent-48h@UpDown	tumor necrosis factor receptor superfamily, member 11b (osteoprotegerin) [Source:MGI Symbol;Acc:MGI:109587]
ENSMUSG00000024164	C3	AAV-ie-48h_vs_diluent-48h@UpDown	complement component 3 [Source:MGI Symbol;Acc:MGI:88227]
ENSMUSG00000117278	Gm36684	AAV-ie-48h_vs_diluent-48h@UpDown	predicted gene, 36684 [Source:MGI Symbol;Acc:MGI:5595843]
ENSMUSG00000107826	Gm44242	AAV-ie-48h_vs_diluent-48h@UpDown	predicted gene, 44242 [Source:MGI Symbol;Acc:MGI:5690634]
ENSMUSG00000037474	Dtl	AAV-ie-48h_vs_diluent-48h@UpDown	denticleless E3 ubiquitin protein ligase [Source:MGI Symbol;Acc:MGI:1924093]
ENSMUSG00000075705	Msrb1	AAV-ie-48h_vs_diluent-48h@UpDown	methionine sulfoxide reductase B1 [Source:MGI Symbol;Acc:MGI:1351642]
ENSMUSG00000028519	Dab1	AAV-ie-48h_vs_diluent-48h@UpDown	disabled 1 [Source:MGI Symbol;Acc:MGI:108554]
ENSMUSG00000038704	Aspdh	AAV-ie-48h_vs_diluent-48h@UpDown	aspartate dehydrogenase domain containing [Source:MGI Symbol;Acc:MGI:1915602]
ENSMUSG00000079259	Trim71	AAV-ie-48h_vs_diluent-48h@UpDown	tripartite motif-containing 71 [Source:MGI Symbol;Acc:MGI:2685973]
ENSMUSG00000026721	Rabgap1l	AAV-ie-48h_vs_diluent-48h@UpDown	RAB GTPase activating protein 1-like [Source:MGI Symbol;Acc:MGI:1352507]
ENSMUSG00000001420	Tmem79	AAV-ie-48h_vs_diluent-48h@UpDown	transmembrane protein 79 [Source:MGI Symbol;Acc:MGI:1919163]
ENSMUSG00000047657	Crry-ps	AAV-ie-48h_vs_diluent-48h@UpDown	complement receptor related protein, pseudogene [Source:MGI Symbol;Acc:MGI:88514]
ENSMUSG00000034330	Plcg2	AAV-ie-48h_vs_diluent-48h@UpDown	phospholipase C, gamma 2 [Source:MGI Symbol;Acc:MGI:97616]
ENSMUSG00000109647	Gm45510	AAV-ie-48h_vs_diluent-48h@UpDown	predicted gene 45510 [Source:MGI Symbol;Acc:MGI:5791346]
ENSMUSG00000034317	Trim59	AAV-ie-48h_vs_diluent-48h@UpDown	tripartite motif-containing 59 [Source:MGI Symbol;Acc:MGI:1914199]
ENSMUSG00000022332	Khdrbs3	AAV-ie-48h_vs_diluent-48h@UpDown	KH domain containing, RNA binding, signal transduction associated 3 [Source:MGI Symbol;Acc:MGI:1313312]
ENSMUSG00000034310	Tmem132d	AAV-ie-48h_vs_diluent-48h@UpDown	transmembrane protein 132D [Source:MGI Symbol;Acc:MGI:3044963]
ENSMUSG00000034311	Kif4	AAV-ie-48h_vs_diluent-48h@UpDown	kinesin family member 4 [Source:MGI Symbol;Acc:MGI:108389]
ENSMUSG00000070880	Gad1	AAV-ie-48h_vs_diluent-48h@UpDown	glutamate decarboxylase 1 [Source:MGI Symbol;Acc:MGI:95632]
ENSMUSG00000014776	Nol3	AAV-ie-48h_vs_diluent-48h@UpDown	nucleolar protein 3 (apoptosis repressor with CARD domain) [Source:MGI Symbol;Acc:MGI:1925938]
ENSMUSG00000025422	Agap2	AAV-ie-48h_vs_diluent-48h@UpDown	ArfGAP with GTPase domain, ankyrin repeat and PH domain 2 [Source:MGI Symbol;Acc:MGI:3580016]
ENSMUSG00000025427	Rnf165	AAV-ie-48h_vs_diluent-48h@UpDown	ring finger protein 165 [Source:MGI Symbol;Acc:MGI:2444521]
ENSMUSG00000014782	Plekhg4	AAV-ie-48h_vs_diluent-48h@UpDown	pleckstrin homology domain containing, family G (with RhoGef domain) member 4 [Source:MGI Symbol;Acc:MGI:2142544]
ENSMUSG00000022385	Gtse1	AAV-ie-48h_vs_diluent-48h@UpDown	G two S phase expressed protein 1 [Source:MGI Symbol;Acc:MGI:1352755]
ENSMUSG00000021056	Tex21	AAV-ie-48h_vs_diluent-48h@UpDown	testis expressed gene 21 [Source:MGI Symbol;Acc:MGI:1931131]
ENSMUSG00000085914	Gm14320	AAV-ie-48h_vs_diluent-48h@UpDown	predicted gene 14320 [Source:MGI Symbol;Acc:MGI:3649455]
ENSMUSG00000109608	Gm45597	AAV-ie-48h_vs_diluent-48h@UpDown	predicted gene 45597 [Source:MGI Symbol;Acc:MGI:5791433]
ENSMUSG00000035697	Arhgap45	AAV-ie-48h_vs_diluent-48h@UpDown	Rho GTPase activating protein 45 [Source:MGI Symbol;Acc:MGI:1917969]
ENSMUSG00000038725	Pkhd1l1	AAV-ie-48h_vs_diluent-48h@UpDown	polycystic kidney and hepatic disease 1-like 1 [Source:MGI Symbol;Acc:MGI:2183153]
ENSMUSG00000118537	Shld3	AAV-ie-48h_vs_diluent-48h@UpDown	shieldin complex subunit 3 [Source:MGI Symbol;Acc:MGI:6194609]
ENSMUSG00000022372	Sla	AAV-ie-48h_vs_diluent-48h@UpDown	src-like adaptor [Source:MGI Symbol;Acc:MGI:104295]
ENSMUSG00000090486	BC035947	AAV-ie-48h_vs_diluent-48h@UpDown	cDNA sequence BC035947 [Source:MGI Symbol;Acc:MGI:2652858]
ENSMUSG00000043333	Rhbdl2	AAV-ie-48h_vs_diluent-48h@UpDown	rhomboid like 2 [Source:MGI Symbol;Acc:MGI:3608413]
ENSMUSG00000102997	Gm17244	AAV-ie-48h_vs_diluent-48h@UpDown	predicted gene, 17244 [Source:MGI Symbol;Acc:MGI:4936878]
ENSMUSG00000022408	Fam83f	AAV-ie-48h_vs_diluent-48h@UpDown	family with sequence similarity 83, member F [Source:MGI Symbol;Acc:MGI:2146227]
ENSMUSG00000020695	Mrc2	AAV-ie-48h_vs_diluent-48h@UpDown	mannose receptor, C type 2 [Source:MGI Symbol;Acc:MGI:107818]
ENSMUSG00000081603	Gm14681	AAV-ie-48h_vs_diluent-48h@UpDown	predicted gene 14681 [Source:MGI Symbol;Acc:MGI:3705734]
ENSMUSG00000094942	Gm3604	AAV-ie-48h_vs_diluent-48h@UpDown	predicted gene 3604 [Source:MGI Symbol;Acc:MGI:3781781]
ENSMUSG00000029015	Slc26a5	AAV-ie-48h_vs_diluent-48h@UpDown	solute carrier family 26, member 5 [Source:MGI Symbol;Acc:MGI:1933154]
ENSMUSG00000020676	Ccl11	AAV-ie-48h_vs_diluent-48h@UpDown	chemokine (C-C motif) ligand 11 [Source:MGI Symbol;Acc:MGI:103576]
ENSMUSG00000109598	Gm36356	AAV-ie-48h_vs_diluent-48h@UpDown	predicted gene, 36356 [Source:MGI Symbol;Acc:MGI:5595515]
ENSMUSG00000108264	Gm20371	AAV-ie-48h_vs_diluent-48h@UpDown	predicted gene, 20371 [Source:MGI Symbol;Acc:MGI:5012556]
ENSMUSG00000033985	Tesk2	AAV-ie-48h_vs_diluent-48h@UpDown	testis-specific kinase 2 [Source:MGI Symbol;Acc:MGI:2385204]
ENSMUSG00000102953	Gm37019	AAV-ie-48h_vs_diluent-48h@UpDown	predicted gene, 37019 [Source:MGI Symbol;Acc:MGI:5610247]
ENSMUSG00000109585	Gm45358	AAV-ie-48h_vs_diluent-48h@UpDown	predicted gene 45358 [Source:MGI Symbol;Acc:MGI:5791194]
ENSMUSG00000001510	Dlx3	AAV-ie-48h_vs_diluent-48h@UpDown	distal-less homeobox 3 [Source:MGI Symbol;Acc:MGI:94903]
ENSMUSG00000022439	Parvg	AAV-ie-48h_vs_diluent-48h@UpDown	parvin, gamma [Source:MGI Symbol;Acc:MGI:2158329]
ENSMUSG00000056643	Chst13	AAV-ie-48h_vs_diluent-48h@UpDown	carbohydrate sulfotransferase 13 [Source:MGI Symbol;Acc:MGI:1919047]
ENSMUSG00000074483	Bglap	AAV-ie-48h_vs_diluent-48h@UpDown	bone gamma carboxyglutamate protein [Source:MGI Symbol;Acc:MGI:88156]
ENSMUSG00000074486	Bglap2	AAV-ie-48h_vs_diluent-48h@UpDown	bone gamma-carboxyglutamate protein 2 [Source:MGI Symbol;Acc:MGI:88157]
ENSMUSG00000040229	Gpr34	AAV-ie-48h_vs_diluent-48h@UpDown	G protein-coupled receptor 34 [Source:MGI Symbol;Acc:MGI:1346334]
ENSMUSG00000041556	Fbxo2	AAV-ie-48h_vs_diluent-48h@UpDown	F-box protein 2 [Source:MGI Symbol;Acc:MGI:2446216]
ENSMUSG00000107804	Gm44439	AAV-ie-48h_vs_diluent-48h@UpDown	predicted gene, 44439 [Source:MGI Symbol;Acc:MGI:5690831]
ENSMUSG00000052221	Ppp1r36	AAV-ie-48h_vs_diluent-48h@UpDown	protein phosphatase 1, regulatory subunit 36 [Source:MGI Symbol;Acc:MGI:2684916]
ENSMUSG00000028573	Fggy	AAV-ie-48h_vs_diluent-48h@UpDown	FGGY carbohydrate kinase domain containing [Source:MGI Symbol;Acc:MGI:1922828]
ENSMUSG00000053550	Shisa7	AAV-ie-48h_vs_diluent-48h@UpDown	shisa family member 7 [Source:MGI Symbol;Acc:MGI:3605641]
ENSMUSG00000085156	Snhg15	AAV-ie-48h_vs_diluent-48h@UpDown	small nucleolar RNA host gene 15 [Source:MGI Symbol;Acc:MGI:3650059]
ENSMUSG00000027221	Chst1	AAV-ie-48h_vs_diluent-48h@UpDown	carbohydrate sulfotransferase 1 [Source:MGI Symbol;Acc:MGI:1924219]
ENSMUSG00000027220	Syt13	AAV-ie-48h_vs_diluent-48h@UpDown	synaptotagmin XIII [Source:MGI Symbol;Acc:MGI:1933945]
ENSMUSG00000069910	Spdl1	AAV-ie-48h_vs_diluent-48h@UpDown	spindle apparatus coiled-coil protein 1 [Source:MGI Symbol;Acc:MGI:1917635]
ENSMUSG00000049493	Pls1	AAV-ie-48h_vs_diluent-48h@UpDown	plastin 1 (I-isoform) [Source:MGI Symbol;Acc:MGI:104809]
ENSMUSG00000104728	Gm42462	AAV-ie-48h_vs_diluent-48h@UpDown	predicted gene 42462 [Source:MGI Symbol;Acc:MGI:5662599]
ENSMUSG00000062464	Cyp4f37	AAV-ie-48h_vs_diluent-48h@UpDown	cytochrome P450, family 4, subfamily f, polypeptide 37 [Source:MGI Symbol;Acc:MGI:3780112]
ENSMUSG00000101693	Gm19461	AAV-ie-48h_vs_diluent-48h@UpDown	predicted gene, 19461 [Source:MGI Symbol;Acc:MGI:5011646]
ENSMUSG00000028599	Tnfrsf1b	AAV-ie-48h_vs_diluent-48h@UpDown	tumor necrosis factor receptor superfamily, member 1b [Source:MGI Symbol;Acc:MGI:1314883]
ENSMUSG00000021965	Ska3	AAV-ie-48h_vs_diluent-48h@UpDown	spindle and kinetochore associated complex subunit 3 [Source:MGI Symbol;Acc:MGI:3041235]
ENSMUSG00000026683	Nuf2	AAV-ie-48h_vs_diluent-48h@UpDown	NUF2, NDC80 kinetochore complex component [Source:MGI Symbol;Acc:MGI:1914227]
ENSMUSG00000025355	Mmp19	AAV-ie-48h_vs_diluent-48h@UpDown	matrix metallopeptidase 19 [Source:MGI Symbol;Acc:MGI:1927899]
ENSMUSG00000025359	Pmel	AAV-ie-48h_vs_diluent-48h@UpDown	premelanosome protein [Source:MGI Symbol;Acc:MGI:98301]
ENSMUSG00000060591	Ifitm2	AAV-ie-48h_vs_diluent-48h@UpDown	interferon induced transmembrane protein 2 [Source:MGI Symbol;Acc:MGI:1933382]
ENSMUSG00000085890	Tnfsf13os	AAV-ie-48h_vs_diluent-48h@UpDown	tumor necrosis factor (ligand) superfamily, member 13, opposite strand [Source:MGI Symbol;Acc:MGI:1919587]
ENSMUSG00000048001	Hes5	AAV-ie-48h_vs_diluent-48h@UpDown	hes family bHLH transcription factor 5 [Source:MGI Symbol;Acc:MGI:104876]
ENSMUSG00000063632	Sox11	AAV-ie-48h_vs_diluent-48h@UpDown	SRY (sex determining region Y)-box 11 [Source:MGI Symbol;Acc:MGI:98359]
ENSMUSG00000026679	Enkur	AAV-ie-48h_vs_diluent-48h@UpDown	enkurin, TRPC channel interacting protein [Source:MGI Symbol;Acc:MGI:1918483]
ENSMUSG00000017737	Mmp9	AAV-ie-48h_vs_diluent-48h@UpDown	matrix metallopeptidase 9 [Source:MGI Symbol;Acc:MGI:97011]
ENSMUSG00000027996	Sfrp2	AAV-ie-48h_vs_diluent-48h@UpDown	secreted frizzled-related protein 2 [Source:MGI Symbol;Acc:MGI:108078]
ENSMUSG00000002699	Lcp2	AAV-ie-48h_vs_diluent-48h@UpDown	lymphocyte cytosolic protein 2 [Source:MGI Symbol;Acc:MGI:1321402]
ENSMUSG00000106417	Gm42628	AAV-ie-48h_vs_diluent-48h@UpDown	predicted gene 42628 [Source:MGI Symbol;Acc:MGI:5662765]
ENSMUSG00000050334	C130071C03Rik	AAV-ie-48h_vs_diluent-48h@UpDown	RIKEN cDNA C130071C03 gene [Source:MGI Symbol;Acc:MGI:2443574]
ENSMUSG00000047592	Nxpe5	AAV-ie-48h_vs_diluent-48h@UpDown	neurexophilin and PC-esterase domain family, member 5 [Source:MGI Symbol;Acc:MGI:3584036]
ENSMUSG00000038642	Ctss	AAV-ie-48h_vs_diluent-48h@UpDown	cathepsin S [Source:MGI Symbol;Acc:MGI:107341]
ENSMUSG00000049357	Brd8dc	AAV-ie-48h_vs_diluent-48h@UpDown	BRD8 domain containing [Source:MGI Symbol;Acc:MGI:3045347]
ENSMUSG00000025329	Padi1	AAV-ie-48h_vs_diluent-48h@UpDown	peptidyl arginine deiminase, type I [Source:MGI Symbol;Acc:MGI:1338893]
ENSMUSG00000003123	Lipe	AAV-ie-48h_vs_diluent-48h@UpDown	lipase, hormone sensitive [Source:MGI Symbol;Acc:MGI:96790]
ENSMUSG00000029755	Dlx5	AAV-ie-48h_vs_diluent-48h@UpDown	distal-less homeobox 5 [Source:MGI Symbol;Acc:MGI:101926]
ENSMUSG00000107726	Gm44037	AAV-ie-48h_vs_diluent-48h@UpDown	predicted gene, 44037 [Source:MGI Symbol;Acc:MGI:5690429]
ENSMUSG00000111837	Gm47135	AAV-ie-48h_vs_diluent-48h@UpDown	predicted gene, 47135 [Source:MGI Symbol;Acc:MGI:6095892]
ENSMUSG00000104693	Gm42941	AAV-ie-48h_vs_diluent-48h@UpDown	predicted gene 42941 [Source:MGI Symbol;Acc:MGI:5663078]
ENSMUSG00000024056	Ndc80	AAV-ie-48h_vs_diluent-48h@UpDown	NDC80 kinetochore complex component [Source:MGI Symbol;Acc:MGI:1914302]
ENSMUSG00000071202	Ccdc78	AAV-ie-48h_vs_diluent-48h@UpDown	coiled-coil domain containing 78 [Source:MGI Symbol;Acc:MGI:2685784]
ENSMUSG00000030737	Slco2b1	AAV-ie-48h_vs_diluent-48h@UpDown	solute carrier organic anion transporter family, member 2b1 [Source:MGI Symbol;Acc:MGI:1351872]
ENSMUSG00000079139	Gm4204	AAV-ie-48h_vs_diluent-48h@UpDown	predicted gene 4204 [Source:MGI Symbol;Acc:MGI:3782381]
ENSMUSG00000026605	Cenpf	AAV-ie-48h_vs_diluent-48h@UpDown	centromere protein F [Source:MGI Symbol;Acc:MGI:1313302]
ENSMUSG00000036887	C1qa	AAV-ie-48h_vs_diluent-48h@UpDown	complement component 1, q subcomponent, alpha polypeptide [Source:MGI Symbol;Acc:MGI:88223]
ENSMUSG00000116656	Gm49708	AAV-ie-48h_vs_diluent-48h@UpDown	predicted gene, 49708 [Source:MGI Symbol;Acc:MGI:6215173]
ENSMUSG00000109536	9330162G02Rik	AAV-ie-48h_vs_diluent-48h@UpDown	RIKEN cDNA 9330162G02 gene [Source:MGI Symbol;Acc:MGI:2442217]
ENSMUSG00000015950	Ncf1	AAV-ie-48h_vs_diluent-48h@UpDown	neutrophil cytosolic factor 1 [Source:MGI Symbol;Acc:MGI:97283]
ENSMUSG00000085833	Gm13003	AAV-ie-48h_vs_diluent-48h@UpDown	predicted gene 13003 [Source:MGI Symbol;Acc:MGI:3650099]
ENSMUSG00000115338	Pnp	AAV-ie-48h_vs_diluent-48h@UpDown	purine-nucleoside phosphorylase [Source:MGI Symbol;Acc:MGI:97365]
ENSMUSG00000009246	Trpm5	AAV-ie-48h_vs_diluent-48h@UpDown	transient receptor potential cation channel, subfamily M, member 5 [Source:MGI Symbol;Acc:MGI:1861718]
ENSMUSG00000024885	Aldh3b1	AAV-ie-48h_vs_diluent-48h@UpDown	aldehyde dehydrogenase 3 family, member B1 [Source:MGI Symbol;Acc:MGI:1914939]
ENSMUSG00000031165	Was	AAV-ie-48h_vs_diluent-48h@UpDown	Wiskott-Aldrich syndrome [Source:MGI Symbol;Acc:MGI:105059]
ENSMUSG00000032492	Pth1r	AAV-ie-48h_vs_diluent-48h@UpDown	parathyroid hormone 1 receptor [Source:MGI Symbol;Acc:MGI:97801]
ENSMUSG00000047507	Baiap3	AAV-ie-48h_vs_diluent-48h@UpDown	BAI1-associated protein 3 [Source:MGI Symbol;Acc:MGI:2685783]
ENSMUSG00000047502	Mroh7	AAV-ie-48h_vs_diluent-48h@UpDown	maestro heat-like repeat family member 7 [Source:MGI Symbol;Acc:MGI:2685873]
ENSMUSG00000105153	Gm3143	AAV-ie-48h_vs_diluent-48h@UpDown	predicted gene 3143 [Source:MGI Symbol;Acc:MGI:3781322]
ENSMUSG00000036854	Hspb6	AAV-ie-48h_vs_diluent-48h@UpDown	heat shock protein, alpha-crystallin-related, B6 [Source:MGI Symbol;Acc:MGI:2685325]
ENSMUSG00000001348	Acp5	AAV-ie-48h_vs_diluent-48h@UpDown	acid phosphatase 5, tartrate resistant [Source:MGI Symbol;Acc:MGI:87883]
ENSMUSG00000040938	Slc16a11	AAV-ie-48h_vs_diluent-48h@UpDown	solute carrier family 16 (monocarboxylic acid transporters), member 11 [Source:MGI Symbol;Acc:MGI:2663709]
ENSMUSG00000082765	Gm14411	AAV-ie-48h_vs_diluent-48h@UpDown	predicted gene 14411 [Source:MGI Symbol;Acc:MGI:3649821]
ENSMUSG00000015966	Il17rb	AAV-ie-48h_vs_diluent-48h@UpDown	interleukin 17 receptor B [Source:MGI Symbol;Acc:MGI:1355292]
ENSMUSG00000038602	Slc35f1	AAV-ie-48h_vs_diluent-48h@UpDown	solute carrier family 35, member F1 [Source:MGI Symbol;Acc:MGI:2139810]
ENSMUSG00000040918	Slc19a2	AAV-ie-48h_vs_diluent-48h@UpDown	solute carrier family 19 (thiamine transporter), member 2 [Source:MGI Symbol;Acc:MGI:1928761]
ENSMUSG00000048865	Arhgap30	AAV-ie-48h_vs_diluent-48h@UpDown	Rho GTPase activating protein 30 [Source:MGI Symbol;Acc:MGI:2684948]
ENSMUSG00000073805	Insyn2a	AAV-ie-48h_vs_diluent-48h@UpDown	inhibitory synaptic factor 2A [Source:MGI Symbol;Acc:MGI:3605068]
ENSMUSG00000036896	C1qc	AAV-ie-48h_vs_diluent-48h@UpDown	complement component 1, q subcomponent, C chain [Source:MGI Symbol;Acc:MGI:88225]
ENSMUSG00000056531	Ccdc18	AAV-ie-48h_vs_diluent-48h@UpDown	coiled-coil domain containing 18 [Source:MGI Symbol;Acc:MGI:1922974]
ENSMUSG00000112201	4930532I03Rik	AAV-ie-48h_vs_diluent-48h@UpDown	RIKEN cDNA 4930532I03 gene [Source:MGI Symbol;Acc:MGI:1923083]
ENSMUSG00000039196	Orm1	AAV-ie-48h_vs_diluent-48h@UpDown	orosomucoid 1 [Source:MGI Symbol;Acc:MGI:97443]
ENSMUSG00000100215	Gm8292	AAV-ie-48h_vs_diluent-48h@UpDown	predicted gene 8292 [Source:MGI Symbol;Acc:MGI:3648460]
ENSMUSG00000085095	Gm15635	AAV-ie-48h_vs_diluent-48h@UpDown	predicted gene 15635 [Source:MGI Symbol;Acc:MGI:3783079]
ENSMUSG00000097090	Gm26724	AAV-ie-48h_vs_diluent-48h@UpDown	predicted gene, 26724 [Source:MGI Symbol;Acc:MGI:5477218]
ENSMUSG00000036918	Ttc7	AAV-ie-48h_vs_diluent-48h@UpDown	tetratricopeptide repeat domain 7 [Source:MGI Symbol;Acc:MGI:1920999]
ENSMUSG00000044534	Ackr2	AAV-ie-48h_vs_diluent-48h@UpDown	atypical chemokine receptor 2 [Source:MGI Symbol;Acc:MGI:1891697]
ENSMUSG00000044533	Rps2	AAV-ie-48h_vs_diluent-48h@UpDown	ribosomal protein S2 [Source:MGI Symbol;Acc:MGI:105110]
ENSMUSG00000069855	Slc47a2	AAV-ie-48h_vs_diluent-48h@UpDown	solute carrier family 47, member 2 [Source:MGI Symbol;Acc:MGI:3588190]
ENSMUSG00000040170	Fmo2	AAV-ie-48h_vs_diluent-48h@UpDown	flavin containing monooxygenase 2 [Source:MGI Symbol;Acc:MGI:1916776]
ENSMUSG00000039187	Fanci	AAV-ie-48h_vs_diluent-48h@UpDown	Fanconi anemia, complementation group I [Source:MGI Symbol;Acc:MGI:2384790]
ENSMUSG00000024936	Kcnk7	AAV-ie-48h_vs_diluent-48h@UpDown	potassium channel, subfamily K, member 7 [Source:MGI Symbol;Acc:MGI:1341841]
ENSMUSG00000031210	Gpr165	AAV-ie-48h_vs_diluent-48h@UpDown	G protein-coupled receptor 165 [Source:MGI Symbol;Acc:MGI:1923456]
ENSMUSG00000036905	C1qb	AAV-ie-48h_vs_diluent-48h@UpDown	complement component 1, q subcomponent, beta polypeptide [Source:MGI Symbol;Acc:MGI:88224]
ENSMUSG00000036908	Unc93b1	AAV-ie-48h_vs_diluent-48h@UpDown	unc-93 homolog B1, TLR signaling regulator [Source:MGI Symbol;Acc:MGI:1859307]
ENSMUSG00000044522	A730020M07Rik	AAV-ie-48h_vs_diluent-48h@UpDown	RIKEN cDNA A730020M07 gene [Source:MGI Symbol;Acc:MGI:2442643]
ENSMUSG00000006269	Atp6v1b1	AAV-ie-48h_vs_diluent-48h@UpDown	ATPase, H+ transporting, lysosomal V1 subunit B1 [Source:MGI Symbol;Acc:MGI:103285]
ENSMUSG00000021886	Gpr65	AAV-ie-48h_vs_diluent-48h@UpDown	G-protein coupled receptor 65 [Source:MGI Symbol;Acc:MGI:108031]
ENSMUSG00000056569	Mpz	AAV-ie-48h_vs_diluent-48h@UpDown	myelin protein zero [Source:MGI Symbol;Acc:MGI:103177]
ENSMUSG00000109473	B930025P03Rik	AAV-ie-48h_vs_diluent-48h@UpDown	RIKEN cDNA B930025P03 gene [Source:MGI Symbol;Acc:MGI:2443166]
ENSMUSG00000089417	Gm22009	AAV-ie-48h_vs_diluent-48h@UpDown	predicted gene, 22009 [Source:MGI Symbol;Acc:MGI:5451786]
ENSMUSG00000097040	2610316D01Rik	AAV-ie-48h_vs_diluent-48h@UpDown	RIKEN cDNA 2610316D01 gene [Source:MGI Symbol;Acc:MGI:1919761]
ENSMUSG00000044583	Tlr7	AAV-ie-48h_vs_diluent-48h@UpDown	toll-like receptor 7 [Source:MGI Symbol;Acc:MGI:2176882]
ENSMUSG00000052137	Rbm12b2	AAV-ie-48h_vs_diluent-48h@UpDown	RNA binding motif protein 12 B2 [Source:MGI Symbol;Acc:MGI:1924854]
ENSMUSG00000036960	Clca2	AAV-ie-48h_vs_diluent-48h@UpDown	chloride channel accessory 2 [Source:MGI Symbol;Acc:MGI:2139758]
ENSMUSG00000031264	Btk	AAV-ie-48h_vs_diluent-48h@UpDown	Bruton agammaglobulinemia tyrosine kinase [Source:MGI Symbol;Acc:MGI:88216]
ENSMUSG00000031262	Cenpi	AAV-ie-48h_vs_diluent-48h@UpDown	centromere protein I [Source:MGI Symbol;Acc:MGI:2147897]
ENSMUSG00000052142	Rasal3	AAV-ie-48h_vs_diluent-48h@UpDown	RAS protein activator like 3 [Source:MGI Symbol;Acc:MGI:2444128]
ENSMUSG00000064125	Prr36	AAV-ie-48h_vs_diluent-48h@UpDown	proline rich 36 [Source:MGI Symbol;Acc:MGI:3605626]
ENSMUSG00000112257	Gm47623	AAV-ie-48h_vs_diluent-48h@UpDown	predicted gene, 47623 [Source:MGI Symbol;Acc:MGI:6096688]
ENSMUSG00000112254	Gm47690	AAV-ie-48h_vs_diluent-48h@UpDown	predicted gene, 47690 [Source:MGI Symbol;Acc:MGI:6096796]
ENSMUSG00000056508	1700001K19Rik	AAV-ie-48h_vs_diluent-48h@UpDown	RIKEN cDNA 1700001K19 gene [Source:MGI Symbol;Acc:MGI:1913573]
ENSMUSG00000031250	Tnmd	AAV-ie-48h_vs_diluent-48h@UpDown	tenomodulin [Source:MGI Symbol;Acc:MGI:1929885]
ENSMUSG00000102816	Gm37814	AAV-ie-48h_vs_diluent-48h@UpDown	predicted gene, 37814 [Source:MGI Symbol;Acc:MGI:5611042]
ENSMUSG00000044566	Cage1	AAV-ie-48h_vs_diluent-48h@UpDown	cancer antigen 1 [Source:MGI Symbol;Acc:MGI:1918463]
ENSMUSG00000024965	Fermt3	AAV-ie-48h_vs_diluent-48h@UpDown	fermitin family member 3 [Source:MGI Symbol;Acc:MGI:2147790]
ENSMUSG00000066797	Zfp648	AAV-ie-48h_vs_diluent-48h@UpDown	zinc finger protein 648 [Source:MGI Symbol;Acc:MGI:2685049]
ENSMUSG00000022309	Angpt1	AAV-ie-48h_vs_diluent-48h@UpDown	angiopoietin 1 [Source:MGI Symbol;Acc:MGI:108448]
ENSMUSG00000010311	Optc	AAV-ie-48h_vs_diluent-48h@UpDown	opticin [Source:MGI Symbol;Acc:MGI:2151113]
ENSMUSG00000078771	Evi2a	AAV-ie-48h_vs_diluent-48h@UpDown	ecotropic viral integration site 2a [Source:MGI Symbol;Acc:MGI:95458]
ENSMUSG00000052160	Pld4	AAV-ie-48h_vs_diluent-48h@UpDown	phospholipase D family, member 4 [Source:MGI Symbol;Acc:MGI:2144765]
ENSMUSG00000078773	Rad54b	AAV-ie-48h_vs_diluent-48h@UpDown	RAD54 homolog B (S. cerevisiae) [Source:MGI Symbol;Acc:MGI:3605986]
ENSMUSG00000064147	Rab44	AAV-ie-48h_vs_diluent-48h@UpDown	RAB44, member RAS oncogene family [Source:MGI Symbol;Acc:MGI:3045302]
ENSMUSG00000020592	Sdc1	AAV-ie-48h_vs_diluent-48h@UpDown	syndecan 1 [Source:MGI Symbol;Acc:MGI:1349162]
ENSMUSG00000020599	Rgs9	AAV-ie-48h_vs_diluent-48h@UpDown	regulator of G-protein signaling 9 [Source:MGI Symbol;Acc:MGI:1338824]
ENSMUSG00000056529	Ptafr	AAV-ie-48h_vs_diluent-48h@UpDown	platelet-activating factor receptor [Source:MGI Symbol;Acc:MGI:106066]
ENSMUSG00000074361	C5ar2	AAV-ie-48h_vs_diluent-48h@UpDown	complement component 5a receptor 2 [Source:MGI Symbol;Acc:MGI:2442013]
ENSMUSG00000050394	Armcx6	AAV-ie-48h_vs_diluent-48h@UpDown	armadillo repeat containing, X-linked 6 [Source:MGI Symbol;Acc:MGI:2147993]
ENSMUSG00000030786	Itgam	AAV-ie-48h_vs_diluent-48h@UpDown	integrin alpha M [Source:MGI Symbol;Acc:MGI:96607]
ENSMUSG00000006205	Htra1	AAV-ie-48h_vs_diluent-48h@UpDown	HtrA serine peptidase 1 [Source:MGI Symbol;Acc:MGI:1929076]
ENSMUSG00000105975	Gm42609	AAV-ie-48h_vs_diluent-48h@UpDown	predicted gene 42609 [Source:MGI Symbol;Acc:MGI:5662746]
ENSMUSG00000062382	Ftl1-ps1	AAV-ie-48h_vs_diluent-48h@UpDown	ferritin light polypeptide 1, pseudogene 1 [Source:MGI Symbol;Acc:MGI:3779109]
ENSMUSG00000097015	Gm26705	AAV-ie-48h_vs_diluent-48h@UpDown	predicted gene, 26705 [Source:MGI Symbol;Acc:MGI:5477199]
ENSMUSG00000091712	Sec14l5	AAV-ie-48h_vs_diluent-48h@UpDown	SEC14-like lipid binding 5 [Source:MGI Symbol;Acc:MGI:3616084]
ENSMUSG00000039106	Htr5a	AAV-ie-48h_vs_diluent-48h@UpDown	5-hydroxytryptamine (serotonin) receptor 5A [Source:MGI Symbol;Acc:MGI:96283]
ENSMUSG00000029771	Irf5	AAV-ie-48h_vs_diluent-48h@UpDown	interferon regulatory factor 5 [Source:MGI Symbol;Acc:MGI:1350924]
ENSMUSG00000073043	Atoh1	AAV-ie-48h_vs_diluent-48h@UpDown	atonal bHLH transcription factor 1 [Source:MGI Symbol;Acc:MGI:104654]
ENSMUSG00000065434	Mir7-1	AAV-ie-48h_vs_diluent-48h@UpDown	microRNA 7-1 [Source:MGI Symbol;Acc:MGI:3619436]
ENSMUSG00000027107	Chrna1	AAV-ie-48h_vs_diluent-48h@UpDown	cholinergic receptor, nicotinic, alpha polypeptide 1 (muscle) [Source:MGI Symbol;Acc:MGI:87885]
ENSMUSG00000021803	Cdhr1	AAV-ie-48h_vs_diluent-48h@UpDown	cadherin-related family member 1 [Source:MGI Symbol;Acc:MGI:2157782]
ENSMUSG00000086308	G630016G05Rik	AAV-ie-48h_vs_diluent-48h@UpDown	RIKEN cDNA G630016G05 gene [Source:MGI Symbol;Acc:MGI:3603178]
ENSMUSG00000044501	Zfp758	AAV-ie-48h_vs_diluent-48h@UpDown	zinc finger protein 758 [Source:MGI Symbol;Acc:MGI:2385044]
ENSMUSG00000021879	Dnah12	AAV-ie-48h_vs_diluent-48h@UpDown	dynein, axonemal, heavy chain 12 [Source:MGI Symbol;Acc:MGI:107720]
ENSMUSG00000114827	Gm46432	AAV-ie-48h_vs_diluent-48h@UpDown	predicted gene, 46432 [Source:MGI Symbol;Acc:MGI:5826069]
ENSMUSG00000018217	Pmp22	AAV-ie-48h_vs_diluent-48h@UpDown	peripheral myelin protein 22 [Source:MGI Symbol;Acc:MGI:97631]
ENSMUSG00000114833	Gm41192	AAV-ie-48h_vs_diluent-48h@UpDown	predicted gene, 41192 [Source:MGI Symbol;Acc:MGI:5624077]
ENSMUSG00000099630	1700096J18Rik	AAV-ie-48h_vs_diluent-48h@UpDown	RIKEN cDNA 1700096J18 gene [Source:MGI Symbol;Acc:MGI:1915177]
ENSMUSG00000066705	Fxyd6	AAV-ie-48h_vs_diluent-48h@UpDown	FXYD domain-containing ion transport regulator 6 [Source:MGI Symbol;Acc:MGI:1890226]
ENSMUSG00000113505	Gm48593	AAV-ie-48h_vs_diluent-48h@UpDown	predicted gene, 48593 [Source:MGI Symbol;Acc:MGI:6098166]
ENSMUSG00000008874	Clec3a	AAV-ie-48h_vs_diluent-48h@UpDown	C-type lectin domain family 3, member a [Source:MGI Symbol;Acc:MGI:2685642]
ENSMUSG00000028480	Glipr2	AAV-ie-48h_vs_diluent-48h@UpDown	GLI pathogenesis-related 2 [Source:MGI Symbol;Acc:MGI:1917770]
ENSMUSG00000074342	I830077J02Rik	AAV-ie-48h_vs_diluent-48h@UpDown	RIKEN cDNA I830077J02 gene [Source:MGI Symbol;Acc:MGI:3588284]
ENSMUSG00000074345	Tnfaip8l3	AAV-ie-48h_vs_diluent-48h@UpDown	tumor necrosis factor, alpha-induced protein 8-like 3 [Source:MGI Symbol;Acc:MGI:2685363]
ENSMUSG00000030792	Dkkl1	AAV-ie-48h_vs_diluent-48h@UpDown	dickkopf-like 1 [Source:MGI Symbol;Acc:MGI:1354963]
ENSMUSG00000030798	Cd37	AAV-ie-48h_vs_diluent-48h@UpDown	CD37 antigen [Source:MGI Symbol;Acc:MGI:88330]
ENSMUSG00000102880	4930517J16Rik	AAV-ie-48h_vs_diluent-48h@UpDown	RIKEN cDNA 4930517J16 gene [Source:MGI Symbol;Acc:MGI:1921972]
ENSMUSG00000017607	Tns4	AAV-ie-48h_vs_diluent-48h@UpDown	tensin 4 [Source:MGI Symbol;Acc:MGI:2144377]
ENSMUSG00000115276	9930017N22Rik	AAV-ie-48h_vs_diluent-48h@UpDown	RIKEN cDNA 9930017N22 gene [Source:MGI Symbol;Acc:MGI:2443961]
ENSMUSG00000051527	Usp29	AAV-ie-48h_vs_diluent-48h@UpDown	ubiquitin specific peptidase 29 [Source:MGI Symbol;Acc:MGI:1888998]
ENSMUSG00000046167	Gldn	AAV-ie-48h_vs_diluent-48h@UpDown	gliomedin [Source:MGI Symbol;Acc:MGI:2388361]
ENSMUSG00000022193	Psmb5	AAV-ie-48h_vs_diluent-48h@UpDown	proteasome (prosome, macropain) subunit, beta type 5 [Source:MGI Symbol;Acc:MGI:1194513]
ENSMUSG00000059498	Fcgr3	AAV-ie-48h_vs_diluent-48h@UpDown	Fc receptor, IgG, low affinity III [Source:MGI Symbol;Acc:MGI:95500]
ENSMUSG00000015880	Ncapg	AAV-ie-48h_vs_diluent-48h@UpDown	non-SMC condensin I complex, subunit G [Source:MGI Symbol;Acc:MGI:1930197]
ENSMUSG00000062209	Erbb4	AAV-ie-48h_vs_diluent-48h@UpDown	erb-b2 receptor tyrosine kinase 4 [Source:MGI Symbol;Acc:MGI:104771]
ENSMUSG00000022176	Rem2	AAV-ie-48h_vs_diluent-48h@UpDown	rad and gem related GTP binding protein 2 [Source:MGI Symbol;Acc:MGI:2155260]
ENSMUSG00000027867	Spag17	AAV-ie-48h_vs_diluent-48h@UpDown	sperm associated antigen 17 [Source:MGI Symbol;Acc:MGI:1921612]
ENSMUSG00000108943	Gm44559	AAV-ie-48h_vs_diluent-48h@UpDown	predicted gene 44559 [Source:MGI Symbol;Acc:MGI:5753135]
ENSMUSG00000050222	Il17d	AAV-ie-48h_vs_diluent-48h@UpDown	interleukin 17D [Source:MGI Symbol;Acc:MGI:2446510]
ENSMUSG00000034156	Tspoap1	AAV-ie-48h_vs_diluent-48h@UpDown	TSPO associated protein 1 [Source:MGI Symbol;Acc:MGI:2450877]
ENSMUSG00000018920	Cxcl16	AAV-ie-48h_vs_diluent-48h@UpDown	chemokine (C-X-C motif) ligand 16 [Source:MGI Symbol;Acc:MGI:1932682]
ENSMUSG00000079055	Slc8a3	AAV-ie-48h_vs_diluent-48h@UpDown	solute carrier family 8 (sodium/calcium exchanger), member 3 [Source:MGI Symbol;Acc:MGI:107976]
ENSMUSG00000118353	Nsa2-ps1	AAV-ie-48h_vs_diluent-48h@UpDown	NSA2 ribosome biogenesis homolog, pseudogene 1 [Source:MGI Symbol;Acc:MGI:3648670]
ENSMUSG00000043924	Ncmap	AAV-ie-48h_vs_diluent-48h@UpDown	noncompact myelin associated protein [Source:MGI Symbol;Acc:MGI:2444888]
ENSMUSG00000060445	Sycp2	AAV-ie-48h_vs_diluent-48h@UpDown	synaptonemal complex protein 2 [Source:MGI Symbol;Acc:MGI:1933281]
ENSMUSG00000051506	Wdfy4	AAV-ie-48h_vs_diluent-48h@UpDown	WD repeat and FYVE domain containing 4 [Source:MGI Symbol;Acc:MGI:3584510]
ENSMUSG00000030609	Aen	AAV-ie-48h_vs_diluent-48h@UpDown	apoptosis enhancing nuclease [Source:MGI Symbol;Acc:MGI:1915298]
ENSMUSG00000029618	Ocm	AAV-ie-48h_vs_diluent-48h@UpDown	oncomodulin [Source:MGI Symbol;Acc:MGI:97401]
ENSMUSG00000097709	2810429I04Rik	AAV-ie-48h_vs_diluent-48h@UpDown	RIKEN cDNA 2810429I04 gene [Source:MGI Symbol;Acc:MGI:1924187]
ENSMUSG00000039899	Fgl2	AAV-ie-48h_vs_diluent-48h@UpDown	fibrinogen-like protein 2 [Source:MGI Symbol;Acc:MGI:103266]
ENSMUSG00000085743	8430419K02Rik	AAV-ie-48h_vs_diluent-48h@UpDown	RIKEN cDNA 8430419K02 gene [Source:MGI Symbol;Acc:MGI:1921768]
ENSMUSG00000084411	Gm11510	AAV-ie-48h_vs_diluent-48h@UpDown	predicted gene 11510 [Source:MGI Symbol;Acc:MGI:3650711]
ENSMUSG00000036768	Kif15	AAV-ie-48h_vs_diluent-48h@UpDown	kinesin family member 15 [Source:MGI Symbol;Acc:MGI:1098258]
ENSMUSG00000022122	Ednrb	AAV-ie-48h_vs_diluent-48h@UpDown	endothelin receptor type B [Source:MGI Symbol;Acc:MGI:102720]
ENSMUSG00000113491	Gm19221	AAV-ie-48h_vs_diluent-48h@UpDown	predicted gene, 19221 [Source:MGI Symbol;Acc:MGI:5011406]
ENSMUSG00000073716	Gm13241	AAV-ie-48h_vs_diluent-48h@UpDown	predicted gene 13241 [Source:MGI Symbol;Acc:MGI:3649920]
ENSMUSG00000056380	Gpr50	AAV-ie-48h_vs_diluent-48h@UpDown	G-protein-coupled receptor 50 [Source:MGI Symbol;Acc:MGI:1333877]
ENSMUSG00000048763	Hoxb3	AAV-ie-48h_vs_diluent-48h@UpDown	homeobox B3 [Source:MGI Symbol;Acc:MGI:96184]
ENSMUSG00000073705	Cenps	AAV-ie-48h_vs_diluent-48h@UpDown	centromere protein S [Source:MGI Symbol;Acc:MGI:1917178]
ENSMUSG00000010142	Tnfrsf13b	AAV-ie-48h_vs_diluent-48h@UpDown	tumor necrosis factor receptor superfamily, member 13b [Source:MGI Symbol;Acc:MGI:1889411]
ENSMUSG00000048772	Tmem53	AAV-ie-48h_vs_diluent-48h@UpDown	transmembrane protein 53 [Source:MGI Symbol;Acc:MGI:1916027]
ENSMUSG00000048779	P2ry6	AAV-ie-48h_vs_diluent-48h@UpDown	pyrimidinergic receptor P2Y, G-protein coupled, 6 [Source:MGI Symbol;Acc:MGI:2673874]
ENSMUSG00000055078	Gabra5	AAV-ie-48h_vs_diluent-48h@UpDown	gamma-aminobutyric acid (GABA) A receptor, subunit alpha 5 [Source:MGI Symbol;Acc:MGI:95617]
ENSMUSG00000020399	Havcr2	AAV-ie-48h_vs_diluent-48h@UpDown	hepatitis A virus cellular receptor 2 [Source:MGI Symbol;Acc:MGI:2159682]
ENSMUSG00000040828	Catsperd	AAV-ie-48h_vs_diluent-48h@UpDown	cation channel sperm associated auxiliary subunit delta [Source:MGI Symbol;Acc:MGI:2147030]
ENSMUSG00000040829	Zmynd15	AAV-ie-48h_vs_diluent-48h@UpDown	zinc finger, MYND-type containing 15 [Source:MGI Symbol;Acc:MGI:3603821]
ENSMUSG00000018906	P4ha2	AAV-ie-48h_vs_diluent-48h@UpDown	procollagen-proline, 2-oxoglutarate 4-dioxygenase (proline 4-hydroxylase), alpha II polypeptide [Source:MGI Symbol;Acc:MGI:894286]
ENSMUSG00000023484	Prph	AAV-ie-48h_vs_diluent-48h@UpDown	peripherin [Source:MGI Symbol;Acc:MGI:97774]
ENSMUSG00000078591	Hs3st4	AAV-ie-48h_vs_diluent-48h@UpDown	heparan sulfate (glucosamine) 3-O-sulfotransferase 4 [Source:MGI Symbol;Acc:MGI:1333792]
ENSMUSG00000027849	Syt6	AAV-ie-48h_vs_diluent-48h@UpDown	synaptotagmin VI [Source:MGI Symbol;Acc:MGI:1859544]
ENSMUSG00000094626	Tmem121b	AAV-ie-48h_vs_diluent-48h@UpDown	transmembrane protein 121B [Source:MGI Symbol;Acc:MGI:2136977]
ENSMUSG00000022148	Fyb	AAV-ie-48h_vs_diluent-48h@UpDown	FYN binding protein [Source:MGI Symbol;Acc:MGI:1346327]
ENSMUSG00000067006	Serpinb5	AAV-ie-48h_vs_diluent-48h@UpDown	serine (or cysteine) peptidase inhibitor, clade B, member 5 [Source:MGI Symbol;Acc:MGI:109579]
ENSMUSG00000035455	Fignl1	AAV-ie-48h_vs_diluent-48h@UpDown	fidgetin-like 1 [Source:MGI Symbol;Acc:MGI:1890648]
ENSMUSG00000035456	Prdm8	AAV-ie-48h_vs_diluent-48h@UpDown	PR domain containing 8 [Source:MGI Symbol;Acc:MGI:1924880]
ENSMUSG00000035458	Tnni3	AAV-ie-48h_vs_diluent-48h@UpDown	troponin I, cardiac 3 [Source:MGI Symbol;Acc:MGI:98783]
ENSMUSG00000024791	Cdca5	AAV-ie-48h_vs_diluent-48h@UpDown	cell division cycle associated 5 [Source:MGI Symbol;Acc:MGI:1915099]
ENSMUSG00000115263	Gm5089	AAV-ie-48h_vs_diluent-48h@UpDown	predicted gene 5089 [Source:MGI Symbol;Acc:MGI:3644731]
ENSMUSG00000047428	Dlk2	AAV-ie-48h_vs_diluent-48h@UpDown	delta like non-canonical Notch ligand 2 [Source:MGI Symbol;Acc:MGI:2146838]
ENSMUSG00000034116	Vav1	AAV-ie-48h_vs_diluent-48h@UpDown	vav 1 oncogene [Source:MGI Symbol;Acc:MGI:98923]
ENSMUSG00000015852	Fcrls	AAV-ie-48h_vs_diluent-48h@UpDown	Fc receptor-like S, scavenger receptor [Source:MGI Symbol;Acc:MGI:1933397]
ENSMUSG00000031112	Stk26	AAV-ie-48h_vs_diluent-48h@UpDown	serine/threonine kinase 26 [Source:MGI Symbol;Acc:MGI:1917665]
ENSMUSG00000036805	Noxa1	AAV-ie-48h_vs_diluent-48h@UpDown	NADPH oxidase activator 1 [Source:MGI Symbol;Acc:MGI:2449980]
ENSMUSG00000101429	BC055402	AAV-ie-48h_vs_diluent-48h@UpDown	cDNA sequence BC055402 [Source:MGI Symbol;Acc:MGI:3039597]
ENSMUSG00000039081	Zfp503	AAV-ie-48h_vs_diluent-48h@UpDown	zinc finger protein 503 [Source:MGI Symbol;Acc:MGI:1353644]
ENSMUSG00000033777	Tlr13	AAV-ie-48h_vs_diluent-48h@UpDown	toll-like receptor 13 [Source:MGI Symbol;Acc:MGI:3045213]
ENSMUSG00000031101	Sash3	AAV-ie-48h_vs_diluent-48h@UpDown	SAM and SH3 domain containing 3 [Source:MGI Symbol;Acc:MGI:1921381]
ENSMUSG00000024810	Il33	AAV-ie-48h_vs_diluent-48h@UpDown	interleukin 33 [Source:MGI Symbol;Acc:MGI:1924375]
ENSMUSG00000039062	Anpep	AAV-ie-48h_vs_diluent-48h@UpDown	alanyl (membrane) aminopeptidase [Source:MGI Symbol;Acc:MGI:5000466]
ENSMUSG00000024818	Slc25a45	AAV-ie-48h_vs_diluent-48h@UpDown	solute carrier family 25, member 45 [Source:MGI Symbol;Acc:MGI:2147731]
ENSMUSG00000101414	Gm29101	AAV-ie-48h_vs_diluent-48h@UpDown	predicted gene 29101 [Source:MGI Symbol;Acc:MGI:5579807]
ENSMUSG00000109370	Gm44675	AAV-ie-48h_vs_diluent-48h@UpDown	predicted gene 44675 [Source:MGI Symbol;Acc:MGI:5753251]
ENSMUSG00000040046	Tph1	AAV-ie-48h_vs_diluent-48h@UpDown	tryptophan hydroxylase 1 [Source:MGI Symbol;Acc:MGI:98796]
ENSMUSG00000064057	Scgb3a1	AAV-ie-48h_vs_diluent-48h@UpDown	secretoglobin, family 3A, member 1 [Source:MGI Symbol;Acc:MGI:1915912]
ENSMUSG00000112117	Rmst	AAV-ie-48h_vs_diluent-48h@UpDown	rhabdomyosarcoma 2 associated transcript (non-coding RNA) [Source:MGI Symbol;Acc:MGI:1099806]
ENSMUSG00000102728	Gm37934	AAV-ie-48h_vs_diluent-48h@UpDown	predicted gene, 37934 [Source:MGI Symbol;Acc:MGI:5611162]
ENSMUSG00000068428	Gmnc	AAV-ie-48h_vs_diluent-48h@UpDown	geminin coiled-coil domain containing [Source:MGI Symbol;Acc:MGI:2685452]
ENSMUSG00000092981	Mir5125	AAV-ie-48h_vs_diluent-48h@UpDown	microRNA 5125 [Source:MGI Symbol;Acc:MGI:4950450]
ENSMUSG00000064065	Ipcef1	AAV-ie-48h_vs_diluent-48h@UpDown	interaction protein for cytohesin exchange factors 1 [Source:MGI Symbol;Acc:MGI:2444159]
ENSMUSG00000021765	Fst	AAV-ie-48h_vs_diluent-48h@UpDown	follistatin [Source:MGI Symbol;Acc:MGI:95586]
ENSMUSG00000054675	Tmem119	AAV-ie-48h_vs_diluent-48h@UpDown	transmembrane protein 119 [Source:MGI Symbol;Acc:MGI:2385228]
ENSMUSG00000086268	Gm11670	AAV-ie-48h_vs_diluent-48h@UpDown	predicted gene 11670 [Source:MGI Symbol;Acc:MGI:3649868]
ENSMUSG00000044469	Tnfaip8l1	AAV-ie-48h_vs_diluent-48h@UpDown	tumor necrosis factor, alpha-induced protein 8-like 1 [Source:MGI Symbol;Acc:MGI:1913693]
ENSMUSG00000024868	Dkk1	AAV-ie-48h_vs_diluent-48h@UpDown	dickkopf WNT signaling pathway inhibitor 1 [Source:MGI Symbol;Acc:MGI:1329040]
ENSMUSG00000087593	Gm16174	AAV-ie-48h_vs_diluent-48h@UpDown	predicted gene 16174 [Source:MGI Symbol;Acc:MGI:3801857]
ENSMUSG00000024854	Pold4	AAV-ie-48h_vs_diluent-48h@UpDown	polymerase (DNA-directed), delta 4 [Source:MGI Symbol;Acc:MGI:1916995]
ENSMUSG00000032478	Nme6	AAV-ie-48h_vs_diluent-48h@UpDown	NME/NM23 nucleoside diphosphate kinase 6 [Source:MGI Symbol;Acc:MGI:1861676]
ENSMUSG00000045777	Ifitm10	AAV-ie-48h_vs_diluent-48h@UpDown	interferon induced transmembrane protein 10 [Source:MGI Symbol;Acc:MGI:2444776]
ENSMUSG00000039097	Rln1	AAV-ie-48h_vs_diluent-48h@UpDown	relaxin 1 [Source:MGI Symbol;Acc:MGI:97931]
ENSMUSG00000040084	Bub1b	AAV-ie-48h_vs_diluent-48h@UpDown	BUB1B, mitotic checkpoint serine/threonine kinase [Source:MGI Symbol;Acc:MGI:1333889]
ENSMUSG00000031137	Fgf13	AAV-ie-48h_vs_diluent-48h@UpDown	fibroblast growth factor 13 [Source:MGI Symbol;Acc:MGI:109178]
ENSMUSG00000036813	Entpd8	AAV-ie-48h_vs_diluent-48h@UpDown	ectonucleoside triphosphate diphosphohydrolase 8 [Source:MGI Symbol;Acc:MGI:1919340]
ENSMUSG00000036816	Atoh7	AAV-ie-48h_vs_diluent-48h@UpDown	atonal bHLH transcription factor 7 [Source:MGI Symbol;Acc:MGI:1355553]
ENSMUSG00000049281	Scn3b	AAV-ie-48h_vs_diluent-48h@UpDown	sodium channel, voltage-gated, type III, beta [Source:MGI Symbol;Acc:MGI:1918882]
ENSMUSG00000028341	Nr4a3	AAV-ie-48h_vs_diluent-48h@UpDown	nuclear receptor subfamily 4, group A, member 3 [Source:MGI Symbol;Acc:MGI:1352457]
ENSMUSG00000027015	Cybrd1	AAV-ie-48h_vs_diluent-48h@UpDown	cytochrome b reductase 1 [Source:MGI Symbol;Acc:MGI:2654575]
ENSMUSG00000008734	Gprc5b	AAV-ie-48h_vs_diluent-48h@UpDown	G protein-coupled receptor, family C, group 5, member B [Source:MGI Symbol;Acc:MGI:1927596]
ENSMUSG00000031997	Trpc6	AAV-ie-48h_vs_diluent-48h@UpDown	transient receptor potential cation channel, subfamily C, member 6 [Source:MGI Symbol;Acc:MGI:109523]
ENSMUSG00000031994	Adamts8	AAV-ie-48h_vs_diluent-48h@UpDown	a disintegrin-like and metallopeptidase (reprolysin type) with thrombospondin type 1 motif, 8 [Source:MGI Symbol;Acc:MGI:1353468]
ENSMUSG00000054641	Mmrn1	AAV-ie-48h_vs_diluent-48h@UpDown	multimerin 1 [Source:MGI Symbol;Acc:MGI:1918195]
ENSMUSG00000041301	Cftr	AAV-ie-48h_vs_diluent-48h@UpDown	cystic fibrosis transmembrane conductance regulator [Source:MGI Symbol;Acc:MGI:88388]
ENSMUSG00000055978	Fut2	AAV-ie-48h_vs_diluent-48h@UpDown	fucosyltransferase 2 [Source:MGI Symbol;Acc:MGI:109374]
ENSMUSG00000086211	Gm12462	AAV-ie-48h_vs_diluent-48h@UpDown	predicted gene 12462 [Source:MGI Symbol;Acc:MGI:3650646]
ENSMUSG00000074235	Gm10649	AAV-ie-48h_vs_diluent-48h@UpDown	predicted gene 10649 [Source:MGI Symbol;Acc:MGI:3642042]
ENSMUSG00000100153	Ppp1ccb	AAV-ie-48h_vs_diluent-48h@UpDown	protein phosphatase 1 catalytic subunit gamma B [Source:MGI Symbol;Acc:MGI:3647492]
ENSMUSG00000054662	Ano9	AAV-ie-48h_vs_diluent-48h@UpDown	anoctamin 9 [Source:MGI Symbol;Acc:MGI:1918595]
ENSMUSG00000074252	Gm10654	AAV-ie-48h_vs_diluent-48h@UpDown	predicted gene 10654 [Source:MGI Symbol;Acc:MGI:3643366]
ENSMUSG00000111664	Gm48865	AAV-ie-48h_vs_diluent-48h@UpDown	predicted gene, 48865 [Source:MGI Symbol;Acc:MGI:6098607]
ENSMUSG00000100147	1700047M11Rik	AAV-ie-48h_vs_diluent-48h@UpDown	RIKEN cDNA 1700047M11 gene [Source:MGI Symbol;Acc:MGI:1914580]
ENSMUSG00000030636	1700010L04Rik	AAV-ie-48h_vs_diluent-48h@UpDown	RIKEN cDNA 1700010L04 gene [Source:MGI Symbol;Acc:MGI:1916583]
ENSMUSG00000042686	Jph1	AAV-ie-48h_vs_diluent-48h@UpDown	junctophilin 1 [Source:MGI Symbol;Acc:MGI:1891495]
ENSMUSG00000021751	Acox2	AAV-ie-48h_vs_diluent-48h@UpDown	acyl-Coenzyme A oxidase 2, branched chain [Source:MGI Symbol;Acc:MGI:1934852]
ENSMUSG00000039032	Tsga13	AAV-ie-48h_vs_diluent-48h@UpDown	testis specific gene A13 [Source:MGI Symbol;Acc:MGI:1891413]
ENSMUSG00000102796	Gm37711	AAV-ie-48h_vs_diluent-48h@UpDown	predicted gene, 37711 [Source:MGI Symbol;Acc:MGI:5610939]
ENSMUSG00000055926	Gm14137	AAV-ie-48h_vs_diluent-48h@UpDown	predicted gene 14137 [Source:MGI Symbol;Acc:MGI:3651144]
ENSMUSG00000067916	Zfp991	AAV-ie-48h_vs_diluent-48h@UpDown	zinc finger protein 991 [Source:MGI Symbol;Acc:MGI:3701604]
ENSMUSG00000028364	Tnc	AAV-ie-48h_vs_diluent-48h@UpDown	tenascin C [Source:MGI Symbol;Acc:MGI:101922]
ENSMUSG00000071192	Wfikkn1	AAV-ie-48h_vs_diluent-48h@UpDown	WAP, FS, Ig, KU, and NTR-containing protein 1 [Source:MGI Symbol;Acc:MGI:2670967]
ENSMUSG00000028351	Brinp1	AAV-ie-48h_vs_diluent-48h@UpDown	bone morphogenic protein/retinoic acid inducible neural specific 1 [Source:MGI Symbol;Acc:MGI:1928478]
ENSMUSG00000030674	Qprt	AAV-ie-48h_vs_diluent-48h@UpDown	quinolinate phosphoribosyltransferase [Source:MGI Symbol;Acc:MGI:1914625]
ENSMUSG00000040747	Cd53	AAV-ie-48h_vs_diluent-48h@UpDown	CD53 antigen [Source:MGI Symbol;Acc:MGI:88341]
ENSMUSG00000116480	Gm49512	AAV-ie-48h_vs_diluent-48h@UpDown	predicted gene, 49512 [Source:MGI Symbol;Acc:MGI:6155203]
ENSMUSG00000026442	Nfasc	AAV-ie-48h_vs_diluent-48h@UpDown	neurofascin [Source:MGI Symbol;Acc:MGI:104753]
ENSMUSG00000084329	Gm6733	AAV-ie-48h_vs_diluent-48h@UpDown	predicted gene 6733 [Source:MGI Symbol;Acc:MGI:3645402]
ENSMUSG00000038418	Egr1	AAV-ie-48h_vs_diluent-48h@UpDown	early growth response 1 [Source:MGI Symbol;Acc:MGI:95295]
ENSMUSG00000022074	Tnfrsf10b	AAV-ie-48h_vs_diluent-48h@UpDown	tumor necrosis factor receptor superfamily, member 10b [Source:MGI Symbol;Acc:MGI:1341090]
ENSMUSG00000022076	Klhl1	AAV-ie-48h_vs_diluent-48h@UpDown	kelch-like 1 [Source:MGI Symbol;Acc:MGI:2136335]
ENSMUSG00000108849	Gm35147	AAV-ie-48h_vs_diluent-48h@UpDown	predicted gene, 35147 [Source:MGI Symbol;Acc:MGI:5594306]
ENSMUSG00000027750	Postn	AAV-ie-48h_vs_diluent-48h@UpDown	periostin, osteoblast specific factor [Source:MGI Symbol;Acc:MGI:1926321]
ENSMUSG00000058057	Mettl7a3	AAV-ie-48h_vs_diluent-48h@UpDown	methyltransferase like 7A3 [Source:MGI Symbol;Acc:MGI:3710670]
ENSMUSG00000049107	Ntf3	AAV-ie-48h_vs_diluent-48h@UpDown	neurotrophin 3 [Source:MGI Symbol;Acc:MGI:97380]
ENSMUSG00000118200	Gm31621	AAV-ie-48h_vs_diluent-48h@UpDown	predicted gene, 31621 [Source:MGI Symbol;Acc:MGI:5590780]
ENSMUSG00000009092	Derl3	AAV-ie-48h_vs_diluent-48h@UpDown	Der1-like domain family, member 3 [Source:MGI Symbol;Acc:MGI:1917627]
ENSMUSG00000002459	Rgs20	AAV-ie-48h_vs_diluent-48h@UpDown	regulator of G-protein signaling 20 [Source:MGI Symbol;Acc:MGI:1929866]
ENSMUSG00000034041	Lyl1	AAV-ie-48h_vs_diluent-48h@UpDown	lymphoblastomic leukemia 1 [Source:MGI Symbol;Acc:MGI:96891]
ENSMUSG00000051439	Cd14	AAV-ie-48h_vs_diluent-48h@UpDown	CD14 antigen [Source:MGI Symbol;Acc:MGI:88318]
ENSMUSG00000026480	Ncf2	AAV-ie-48h_vs_diluent-48h@UpDown	neutrophil cytosolic factor 2 [Source:MGI Symbol;Acc:MGI:97284]
ENSMUSG00000025150	Cbr2	AAV-ie-48h_vs_diluent-48h@UpDown	carbonyl reductase 2 [Source:MGI Symbol;Acc:MGI:107200]
ENSMUSG00000056296	Synpr	AAV-ie-48h_vs_diluent-48h@UpDown	synaptoporin [Source:MGI Symbol;Acc:MGI:1919253]
ENSMUSG00000082585	Gm15387	AAV-ie-48h_vs_diluent-48h@UpDown	predicted gene 15387 [Source:MGI Symbol;Acc:MGI:3705374]
ENSMUSG00000074968	Ano3	AAV-ie-48h_vs_diluent-48h@UpDown	anoctamin 3 [Source:MGI Symbol;Acc:MGI:3613666]
ENSMUSG00000031831	Dnaaf1	AAV-ie-48h_vs_diluent-48h@UpDown	dynein, axonemal assembly factor 1 [Source:MGI Symbol;Acc:MGI:1915520]
ENSMUSG00000029503	P2rx2	AAV-ie-48h_vs_diluent-48h@UpDown	purinergic receptor P2X, ligand-gated ion channel, 2 [Source:MGI Symbol;Acc:MGI:2665170]
ENSMUSG00000031827	Cotl1	AAV-ie-48h_vs_diluent-48h@UpDown	coactosin-like 1 (Dictyostelium) [Source:MGI Symbol;Acc:MGI:1919292]
ENSMUSG00000034098	Fstl5	AAV-ie-48h_vs_diluent-48h@UpDown	follistatin-like 5 [Source:MGI Symbol;Acc:MGI:2442179]
ENSMUSG00000038457	Tmem255b	AAV-ie-48h_vs_diluent-48h@UpDown	transmembrane protein 255B [Source:MGI Symbol;Acc:MGI:2685533]
ENSMUSG00000031825	Crispld2	AAV-ie-48h_vs_diluent-48h@UpDown	cysteine-rich secretory protein LCCL domain containing 2 [Source:MGI Symbol;Acc:MGI:1926142]
ENSMUSG00000046070	Igfals	AAV-ie-48h_vs_diluent-48h@UpDown	insulin-like growth factor binding protein, acid labile subunit [Source:MGI Symbol;Acc:MGI:107973]
ENSMUSG00000073652	Apol7d	AAV-ie-48h_vs_diluent-48h@UpDown	apolipoprotein L 7d [Source:MGI Symbol;Acc:MGI:3723449]
ENSMUSG00000031805	Jak3	AAV-ie-48h_vs_diluent-48h@UpDown	Janus kinase 3 [Source:MGI Symbol;Acc:MGI:99928]
ENSMUSG00000037106	Fer1l6	AAV-ie-48h_vs_diluent-48h@UpDown	fer-1-like 6 (C. elegans) [Source:MGI Symbol;Acc:MGI:3645398]
ENSMUSG00000086905	Gm13716	AAV-ie-48h_vs_diluent-48h@UpDown	predicted gene 13716 [Source:MGI Symbol;Acc:MGI:3650432]
ENSMUSG00000023336	Wfdc1	AAV-ie-48h_vs_diluent-48h@UpDown	WAP four-disulfide core domain 1 [Source:MGI Symbol;Acc:MGI:1915116]
ENSMUSG00000094530	Gm21399	AAV-ie-48h_vs_diluent-48h@UpDown	predicted gene, 21399 [Source:MGI Symbol;Acc:MGI:5434754]
ENSMUSG00000015702	Anxa9	AAV-ie-48h_vs_diluent-48h@UpDown	annexin A9 [Source:MGI Symbol;Acc:MGI:1923711]
ENSMUSG00000061616	Olfr12	AAV-ie-48h_vs_diluent-48h@UpDown	olfactory receptor 12 [Source:MGI Symbol;Acc:MGI:107863]
ENSMUSG00000045587	Lypd10	AAV-ie-48h_vs_diluent-48h@UpDown	Ly6/PLAUR domain containing 10 [Source:MGI Symbol;Acc:MGI:2681843]
ENSMUSG00000033595	Lgi3	AAV-ie-48h_vs_diluent-48h@UpDown	leucine-rich repeat LGI family, member 3 [Source:MGI Symbol;Acc:MGI:2182619]
ENSMUSG00000049988	Lrrc25	AAV-ie-48h_vs_diluent-48h@UpDown	leucine rich repeat containing 25 [Source:MGI Symbol;Acc:MGI:2445284]
ENSMUSG00000070583	Fv1	AAV-ie-48h_vs_diluent-48h@UpDown	Friend virus susceptibility 1 [Source:MGI Symbol;Acc:MGI:95595]
ENSMUSG00000037946	Fgd3	AAV-ie-48h_vs_diluent-48h@UpDown	FYVE, RhoGEF and PH domain containing 3 [Source:MGI Symbol;Acc:MGI:1353657]
ENSMUSG00000086919	Gm11497	AAV-ie-48h_vs_diluent-48h@UpDown	predicted gene 11497 [Source:MGI Symbol;Acc:MGI:3651117]
ENSMUSG00000000686	Abhd15	AAV-ie-48h_vs_diluent-48h@UpDown	abhydrolase domain containing 15 [Source:MGI Symbol;Acc:MGI:1914727]
ENSMUSG00000000682	Cd52	AAV-ie-48h_vs_diluent-48h@UpDown	CD52 antigen [Source:MGI Symbol;Acc:MGI:1346088]
ENSMUSG00000074939	Chrm5	AAV-ie-48h_vs_diluent-48h@UpDown	cholinergic receptor, muscarinic 5 [Source:MGI Symbol;Acc:MGI:109248]
ENSMUSG00000035355	Kcnh4	AAV-ie-48h_vs_diluent-48h@UpDown	potassium voltage-gated channel, subfamily H (eag-related), member 4 [Source:MGI Symbol;Acc:MGI:2156184]
ENSMUSG00000053198	Prx	AAV-ie-48h_vs_diluent-48h@UpDown	periaxin [Source:MGI Symbol;Acc:MGI:108176]
ENSMUSG00000022034	Esco2	AAV-ie-48h_vs_diluent-48h@UpDown	establishment of sister chromatid cohesion N-acetyltransferase 2 [Source:MGI Symbol;Acc:MGI:1919238]
ENSMUSG00000091475	Cerox1	AAV-ie-48h_vs_diluent-48h@UpDown	cytoplasmic endogenous regulator of oxidative phosphorylation 1 [Source:MGI Symbol;Acc:MGI:1920084]
ENSMUSG00000048617	Rtbdn	AAV-ie-48h_vs_diluent-48h@UpDown	retbindin [Source:MGI Symbol;Acc:MGI:2443686]
ENSMUSG00000037995	Igsf9	AAV-ie-48h_vs_diluent-48h@UpDown	immunoglobulin superfamily, member 9 [Source:MGI Symbol;Acc:MGI:2135283]
ENSMUSG00000108870	Gm44893	AAV-ie-48h_vs_diluent-48h@UpDown	predicted gene 44893 [Source:MGI Symbol;Acc:MGI:5753469]
ENSMUSG00000078496	Zfp982	AAV-ie-48h_vs_diluent-48h@UpDown	zinc finger protein 982 [Source:MGI Symbol;Acc:MGI:3701121]
ENSMUSG00000032297	Celf6	AAV-ie-48h_vs_diluent-48h@UpDown	CUGBP, Elav-like family member 6 [Source:MGI Symbol;Acc:MGI:1923433]
ENSMUSG00000032291	Crabp1	AAV-ie-48h_vs_diluent-48h@UpDown	cellular retinoic acid binding protein I [Source:MGI Symbol;Acc:MGI:88490]
ENSMUSG00000070533	Wfdc8	AAV-ie-48h_vs_diluent-48h@UpDown	WAP four-disulfide core domain 8 [Source:MGI Symbol;Acc:MGI:2685552]
ENSMUSG00000023349	Clec4n	AAV-ie-48h_vs_diluent-48h@UpDown	C-type lectin domain family 4, member n [Source:MGI Symbol;Acc:MGI:1861231]
ENSMUSG00000090125	Pou3f1	AAV-ie-48h_vs_diluent-48h@UpDown	POU domain, class 3, transcription factor 1 [Source:MGI Symbol;Acc:MGI:101896]
ENSMUSG00000070530	Wfdc16	AAV-ie-48h_vs_diluent-48h@UpDown	WAP four-disulfide core domain 16 [Source:MGI Symbol;Acc:MGI:2670994]
ENSMUSG00000054594	Oscar	AAV-ie-48h_vs_diluent-48h@UpDown	osteoclast associated receptor [Source:MGI Symbol;Acc:MGI:2179720]
ENSMUSG00000041272	Tox	AAV-ie-48h_vs_diluent-48h@UpDown	thymocyte selection-associated high mobility group box [Source:MGI Symbol;Acc:MGI:2181659]
ENSMUSG00000028294	Cfap206	AAV-ie-48h_vs_diluent-48h@UpDown	cilia and flagella associated protein 206 [Source:MGI Symbol;Acc:MGI:1916579]
ENSMUSG00000020330	Hmmr	AAV-ie-48h_vs_diluent-48h@UpDown	hyaluronan mediated motility receptor (RHAMM) [Source:MGI Symbol;Acc:MGI:104667]
ENSMUSG00000020325	Fstl3	AAV-ie-48h_vs_diluent-48h@UpDown	follistatin-like 3 [Source:MGI Symbol;Acc:MGI:1890391]
ENSMUSG00000086199	Bcas3os1	AAV-ie-48h_vs_diluent-48h@UpDown	breast carcinoma amplified sequence 3, opposite strand 1 [Source:MGI Symbol;Acc:MGI:1918739]
ENSMUSG00000018008	Cyth4	AAV-ie-48h_vs_diluent-48h@UpDown	cytohesin 4 [Source:MGI Symbol;Acc:MGI:2441702]
ENSMUSG00000112000	Gm47956	AAV-ie-48h_vs_diluent-48h@UpDown	predicted gene, 47956 [Source:MGI Symbol;Acc:MGI:6097228]
ENSMUSG00000024747	Aldh1a7	AAV-ie-48h_vs_diluent-48h@UpDown	aldehyde dehydrogenase family 1, subfamily A7 [Source:MGI Symbol;Acc:MGI:1347050]
ENSMUSG00000109228	Fam81b	AAV-ie-48h_vs_diluent-48h@UpDown	family with sequence similarity 81, member B [Source:MGI Symbol;Acc:MGI:2685122]
ENSMUSG00000109227	Gm29791	AAV-ie-48h_vs_diluent-48h@UpDown	predicted gene, 29791 [Source:MGI Symbol;Acc:MGI:5588950]
ENSMUSG00000044337	Ackr3	AAV-ie-48h_vs_diluent-48h@UpDown	atypical chemokine receptor 3 [Source:MGI Symbol;Acc:MGI:109562]
ENSMUSG00000031028	Tub	AAV-ie-48h_vs_diluent-48h@UpDown	tubby bipartite transcription factor [Source:MGI Symbol;Acc:MGI:2651573]
ENSMUSG00000058922	Gm10052	AAV-ie-48h_vs_diluent-48h@UpDown	predicted pseudogene 10052 [Source:MGI Symbol;Acc:MGI:3704348]
ENSMUSG00000098112	Bin2	AAV-ie-48h_vs_diluent-48h@UpDown	bridging integrator 2 [Source:MGI Symbol;Acc:MGI:3611448]
ENSMUSG00000103906	Tigd5	AAV-ie-48h_vs_diluent-48h@UpDown	tigger transposable element derived 5 [Source:MGI Symbol;Acc:MGI:2145902]
ENSMUSG00000045655	Fam216b	AAV-ie-48h_vs_diluent-48h@UpDown	family with sequence similarity 216, member B [Source:MGI Symbol;Acc:MGI:2145738]
ENSMUSG00000109209	Gm45104	AAV-ie-48h_vs_diluent-48h@UpDown	predicted gene 45104 [Source:MGI Symbol;Acc:MGI:5753680]
ENSMUSG00000057604	Lmcd1	AAV-ie-48h_vs_diluent-48h@UpDown	LIM and cysteine-rich domains 1 [Source:MGI Symbol;Acc:MGI:1353635]
ENSMUSG00000078532	Nkain1	AAV-ie-48h_vs_diluent-48h@UpDown	Na+/K+ transporting ATPase interacting 1 [Source:MGI Symbol;Acc:MGI:1914399]
ENSMUSG00000074170	Plekhf1	AAV-ie-48h_vs_diluent-48h@UpDown	pleckstrin homology domain containing, family F (with FYVE domain) member 1 [Source:MGI Symbol;Acc:MGI:1919537]
ENSMUSG00000107498	Gm44240	AAV-ie-48h_vs_diluent-48h@UpDown	predicted gene, 44240 [Source:MGI Symbol;Acc:MGI:5690632]
ENSMUSG00000117729	Gm5242	AAV-ie-48h_vs_diluent-48h@UpDown	predicted gene 5242 [Source:MGI Symbol;Acc:MGI:3779478]
ENSMUSG00000029553	Tfec	AAV-ie-48h_vs_diluent-48h@UpDown	transcription factor EC [Source:MGI Symbol;Acc:MGI:1333760]
ENSMUSG00000025197	Cyp2c23	AAV-ie-48h_vs_diluent-48h@UpDown	cytochrome P450, family 2, subfamily c, polypeptide 23 [Source:MGI Symbol;Acc:MGI:1888897]
ENSMUSG00000028222	Calb1	AAV-ie-48h_vs_diluent-48h@UpDown	calbindin 1 [Source:MGI Symbol;Acc:MGI:88248]
ENSMUSG00000043857	Mgat5b	AAV-ie-48h_vs_diluent-48h@UpDown	mannoside acetylglucosaminyltransferase 5, isoenzyme B [Source:MGI Symbol;Acc:MGI:3606200]
ENSMUSG00000034906	Ncaph	AAV-ie-48h_vs_diluent-48h@UpDown	non-SMC condensin I complex, subunit H [Source:MGI Symbol;Acc:MGI:2444777]
ENSMUSG00000062132	Arhgap33os	AAV-ie-48h_vs_diluent-48h@UpDown	Rho GTPase activating protein 33, opposite strand [Source:MGI Symbol;Acc:MGI:2685928]
ENSMUSG00000042514	Klhl14	AAV-ie-48h_vs_diluent-48h@UpDown	kelch-like 14 [Source:MGI Symbol;Acc:MGI:1921249]
ENSMUSG00000028217	Cdh17	AAV-ie-48h_vs_diluent-48h@UpDown	cadherin 17 [Source:MGI Symbol;Acc:MGI:1095414]
ENSMUSG00000051497	Kcnj16	AAV-ie-48h_vs_diluent-48h@UpDown	potassium inwardly-rectifying channel, subfamily J, member 16 [Source:MGI Symbol;Acc:MGI:1314842]
ENSMUSG00000043832	Clec4a3	AAV-ie-48h_vs_diluent-48h@UpDown	C-type lectin domain family 4, member a3 [Source:MGI Symbol;Acc:MGI:1920399]
ENSMUSG00000118170	Gm30094	AAV-ie-48h_vs_diluent-48h@UpDown	predicted gene, 30094 [Source:MGI Symbol;Acc:MGI:5589253]
ENSMUSG00000043822	Adamtsl5	AAV-ie-48h_vs_diluent-48h@UpDown	ADAMTS-like 5 [Source:MGI Symbol;Acc:MGI:1913798]
ENSMUSG00000118184	Gm50144	AAV-ie-48h_vs_diluent-48h@UpDown	predicted gene, 50144 [Source:MGI Symbol;Acc:MGI:6302897]
ENSMUSG00000028262	Clca3a2	AAV-ie-48h_vs_diluent-48h@UpDown	chloride channel accessory 3A2 [Source:MGI Symbol;Acc:MGI:1931471]
ENSMUSG00000084350	Znf41-ps	AAV-ie-48h_vs_diluent-48h@UpDown	ZNF41, pseudogene [Source:MGI Symbol;Acc:MGI:1917255]
ENSMUSG00000030579	Tyrobp	AAV-ie-48h_vs_diluent-48h@UpDown	TYRO protein tyrosine kinase binding protein [Source:MGI Symbol;Acc:MGI:1277211]
ENSMUSG00000087412	Gm15501	AAV-ie-48h_vs_diluent-48h@UpDown	predicted pseudogene 15501 [Source:MGI Symbol;Acc:MGI:3704296]
ENSMUSG00000063446	Plppr1	AAV-ie-48h_vs_diluent-48h@UpDown	phospholipid phosphatase related 1 [Source:MGI Symbol;Acc:MGI:2445015]
ENSMUSG00000058099	Nfam1	AAV-ie-48h_vs_diluent-48h@UpDown	Nfat activating molecule with ITAM motif 1 [Source:MGI Symbol;Acc:MGI:1921289]
ENSMUSG00000021614	Vcan	AAV-ie-48h_vs_diluent-48h@UpDown	versican [Source:MGI Symbol;Acc:MGI:102889]
ENSMUSG00000031883	Car7	AAV-ie-48h_vs_diluent-48h@UpDown	carbonic anhydrase 7 [Source:MGI Symbol;Acc:MGI:103100]
ENSMUSG00000028238	Atp6v0d2	AAV-ie-48h_vs_diluent-48h@UpDown	ATPase, H+ transporting, lysosomal V0 subunit D2 [Source:MGI Symbol;Acc:MGI:1924415]
ENSMUSG00000087402	Gm11867	AAV-ie-48h_vs_diluent-48h@UpDown	predicted gene 11867 [Source:MGI Symbol;Acc:MGI:3650506]
ENSMUSG00000022935	Grik1	AAV-ie-48h_vs_diluent-48h@UpDown	glutamate receptor, ionotropic, kainate 1 [Source:MGI Symbol;Acc:MGI:95814]
ENSMUSG00000071068	Treml2	AAV-ie-48h_vs_diluent-48h@UpDown	triggering receptor expressed on myeloid cells-like 2 [Source:MGI Symbol;Acc:MGI:2147038]
ENSMUSG00000055833	1700034H15Rik	AAV-ie-48h_vs_diluent-48h@UpDown	RIKEN cDNA 1700034H15 gene [Source:MGI Symbol;Acc:MGI:1921515]
ENSMUSG00000001025	S100a6	AAV-ie-48h_vs_diluent-48h@UpDown	S100 calcium binding protein A6 (calcyclin) [Source:MGI Symbol;Acc:MGI:1339467]
ENSMUSG00000117696	Gm50100	AAV-ie-48h_vs_diluent-48h@UpDown	predicted gene, 50100 [Source:MGI Symbol;Acc:MGI:6302829]
ENSMUSG00000104378	Gm37510	AAV-ie-48h_vs_diluent-48h@UpDown	predicted gene, 37510 [Source:MGI Symbol;Acc:MGI:5610738]
ENSMUSG00000094497	Gm8210	AAV-ie-48h_vs_diluent-48h@UpDown	predicted pseudogene 8210 [Source:MGI Symbol;Acc:MGI:3643593]
ENSMUSG00000028971	Cort	AAV-ie-48h_vs_diluent-48h@UpDown	cortistatin [Source:MGI Symbol;Acc:MGI:109538]
ENSMUSG00000028970	Abcb1b	AAV-ie-48h_vs_diluent-48h@UpDown	ATP-binding cassette, sub-family B (MDR/TAP), member 1B [Source:MGI Symbol;Acc:MGI:97568]
ENSMUSG00000040613	Apobec1	AAV-ie-48h_vs_diluent-48h@UpDown	apolipoprotein B mRNA editing enzyme, catalytic polypeptide 1 [Source:MGI Symbol;Acc:MGI:103298]
ENSMUSG00000072214	Septin5	AAV-ie-48h_vs_diluent-48h@UpDown	septin 5 [Source:MGI Symbol;Acc:MGI:1195461]
ENSMUSG00000103032	Gm37121	AAV-ie-48h_vs_diluent-48h@UpDown	predicted gene, 37121 [Source:MGI Symbol;Acc:MGI:5610349]
ENSMUSG00000073574	Grxcr2	AAV-ie-48h_vs_diluent-48h@UpDown	glutaredoxin, cysteine rich 2 [Source:MGI Symbol;Acc:MGI:2685697]
ENSMUSG00000052631	Sh2d6	AAV-ie-48h_vs_diluent-48h@UpDown	SH2 domain containing 6 [Source:MGI Symbol;Acc:MGI:1918380]
ENSMUSG00000024590	Lmnb1	AAV-ie-48h_vs_diluent-48h@UpDown	lamin B1 [Source:MGI Symbol;Acc:MGI:96795]
ENSMUSG00000039676	Capsl	AAV-ie-48h_vs_diluent-48h@UpDown	calcyphosine-like [Source:MGI Symbol;Acc:MGI:1922818]
ENSMUSG00000086810	Gm13110	AAV-ie-48h_vs_diluent-48h@UpDown	predicted gene 13110 [Source:MGI Symbol;Acc:MGI:3651716]
ENSMUSG00000059213	Ddn	AAV-ie-48h_vs_diluent-48h@UpDown	dendrin [Source:MGI Symbol;Acc:MGI:108101]
ENSMUSG00000041986	Elmod1	AAV-ie-48h_vs_diluent-48h@UpDown	ELMO/CED-12 domain containing 1 [Source:MGI Symbol;Acc:MGI:3583900]
ENSMUSG00000104324	Gm37320	AAV-ie-48h_vs_diluent-48h@UpDown	predicted gene, 37320 [Source:MGI Symbol;Acc:MGI:5610548]
ENSMUSG00000101299	Gm28175	AAV-ie-48h_vs_diluent-48h@UpDown	predicted gene 28175 [Source:MGI Symbol;Acc:MGI:5578881]
ENSMUSG00000018740	Slc25a35	AAV-ie-48h_vs_diluent-48h@UpDown	solute carrier family 25, member 35 [Source:MGI Symbol;Acc:MGI:1919248]
ENSMUSG00000047281	Sfn	AAV-ie-48h_vs_diluent-48h@UpDown	stratifin [Source:MGI Symbol;Acc:MGI:1891831]
ENSMUSG00000086844	B230206H07Rik	AAV-ie-48h_vs_diluent-48h@UpDown	RIKEN cDNA B230206H07 gene [Source:MGI Symbol;Acc:MGI:2444929]
ENSMUSG00000025017	Pik3ap1	AAV-ie-48h_vs_diluent-48h@UpDown	phosphoinositide-3-kinase adaptor protein 1 [Source:MGI Symbol;Acc:MGI:1933177]
ENSMUSG00000073530	Pappa2	AAV-ie-48h_vs_diluent-48h@UpDown	pappalysin 2 [Source:MGI Symbol;Acc:MGI:3051647]
ENSMUSG00000025001	Hells	AAV-ie-48h_vs_diluent-48h@UpDown	helicase, lymphoid specific [Source:MGI Symbol;Acc:MGI:106209]
ENSMUSG00000027663	Zmat3	AAV-ie-48h_vs_diluent-48h@UpDown	zinc finger matrin type 3 [Source:MGI Symbol;Acc:MGI:1195270]
ENSMUSG00000005410	Mcm5	AAV-ie-48h_vs_diluent-48h@UpDown	minichromosome maintenance complex component 5 [Source:MGI Symbol;Acc:MGI:103197]
ENSMUSG00000086837	Gm16618	AAV-ie-48h_vs_diluent-48h@UpDown	predicted gene, 16618 [Source:MGI Symbol;Acc:MGI:4439542]
ENSMUSG00000047261	Gap43	AAV-ie-48h_vs_diluent-48h@UpDown	growth associated protein 43 [Source:MGI Symbol;Acc:MGI:95639]
ENSMUSG00000117613	Gm2629	AAV-ie-48h_vs_diluent-48h@UpDown	predicted gene 2629 [Source:MGI Symbol;Acc:MGI:3780797]
ENSMUSG00000113255	Tes3-ps	AAV-ie-48h_vs_diluent-48h@UpDown	testis derived transcript 3, pseudogene [Source:MGI Symbol;Acc:MGI:3582925]
ENSMUSG00000020183	Cpm	AAV-ie-48h_vs_diluent-48h@UpDown	carboxypeptidase M [Source:MGI Symbol;Acc:MGI:1917824]
ENSMUSG00000056130	Ticam2	AAV-ie-48h_vs_diluent-48h@UpDown	toll-like receptor adaptor molecule 2 [Source:MGI Symbol;Acc:MGI:3040056]
ENSMUSG00000020185	E2f7	AAV-ie-48h_vs_diluent-48h@UpDown	E2F transcription factor 7 [Source:MGI Symbol;Acc:MGI:1289147]
ENSMUSG00000117628	Gm50012	AAV-ie-48h_vs_diluent-48h@UpDown	predicted gene, 50012 [Source:MGI Symbol;Acc:MGI:6275301]
ENSMUSG00000056145	AI504432	AAV-ie-48h_vs_diluent-48h@UpDown	expressed sequence AI504432 [Source:MGI Symbol;Acc:MGI:2139742]
ENSMUSG00000020173	Cobl	AAV-ie-48h_vs_diluent-48h@UpDown	cordon-bleu WH2 repeat [Source:MGI Symbol;Acc:MGI:105056]
ENSMUSG00000037843	Vstm2l	AAV-ie-48h_vs_diluent-48h@UpDown	V-set and transmembrane domain containing 2-like [Source:MGI Symbol;Acc:MGI:2685537]
ENSMUSG00000033470	Cysltr2	AAV-ie-48h_vs_diluent-48h@UpDown	cysteinyl leukotriene receptor 2 [Source:MGI Symbol;Acc:MGI:1917336]
ENSMUSG00000050856	Atp5k	AAV-ie-48h_vs_diluent-48h@UpDown	ATP synthase, H+ transporting, mitochondrial F1F0 complex, subunit E [Source:MGI Symbol;Acc:MGI:106636]
ENSMUSG00000037827	Gm5884	AAV-ie-48h_vs_diluent-48h@UpDown	predicted pseudogene 5884 [Source:MGI Symbol;Acc:MGI:3644646]
ENSMUSG00000061517	Sox21	AAV-ie-48h_vs_diluent-48h@UpDown	SRY (sex determining region Y)-box 21 [Source:MGI Symbol;Acc:MGI:2654070]
ENSMUSG00000048540	Nhlh2	AAV-ie-48h_vs_diluent-48h@UpDown	nescient helix loop helix 2 [Source:MGI Symbol;Acc:MGI:97324]
ENSMUSG00000000560	Gabra2	AAV-ie-48h_vs_diluent-48h@UpDown	gamma-aminobutyric acid (GABA) A receptor, subunit alpha 2 [Source:MGI Symbol;Acc:MGI:95614]
ENSMUSG00000024517	Grp	AAV-ie-48h_vs_diluent-48h@UpDown	gastrin releasing peptide [Source:MGI Symbol;Acc:MGI:95833]
ENSMUSG00000100813	Gm28874	AAV-ie-48h_vs_diluent-48h@UpDown	predicted gene 28874 [Source:MGI Symbol;Acc:MGI:5579580]
ENSMUSG00000028931	Kcnab2	AAV-ie-48h_vs_diluent-48h@UpDown	potassium voltage-gated channel, shaker-related subfamily, beta member 2 [Source:MGI Symbol;Acc:MGI:109239]
ENSMUSG00000032193	Ldlr	AAV-ie-48h_vs_diluent-48h@UpDown	low density lipoprotein receptor [Source:MGI Symbol;Acc:MGI:96765]
ENSMUSG00000023243	Kcnk5	AAV-ie-48h_vs_diluent-48h@UpDown	potassium channel, subfamily K, member 5 [Source:MGI Symbol;Acc:MGI:1336175]
ENSMUSG00000107436	Gm44416	AAV-ie-48h_vs_diluent-48h@UpDown	predicted gene, 44416 [Source:MGI Symbol;Acc:MGI:5690808]
ENSMUSG00000024565	Sall3	AAV-ie-48h_vs_diluent-48h@UpDown	spalt like transcription factor 3 [Source:MGI Symbol;Acc:MGI:109295]
ENSMUSG00000104394	Gm37254	AAV-ie-48h_vs_diluent-48h@UpDown	predicted gene, 37254 [Source:MGI Symbol;Acc:MGI:5610482]
ENSMUSG00000057457	Phex	AAV-ie-48h_vs_diluent-48h@UpDown	phosphate regulating endopeptidase homolog, X-linked [Source:MGI Symbol;Acc:MGI:107489]
ENSMUSG00000024552	Slc14a2	AAV-ie-48h_vs_diluent-48h@UpDown	solute carrier family 14 (urea transporter), member 2 [Source:MGI Symbol;Acc:MGI:1351653]
ENSMUSG00000023224	Serping1	AAV-ie-48h_vs_diluent-48h@UpDown	serine (or cysteine) peptidase inhibitor, clade G, member 1 [Source:MGI Symbol;Acc:MGI:894696]
ENSMUSG00000048502	Duxbl1	AAV-ie-48h_vs_diluent-48h@UpDown	double homeobox B-like 1 [Source:MGI Symbol;Acc:MGI:1916048]
ENSMUSG00000004961	Syt5	AAV-ie-48h_vs_diluent-48h@UpDown	synaptotagmin V [Source:MGI Symbol;Acc:MGI:1926368]
ENSMUSG00000065126	Snord104	AAV-ie-48h_vs_diluent-48h@UpDown	small nucleolar RNA, C/D box 104 [Source:MGI Symbol;Acc:MGI:3819515]
ENSMUSG00000042489	Clspn	AAV-ie-48h_vs_diluent-48h@UpDown	claspin [Source:MGI Symbol;Acc:MGI:2445153]
ENSMUSG00000042485	Mustn1	AAV-ie-48h_vs_diluent-48h@UpDown	musculoskeletal, embryonic nuclear protein 1 [Source:MGI Symbol;Acc:MGI:1913425]
ENSMUSG00000067780	Pi15	AAV-ie-48h_vs_diluent-48h@UpDown	peptidase inhibitor 15 [Source:MGI Symbol;Acc:MGI:1934659]
ENSMUSG00000032207	Lipc	AAV-ie-48h_vs_diluent-48h@UpDown	lipase, hepatic [Source:MGI Symbol;Acc:MGI:96216]
ENSMUSG00000028175	Depdc1a	AAV-ie-48h_vs_diluent-48h@UpDown	DEP domain containing 1a [Source:MGI Symbol;Acc:MGI:1923381]
ENSMUSG00000020212	Mdm1	AAV-ie-48h_vs_diluent-48h@UpDown	transformed mouse 3T3 cell double minute 1 [Source:MGI Symbol;Acc:MGI:96951]
ENSMUSG00000025905	Oprk1	AAV-ie-48h_vs_diluent-48h@UpDown	opioid receptor, kappa 1 [Source:MGI Symbol;Acc:MGI:97439]
ENSMUSG00000054493	Gm9947	AAV-ie-48h_vs_diluent-48h@UpDown	predicted gene 9947 [Source:MGI Symbol;Acc:MGI:3642739]
ENSMUSG00000083817	Gm14400	AAV-ie-48h_vs_diluent-48h@UpDown	predicted gene 14400 [Source:MGI Symbol;Acc:MGI:3650076]
ENSMUSG00000022860	Chodl	AAV-ie-48h_vs_diluent-48h@UpDown	chondrolectin [Source:MGI Symbol;Acc:MGI:2179069]
ENSMUSG00000083813	Gm15502	AAV-ie-48h_vs_diluent-48h@UpDown	predicted gene 15502 [Source:MGI Symbol;Acc:MGI:3782949]
ENSMUSG00000109122	A230103L15Rik	AAV-ie-48h_vs_diluent-48h@UpDown	RIKEN cDNA A230103L15 gene [Source:MGI Symbol;Acc:MGI:1925005]
ENSMUSG00000053175	Bcl3	AAV-ie-48h_vs_diluent-48h@UpDown	B cell leukemia/lymphoma 3 [Source:MGI Symbol;Acc:MGI:88140]
ENSMUSG00000091415	Ak9	AAV-ie-48h_vs_diluent-48h@UpDown	adenylate kinase 9 [Source:MGI Symbol;Acc:MGI:2685080]
ENSMUSG00000050071	Bex1	AAV-ie-48h_vs_diluent-48h@UpDown	brain expressed X-linked 1 [Source:MGI Symbol;Acc:MGI:1328321]
ENSMUSG00000024621	Csf1r	AAV-ie-48h_vs_diluent-48h@UpDown	colony stimulating factor 1 receptor [Source:MGI Symbol;Acc:MGI:1339758]
ENSMUSG00000041193	Pla2g5	AAV-ie-48h_vs_diluent-48h@UpDown	phospholipase A2, group V [Source:MGI Symbol;Acc:MGI:101899]
ENSMUSG00000087353	Gm13727	AAV-ie-48h_vs_diluent-48h@UpDown	predicted gene 13727 [Source:MGI Symbol;Acc:MGI:3705322]
ENSMUSG00000055775	Myh8	AAV-ie-48h_vs_diluent-48h@UpDown	myosin, heavy polypeptide 8, skeletal muscle, perinatal [Source:MGI Symbol;Acc:MGI:1339712]
ENSMUSG00000044217	Aqp5	AAV-ie-48h_vs_diluent-48h@UpDown	aquaporin 5 [Source:MGI Symbol;Acc:MGI:106215]
ENSMUSG00000024610	Cd74	AAV-ie-48h_vs_diluent-48h@UpDown	CD74 antigen (invariant polypeptide of major histocompatibility complex, class II antigen-associated) [Source:MGI Symbol;Acc:MGI:96534]
ENSMUSG00000058809	Hspd1-ps3	AAV-ie-48h_vs_diluent-48h@UpDown	heat shock protein 1 (chaperonin), pseudogene 3 [Source:MGI Symbol;Acc:MGI:3651246]
ENSMUSG00000058806	Col13a1	AAV-ie-48h_vs_diluent-48h@UpDown	collagen, type XIII, alpha 1 [Source:MGI Symbol;Acc:MGI:1277201]
ENSMUSG00000032221	Mns1	AAV-ie-48h_vs_diluent-48h@UpDown	meiosis-specific nuclear structural protein 1 [Source:MGI Symbol;Acc:MGI:107933]
ENSMUSG00000025930	Msc	AAV-ie-48h_vs_diluent-48h@UpDown	musculin [Source:MGI Symbol;Acc:MGI:1333884]
ENSMUSG00000044201	Cdc25c	AAV-ie-48h_vs_diluent-48h@UpDown	cell division cycle 25C [Source:MGI Symbol;Acc:MGI:88350]
ENSMUSG00000058818	Pirb	AAV-ie-48h_vs_diluent-48h@UpDown	paired Ig-like receptor B [Source:MGI Symbol;Acc:MGI:894311]
ENSMUSG00000034881	Tbxa2r	AAV-ie-48h_vs_diluent-48h@UpDown	thromboxane A2 receptor [Source:MGI Symbol;Acc:MGI:98496]
ENSMUSG00000026395	Ptprc	AAV-ie-48h_vs_diluent-48h@UpDown	protein tyrosine phosphatase, receptor type, C [Source:MGI Symbol;Acc:MGI:97810]
ENSMUSG00000067713	Prkag1	AAV-ie-48h_vs_diluent-48h@UpDown	protein kinase, AMP-activated, gamma 1 non-catalytic subunit [Source:MGI Symbol;Acc:MGI:108411]
ENSMUSG00000087301	Gm13629	AAV-ie-48h_vs_diluent-48h@UpDown	predicted gene 13629 [Source:MGI Symbol;Acc:MGI:3650683]
ENSMUSG00000038379	Ttk	AAV-ie-48h_vs_diluent-48h@UpDown	Ttk protein kinase [Source:MGI Symbol;Acc:MGI:1194921]
ENSMUSG00000004110	Cacna1e	AAV-ie-48h_vs_diluent-48h@UpDown	calcium channel, voltage-dependent, R type, alpha 1E subunit [Source:MGI Symbol;Acc:MGI:106217]
ENSMUSG00000050052	Tdrp	AAV-ie-48h_vs_diluent-48h@UpDown	testis development related protein [Source:MGI Symbol;Acc:MGI:1919398]
ENSMUSG00000026389	Steap3	AAV-ie-48h_vs_diluent-48h@UpDown	STEAP family member 3 [Source:MGI Symbol;Acc:MGI:1915678]
ENSMUSG00000029414	Kntc1	AAV-ie-48h_vs_diluent-48h@UpDown	kinetochore associated 1 [Source:MGI Symbol;Acc:MGI:2673709]
ENSMUSG00000018752	Tnfsfm13	AAV-ie-48h_vs_diluent-48h@UpDown	tumor necrosis factor (ligand) superfamily, membrane-bound member 13 [Source:MGI Symbol;Acc:MGI:3845075]
ENSMUSG00000054412	Gm4793	AAV-ie-48h_vs_diluent-48h@UpDown	predicted gene 4793 [Source:MGI Symbol;Acc:MGI:3646955]
ENSMUSG00000010803	Gabra1	AAV-ie-48h_vs_diluent-48h@UpDown	gamma-aminobutyric acid (GABA) A receptor, subunit alpha 1 [Source:MGI Symbol;Acc:MGI:95613]
ENSMUSG00000102562	Gm37694	AAV-ie-48h_vs_diluent-48h@UpDown	predicted gene, 37694 [Source:MGI Symbol;Acc:MGI:5610922]
ENSMUSG00000112756	Gm48014	AAV-ie-48h_vs_diluent-48h@UpDown	predicted gene, 48014 [Source:MGI Symbol;Acc:MGI:6097321]
ENSMUSG00000103898	Gm30238	AAV-ie-48h_vs_diluent-48h@UpDown	predicted gene, 30238 [Source:MGI Symbol;Acc:MGI:5589397]
ENSMUSG00000096269	Rpl31-ps21	AAV-ie-48h_vs_diluent-48h@UpDown	ribosomal protein L31, pseudogene 21 [Source:MGI Symbol;Acc:MGI:3644652]
ENSMUSG00000062044	Lmtk3	AAV-ie-48h_vs_diluent-48h@UpDown	lemur tyrosine kinase 3 [Source:MGI Symbol;Acc:MGI:3039582]
ENSMUSG00000097564	C430014B12Rik	AAV-ie-48h_vs_diluent-48h@UpDown	RIKEN cDNA C430014B12 gene [Source:MGI Symbol;Acc:MGI:2444820]
ENSMUSG00000046805	Mpeg1	AAV-ie-48h_vs_diluent-48h@UpDown	macrophage expressed gene 1 [Source:MGI Symbol;Acc:MGI:1333743]
ENSMUSG00000064637	Snora20	AAV-ie-48h_vs_diluent-48h@UpDown	small nucleolar RNA, H/ACA box 20 [Source:MGI Symbol;Acc:MGI:3819492]
ENSMUSG00000016150	Tenm1	AAV-ie-48h_vs_diluent-48h@UpDown	teneurin transmembrane protein 1 [Source:MGI Symbol;Acc:MGI:1345185]
ENSMUSG00000028137	Celf3	AAV-ie-48h_vs_diluent-48h@UpDown	CUGBP, Elav-like family member 3 [Source:MGI Symbol;Acc:MGI:1926034]
ENSMUSG00000089924	Gm15689	AAV-ie-48h_vs_diluent-48h@UpDown	predicted gene 15689 [Source:MGI Symbol;Acc:MGI:3783130]
ENSMUSG00000060284	Sp7	AAV-ie-48h_vs_diluent-48h@UpDown	Sp7 transcription factor 7 [Source:MGI Symbol;Acc:MGI:2153568]
ENSMUSG00000031788	Kifc3	AAV-ie-48h_vs_diluent-48h@UpDown	kinesin family member C3 [Source:MGI Symbol;Acc:MGI:109202]
ENSMUSG00000089953	Rnf224	AAV-ie-48h_vs_diluent-48h@UpDown	ring finger protein 224 [Source:MGI Symbol;Acc:MGI:2685603]
ENSMUSG00000089957	A830011K09Rik	AAV-ie-48h_vs_diluent-48h@UpDown	RIKEN cDNA A830011K09 gene [Source:MGI Symbol;Acc:MGI:2442570]
ENSMUSG00000037071	Scd1	AAV-ie-48h_vs_diluent-48h@UpDown	stearoyl-Coenzyme A desaturase 1 [Source:MGI Symbol;Acc:MGI:98239]
ENSMUSG00000031778	Cx3cl1	AAV-ie-48h_vs_diluent-48h@UpDown	chemokine (C-X3-C motif) ligand 1 [Source:MGI Symbol;Acc:MGI:1097153]
ENSMUSG00000075316	Scn9a	AAV-ie-48h_vs_diluent-48h@UpDown	sodium channel, voltage-gated, type IX, alpha [Source:MGI Symbol;Acc:MGI:107636]
ENSMUSG00000075318	Scn2a	AAV-ie-48h_vs_diluent-48h@UpDown	sodium channel, voltage-gated, type II, alpha [Source:MGI Symbol;Acc:MGI:98248]
ENSMUSG00000025082	Vwa2	AAV-ie-48h_vs_diluent-48h@UpDown	von Willebrand factor A domain containing 2 [Source:MGI Symbol;Acc:MGI:2684334]
ENSMUSG00000049037	Clec4a1	AAV-ie-48h_vs_diluent-48h@UpDown	C-type lectin domain family 4, member a1 [Source:MGI Symbol;Acc:MGI:3036291]
ENSMUSG00000043740	B430306N03Rik	AAV-ie-48h_vs_diluent-48h@UpDown	RIKEN cDNA B430306N03 gene [Source:MGI Symbol;Acc:MGI:2443478]
ENSMUSG00000075302	Erich2	AAV-ie-48h_vs_diluent-48h@UpDown	glutamate rich 2 [Source:MGI Symbol;Acc:MGI:1913998]
ENSMUSG00000040505	Abcg5	AAV-ie-48h_vs_diluent-48h@UpDown	ATP binding cassette subfamily G member 5 [Source:MGI Symbol;Acc:MGI:1351659]
ENSMUSG00000062778	Chia1	AAV-ie-48h_vs_diluent-48h@UpDown	chitinase, acidic 1 [Source:MGI Symbol;Acc:MGI:1932052]
ENSMUSG00000020901	Pik3r5	AAV-ie-48h_vs_diluent-48h@UpDown	phosphoinositide-3-kinase regulatory subunit 5 [Source:MGI Symbol;Acc:MGI:2443588]
ENSMUSG00000062783	Csprs	AAV-ie-48h_vs_diluent-48h@UpDown	component of Sp100-rs [Source:MGI Symbol;Acc:MGI:1891441]
ENSMUSG00000070390	Nlrp1b	AAV-ie-48h_vs_diluent-48h@UpDown	NLR family, pyrin domain containing 1B [Source:MGI Symbol;Acc:MGI:3582959]
ENSMUSG00000028859	Csf3r	AAV-ie-48h_vs_diluent-48h@UpDown	colony stimulating factor 3 receptor (granulocyte) [Source:MGI Symbol;Acc:MGI:1339755]
ENSMUSG00000044092	C130050O18Rik	AAV-ie-48h_vs_diluent-48h@UpDown	RIKEN cDNA C130050O18 gene [Source:MGI Symbol;Acc:MGI:2442694]
ENSMUSG00000068082	Grxcr1	AAV-ie-48h_vs_diluent-48h@UpDown	glutaredoxin, cysteine rich 1 [Source:MGI Symbol;Acc:MGI:3577767]
ENSMUSG00000023159	Psg29	AAV-ie-48h_vs_diluent-48h@UpDown	pregnancy-specific glycoprotein 29 [Source:MGI Symbol;Acc:MGI:1891361]
ENSMUSG00000052516	Robo2	AAV-ie-48h_vs_diluent-48h@UpDown	roundabout guidance receptor 2 [Source:MGI Symbol;Acc:MGI:1890110]
ENSMUSG00000028832	Stmn1	AAV-ie-48h_vs_diluent-48h@UpDown	stathmin 1 [Source:MGI Symbol;Acc:MGI:96739]
ENSMUSG00000098720	Gm27239	AAV-ie-48h_vs_diluent-48h@UpDown	predicted gene 27239 [Source:MGI Symbol;Acc:MGI:5521082]
ENSMUSG00000040540	Ctdsp2-ps	AAV-ie-48h_vs_diluent-48h@UpDown	CTD (carboxy-terminal domain, RNA polymerase II, polypeptide A) small phosphatase 2, pseudogene [Source:MGI Symbol;Acc:MGI:3708545]
ENSMUSG00000028893	Sesn2	AAV-ie-48h_vs_diluent-48h@UpDown	sestrin 2 [Source:MGI Symbol;Acc:MGI:2651874]
ENSMUSG00000038217	Tlcd2	AAV-ie-48h_vs_diluent-48h@UpDown	TLC domain containing 2 [Source:MGI Symbol;Acc:MGI:1917141]
ENSMUSG00000050765	Gm5084	AAV-ie-48h_vs_diluent-48h@UpDown	predicted gene 5084 [Source:MGI Symbol;Acc:MGI:3647835]
ENSMUSG00000028883	Sema3a	AAV-ie-48h_vs_diluent-48h@UpDown	sema domain, immunoglobulin domain (Ig), short basic domain, secreted, (semaphorin) 3A [Source:MGI Symbol;Acc:MGI:107558]
ENSMUSG00000040528	Milr1	AAV-ie-48h_vs_diluent-48h@UpDown	mast cell immunoglobulin like receptor 1 [Source:MGI Symbol;Acc:MGI:2685731]
ENSMUSG00000006611	Hfe	AAV-ie-48h_vs_diluent-48h@UpDown	homeostatic iron regulator [Source:MGI Symbol;Acc:MGI:109191]
ENSMUSG00000027559	Car3	AAV-ie-48h_vs_diluent-48h@UpDown	carbonic anhydrase 3 [Source:MGI Symbol;Acc:MGI:88270]
ENSMUSG00000040522	Tlr8	AAV-ie-48h_vs_diluent-48h@UpDown	toll-like receptor 8 [Source:MGI Symbol;Acc:MGI:2176887]
ENSMUSG00000102496	Gm36989	AAV-ie-48h_vs_diluent-48h@UpDown	predicted gene, 36989 [Source:MGI Symbol;Acc:MGI:5610217]
ENSMUSG00000073418	C4b	AAV-ie-48h_vs_diluent-48h@UpDown	complement component 4B (Chido blood group) [Source:MGI Symbol;Acc:MGI:88228]
ENSMUSG00000095648	Gm2004	AAV-ie-48h_vs_diluent-48h@UpDown	predicted gene 2004 [Source:MGI Symbol;Acc:MGI:3780174]
ENSMUSG00000028876	Epha10	AAV-ie-48h_vs_diluent-48h@UpDown	Eph receptor A10 [Source:MGI Symbol;Acc:MGI:3586824]
ENSMUSG00000049799	Lrrc19	AAV-ie-48h_vs_diluent-48h@UpDown	leucine rich repeat containing 19 [Source:MGI Symbol;Acc:MGI:2140219]
ENSMUSG00000020914	Top2a	AAV-ie-48h_vs_diluent-48h@UpDown	topoisomerase (DNA) II alpha [Source:MGI Symbol;Acc:MGI:98790]
ENSMUSG00000019932	Kera	AAV-ie-48h_vs_diluent-48h@UpDown	keratocan [Source:MGI Symbol;Acc:MGI:1202398]
ENSMUSG00000073405	H2-T-ps	AAV-ie-48h_vs_diluent-48h@UpDown	histocompatibility 2, T region locus, pseudogene [Source:MGI Symbol;Acc:MGI:2442805]
ENSMUSG00000032046	Abhd12	AAV-ie-48h_vs_diluent-48h@UpDown	abhydrolase domain containing 12 [Source:MGI Symbol;Acc:MGI:1923442]
ENSMUSG00000096950	Gm9530	AAV-ie-48h_vs_diluent-48h@UpDown	predicted gene 9530 [Source:MGI Symbol;Acc:MGI:3779939]
ENSMUSG00000072980	Oip5	AAV-ie-48h_vs_diluent-48h@UpDown	Opa interacting protein 5 [Source:MGI Symbol;Acc:MGI:1917895]
ENSMUSG00000013766	Ly6g6e	AAV-ie-48h_vs_diluent-48h@UpDown	lymphocyte antigen 6 complex, locus G6E [Source:MGI Symbol;Acc:MGI:1917524]
ENSMUSG00000037725	Ckap2	AAV-ie-48h_vs_diluent-48h@UpDown	cytoskeleton associated protein 2 [Source:MGI Symbol;Acc:MGI:1931797]
ENSMUSG00000050721	Plekho2	AAV-ie-48h_vs_diluent-48h@UpDown	pleckstrin homology domain containing, family O member 2 [Source:MGI Symbol;Acc:MGI:2143132]
ENSMUSG00000012443	Kif11	AAV-ie-48h_vs_diluent-48h@UpDown	kinesin family member 11 [Source:MGI Symbol;Acc:MGI:1098231]
ENSMUSG00000056031	9330154J02Rik	AAV-ie-48h_vs_diluent-48h@UpDown	RIKEN cDNA 9330154J02 gene [Source:MGI Symbol;Acc:MGI:3045244]
ENSMUSG00000021373	Cap2	AAV-ie-48h_vs_diluent-48h@UpDown	CAP, adenylate cyclase-associated protein, 2 (yeast) [Source:MGI Symbol;Acc:MGI:1914502]
ENSMUSG00000049744	Arhgap15	AAV-ie-48h_vs_diluent-48h@UpDown	Rho GTPase activating protein 15 [Source:MGI Symbol;Acc:MGI:1923367]
ENSMUSG00000047992	Dipk1c	AAV-ie-48h_vs_diluent-48h@UpDown	divergent protein kinase domain 1C [Source:MGI Symbol;Acc:MGI:3041188]
ENSMUSG00000084980	Slc36a1os	AAV-ie-48h_vs_diluent-48h@UpDown	solute carrier family 36 (proton/amino acid symporter), member 1, opposite strand [Source:MGI Symbol;Acc:MGI:1921295]
ENSMUSG00000012428	Steap4	AAV-ie-48h_vs_diluent-48h@UpDown	STEAP family member 4 [Source:MGI Symbol;Acc:MGI:1923560]
ENSMUSG00000032013	Trim29	AAV-ie-48h_vs_diluent-48h@UpDown	tripartite motif-containing 29 [Source:MGI Symbol;Acc:MGI:1919419]
ENSMUSG00000037705	Tecta	AAV-ie-48h_vs_diluent-48h@UpDown	tectorin alpha [Source:MGI Symbol;Acc:MGI:109575]
ENSMUSG00000056043	Rgs9bp	AAV-ie-48h_vs_diluent-48h@UpDown	regulator of G-protein signalling 9 binding protein [Source:MGI Symbol;Acc:MGI:2384418]
ENSMUSG00000021364	Elovl2	AAV-ie-48h_vs_diluent-48h@UpDown	elongation of very long chain fatty acids (FEN1/Elo2, SUR4/Elo3, yeast)-like 2 [Source:MGI Symbol;Acc:MGI:1858960]
ENSMUSG00000049758	Olfr1318	AAV-ie-48h_vs_diluent-48h@UpDown	olfactory receptor 1318 [Source:MGI Symbol;Acc:MGI:3031152]
ENSMUSG00000047986	Palm3	AAV-ie-48h_vs_diluent-48h@UpDown	paralemmin 3 [Source:MGI Symbol;Acc:MGI:1921587]
ENSMUSG00000019055	Plod1	AAV-ie-48h_vs_diluent-48h@UpDown	procollagen-lysine, 2-oxoglutarate 5-dioxygenase 1 [Source:MGI Symbol;Acc:MGI:99907]
ENSMUSG00000109992	Gm45650	AAV-ie-48h_vs_diluent-48h@UpDown	predicted gene 45650 [Source:MGI Symbol;Acc:MGI:5791486]
ENSMUSG00000081895	Rpl17-ps10	AAV-ie-48h_vs_diluent-48h@UpDown	ribosomal protein L17, pseudogene 10 [Source:MGI Symbol;Acc:MGI:3642871]
ENSMUSG00000032089	Il10ra	AAV-ie-48h_vs_diluent-48h@UpDown	interleukin 10 receptor, alpha [Source:MGI Symbol;Acc:MGI:96538]
ENSMUSG00000032087	Dscaml1	AAV-ie-48h_vs_diluent-48h@UpDown	DS cell adhesion molecule like 1 [Source:MGI Symbol;Acc:MGI:2150309]
ENSMUSG00000117538	Gm50008	AAV-ie-48h_vs_diluent-48h@UpDown	predicted gene, 50008 [Source:MGI Symbol;Acc:MGI:6275293]
ENSMUSG00000084929	Foxo6os	AAV-ie-48h_vs_diluent-48h@UpDown	forkhead box O6, opposite strand [Source:MGI Symbol;Acc:MGI:3028036]
ENSMUSG00000108655	Gm44949	AAV-ie-48h_vs_diluent-48h@UpDown	predicted gene 44949 [Source:MGI Symbol;Acc:MGI:5753525]
ENSMUSG00000104293	Gm38043	AAV-ie-48h_vs_diluent-48h@UpDown	predicted gene, 38043 [Source:MGI Symbol;Acc:MGI:5611271]
ENSMUSG00000071613	Gm10340	AAV-ie-48h_vs_diluent-48h@UpDown	predicted gene 10340 [Source:MGI Symbol;Acc:MGI:3641969]
ENSMUSG00000084917	Gm17477	AAV-ie-48h_vs_diluent-48h@UpDown	predicted gene, 17477 [Source:MGI Symbol;Acc:MGI:4937111]
ENSMUSG00000066279	Chrna10	AAV-ie-48h_vs_diluent-48h@UpDown	cholinergic receptor, nicotinic, alpha polypeptide 10 [Source:MGI Symbol;Acc:MGI:3609260]
ENSMUSG00000107300	Gm43279	AAV-ie-48h_vs_diluent-48h@UpDown	predicted gene 43279 [Source:MGI Symbol;Acc:MGI:5663416]
ENSMUSG00000104277	Gm38299	AAV-ie-48h_vs_diluent-48h@UpDown	predicted gene, 38299 [Source:MGI Symbol;Acc:MGI:5611527]
ENSMUSG00000110937	Gm47629	AAV-ie-48h_vs_diluent-48h@UpDown	predicted gene, 47629 [Source:MGI Symbol;Acc:MGI:6096698]
ENSMUSG00000046699	Slitrk4	AAV-ie-48h_vs_diluent-48h@UpDown	SLIT and NTRK-like family, member 4 [Source:MGI Symbol;Acc:MGI:2442509]
ENSMUSG00000050708	Ftl1	AAV-ie-48h_vs_diluent-48h@UpDown	ferritin light polypeptide 1 [Source:MGI Symbol;Acc:MGI:95589]
ENSMUSG00000007122	Casq1	AAV-ie-48h_vs_diluent-48h@UpDown	calsequestrin 1 [Source:MGI Symbol;Acc:MGI:1309468]
ENSMUSG00000020101	Vsir	AAV-ie-48h_vs_diluent-48h@UpDown	V-set immunoregulatory receptor [Source:MGI Symbol;Acc:MGI:1921298]
ENSMUSG00000058715	Fcer1g	AAV-ie-48h_vs_diluent-48h@UpDown	Fc receptor, IgE, high affinity I, gamma polypeptide [Source:MGI Symbol;Acc:MGI:95496]
ENSMUSG00000028072	Ntrk1	AAV-ie-48h_vs_diluent-48h@UpDown	neurotrophic tyrosine kinase, receptor, type 1 [Source:MGI Symbol;Acc:MGI:97383]
ENSMUSG00000021423	Ly86	AAV-ie-48h_vs_diluent-48h@UpDown	lymphocyte antigen 86 [Source:MGI Symbol;Acc:MGI:1321404]
ENSMUSG00000022754	Tmem45a	AAV-ie-48h_vs_diluent-48h@UpDown	transmembrane protein 45a [Source:MGI Symbol;Acc:MGI:1913122]
ENSMUSG00000115729	Gm48957	AAV-ie-48h_vs_diluent-48h@UpDown	predicted gene, 48957 [Source:MGI Symbol;Acc:MGI:6118287]
ENSMUSG00000091318	Gm5415	AAV-ie-48h_vs_diluent-48h@UpDown	predicted gene 5415 [Source:MGI Symbol;Acc:MGI:3644687]
ENSMUSG00000071715	Ncf4	AAV-ie-48h_vs_diluent-48h@UpDown	neutrophil cytosolic factor 4 [Source:MGI Symbol;Acc:MGI:109186]
ENSMUSG00000071714	Csf2rb2	AAV-ie-48h_vs_diluent-48h@UpDown	colony stimulating factor 2 receptor, beta 2, low-affinity (granulocyte-macrophage) [Source:MGI Symbol;Acc:MGI:1339760]
ENSMUSG00000071713	Csf2rb	AAV-ie-48h_vs_diluent-48h@UpDown	colony stimulating factor 2 receptor, beta, low-affinity (granulocyte-macrophage) [Source:MGI Symbol;Acc:MGI:1339759]
ENSMUSG00000043668	Tox3	AAV-ie-48h_vs_diluent-48h@UpDown	TOX high mobility group box family member 3 [Source:MGI Symbol;Acc:MGI:3039593]
ENSMUSG00000043664	Tmem221	AAV-ie-48h_vs_diluent-48h@UpDown	transmembrane protein 221 [Source:MGI Symbol;Acc:MGI:3525074]
ENSMUSG00000032113	Chek1	AAV-ie-48h_vs_diluent-48h@UpDown	checkpoint kinase 1 [Source:MGI Symbol;Acc:MGI:1202065]
ENSMUSG00000092600	Gm20442	AAV-ie-48h_vs_diluent-48h@UpDown	predicted gene 20442 [Source:MGI Symbol;Acc:MGI:5141907]
ENSMUSG00000079604	Gm13219	AAV-ie-48h_vs_diluent-48h@UpDown	predicted gene 13219 [Source:MGI Symbol;Acc:MGI:3651678]
ENSMUSG00000022783	Spag6l	AAV-ie-48h_vs_diluent-48h@UpDown	sperm associated antigen 6-like [Source:MGI Symbol;Acc:MGI:1354388]
ENSMUSG00000045404	Kcnk13	AAV-ie-48h_vs_diluent-48h@UpDown	potassium channel, subfamily K, member 13 [Source:MGI Symbol;Acc:MGI:2384976]
ENSMUSG00000100622	Gm20379	AAV-ie-48h_vs_diluent-48h@UpDown	predicted gene, 20379 [Source:MGI Symbol;Acc:MGI:5012564]
ENSMUSG00000026285	Pdcd1	AAV-ie-48h_vs_diluent-48h@UpDown	programmed cell death 1 [Source:MGI Symbol;Acc:MGI:104879]
ENSMUSG00000026288	Inpp5d	AAV-ie-48h_vs_diluent-48h@UpDown	inositol polyphosphate-5-phosphatase D [Source:MGI Symbol;Acc:MGI:107357]
ENSMUSG00000018659	Pnpo	AAV-ie-48h_vs_diluent-48h@UpDown	pyridoxine 5'-phosphate oxidase [Source:MGI Symbol;Acc:MGI:2144151]
ENSMUSG00000051251	Nhlh1	AAV-ie-48h_vs_diluent-48h@UpDown	nescient helix loop helix 1 [Source:MGI Symbol;Acc:MGI:98481]
ENSMUSG00000029307	Dmp1	AAV-ie-48h_vs_diluent-48h@UpDown	dentin matrix protein 1 [Source:MGI Symbol;Acc:MGI:94910]
ENSMUSG00000040570	Rundc3b	AAV-ie-48h_vs_diluent-48h@UpDown	RUN domain containing 3B [Source:MGI Symbol;Acc:MGI:2685286]
ENSMUSG00000102465	Gm38198	AAV-ie-48h_vs_diluent-48h@UpDown	predicted gene, 38198 [Source:MGI Symbol;Acc:MGI:5611426]
ENSMUSG00000031628	Casp3	AAV-ie-48h_vs_diluent-48h@UpDown	caspase 3 [Source:MGI Symbol;Acc:MGI:107739]
ENSMUSG00000056947	Mab21l1	AAV-ie-48h_vs_diluent-48h@UpDown	mab-21-like 1 [Source:MGI Symbol;Acc:MGI:1333773]
ENSMUSG00000102461	Gm37166	AAV-ie-48h_vs_diluent-48h@UpDown	predicted gene, 37166 [Source:MGI Symbol;Acc:MGI:5610394]
ENSMUSG00000109095	Gm44799	AAV-ie-48h_vs_diluent-48h@UpDown	predicted gene 44799 [Source:MGI Symbol;Acc:MGI:5753375]
ENSMUSG00000002297	Dbf4	AAV-ie-48h_vs_diluent-48h@UpDown	DBF4 zinc finger [Source:MGI Symbol;Acc:MGI:1351328]
ENSMUSG00000040564	Apoc1	AAV-ie-48h_vs_diluent-48h@UpDown	apolipoprotein C-I [Source:MGI Symbol;Acc:MGI:88053]
ENSMUSG00000031618	Nr3c2	AAV-ie-48h_vs_diluent-48h@UpDown	nuclear receptor subfamily 3, group C, member 2 [Source:MGI Symbol;Acc:MGI:99459]
ENSMUSG00000055629	B4galnt4	AAV-ie-48h_vs_diluent-48h@UpDown	beta-1,4-N-acetyl-galactosaminyl transferase 4 [Source:MGI Symbol;Acc:MGI:2652891]
ENSMUSG00000026253	Chrng	AAV-ie-48h_vs_diluent-48h@UpDown	cholinergic receptor, nicotinic, gamma polypeptide [Source:MGI Symbol;Acc:MGI:87895]
ENSMUSG00000026258	Snorc	AAV-ie-48h_vs_diluent-48h@UpDown	secondary ossification center associated regulator of chondrocyte maturation [Source:MGI Symbol;Acc:MGI:1920484]
ENSMUSG00000044912	Syt16	AAV-ie-48h_vs_diluent-48h@UpDown	synaptotagmin XVI [Source:MGI Symbol;Acc:MGI:2673872]
ENSMUSG00000096140	Ankrd66	AAV-ie-48h_vs_diluent-48h@UpDown	ankyrin repeat domain 66 [Source:MGI Symbol;Acc:MGI:1925106]
ENSMUSG00000111304	Gm47677	AAV-ie-48h_vs_diluent-48h@UpDown	predicted gene, 47677 [Source:MGI Symbol;Acc:MGI:6096776]
ENSMUSG00000032936	Camkv	AAV-ie-48h_vs_diluent-48h@UpDown	CaM kinase-like vesicle-associated [Source:MGI Symbol;Acc:MGI:2384296]
ENSMUSG00000047180	Neurl3	AAV-ie-48h_vs_diluent-48h@UpDown	neuralized E3 ubiquitin protein ligase 3 [Source:MGI Symbol;Acc:MGI:2429944]
ENSMUSG00000030342	Cd9	AAV-ie-48h_vs_diluent-48h@UpDown	CD9 antigen [Source:MGI Symbol;Acc:MGI:88348]
ENSMUSG00000028020	Glrb	AAV-ie-48h_vs_diluent-48h@UpDown	glycine receptor, beta subunit [Source:MGI Symbol;Acc:MGI:95751]
ENSMUSG00000034706	Dnaic2	AAV-ie-48h_vs_diluent-48h@UpDown	dynein, axonemal, intermediate chain 2 [Source:MGI Symbol;Acc:MGI:2685574]
ENSMUSG00000097440	Gm6277	AAV-ie-48h_vs_diluent-48h@UpDown	predicted gene 6277 [Source:MGI Symbol;Acc:MGI:3779583]
ENSMUSG00000004031	Brinp2	AAV-ie-48h_vs_diluent-48h@UpDown	bone morphogenic protein/retinoic acid inducible neural-specific 2 [Source:MGI Symbol;Acc:MGI:2443333]
ENSMUSG00000060176	Kif27	AAV-ie-48h_vs_diluent-48h@UpDown	kinesin family member 27 [Source:MGI Symbol;Acc:MGI:1922300]
ENSMUSG00000005373	Mlxipl	AAV-ie-48h_vs_diluent-48h@UpDown	MLX interacting protein-like [Source:MGI Symbol;Acc:MGI:1927999]
ENSMUSG00000086625	Gm11831	AAV-ie-48h_vs_diluent-48h@UpDown	predicted gene 11831 [Source:MGI Symbol;Acc:MGI:3650069]
ENSMUSG00000049686	Orai1	AAV-ie-48h_vs_diluent-48h@UpDown	ORAI calcium release-activated calcium modulator 1 [Source:MGI Symbol;Acc:MGI:1925542]
ENSMUSG00000070282	3000002C10Rik	AAV-ie-48h_vs_diluent-48h@UpDown	RIKEN cDNA 3000002C10 gene [Source:MGI Symbol;Acc:MGI:3036226]
ENSMUSG00000002111	Spi1	AAV-ie-48h_vs_diluent-48h@UpDown	spleen focus forming virus (SFFV) proviral integration oncogene [Source:MGI Symbol;Acc:MGI:98282]
ENSMUSG00000041707	Tmem273	AAV-ie-48h_vs_diluent-48h@UpDown	transmembrane protein 273 [Source:MGI Symbol;Acc:MGI:1916319]
ENSMUSG00000024371	C2	AAV-ie-48h_vs_diluent-48h@UpDown	complement component 2 (within H-2S) [Source:MGI Symbol;Acc:MGI:88226]
ENSMUSG00000095597	Rps7-ps3	AAV-ie-48h_vs_diluent-48h@UpDown	ribosomal protein S7, pseudogene 3 [Source:MGI Symbol;Acc:MGI:3648396]
ENSMUSG00000037683	Armc3	AAV-ie-48h_vs_diluent-48h@UpDown	armadillo repeat containing 3 [Source:MGI Symbol;Acc:MGI:1918132]
ENSMUSG00000105454	Gm43830	AAV-ie-48h_vs_diluent-48h@UpDown	predicted gene 43830 [Source:MGI Symbol;Acc:MGI:5663967]
ENSMUSG00000074637	Sox2	AAV-ie-48h_vs_diluent-48h@UpDown	SRY (sex determining region Y)-box 2 [Source:MGI Symbol;Acc:MGI:98364]
ENSMUSG00000060012	Kif13b	AAV-ie-48h_vs_diluent-48h@UpDown	kinesin family member 13B [Source:MGI Symbol;Acc:MGI:1098265]
ENSMUSG00000095562	Erdr1	AAV-ie-48h_vs_diluent-48h@UpDown	erythroid differentiation regulator 1 [Source:MGI Symbol;Acc:MGI:2384747]
ENSMUSG00000002108	Nr1h3	AAV-ie-48h_vs_diluent-48h@UpDown	nuclear receptor subfamily 1, group H, member 3 [Source:MGI Symbol;Acc:MGI:1352462]
ENSMUSG00000035004	Igsf6	AAV-ie-48h_vs_diluent-48h@UpDown	immunoglobulin superfamily, member 6 [Source:MGI Symbol;Acc:MGI:1891393]
ENSMUSG00000026126	Ptpn18	AAV-ie-48h_vs_diluent-48h@UpDown	protein tyrosine phosphatase, non-receptor type 18 [Source:MGI Symbol;Acc:MGI:108410]
ENSMUSG00000110874	D030045P18Rik	AAV-ie-48h_vs_diluent-48h@UpDown	RIKEN cDNA D030045P18 gene [Source:MGI Symbol;Acc:MGI:2443891]
ENSMUSG00000048327	Ckap2l	AAV-ie-48h_vs_diluent-48h@UpDown	cytoskeleton associated protein 2-like [Source:MGI Symbol;Acc:MGI:1917716]
ENSMUSG00000027447	Cst3	AAV-ie-48h_vs_diluent-48h@UpDown	cystatin C [Source:MGI Symbol;Acc:MGI:102519]
ENSMUSG00000020812	Snhg16	AAV-ie-48h_vs_diluent-48h@UpDown	small nucleolar RNA host gene 16 [Source:MGI Symbol;Acc:MGI:1913543]
ENSMUSG00000113902	Ndufb1-ps	AAV-ie-48h_vs_diluent-48h@UpDown	NADH:ubiquinone oxidoreductase subunit B1 [Source:MGI Symbol;Acc:MGI:3780865]
ENSMUSG00000051980	Casr	AAV-ie-48h_vs_diluent-48h@UpDown	calcium-sensing receptor [Source:MGI Symbol;Acc:MGI:1351351]
ENSMUSG00000041737	Tmem45b	AAV-ie-48h_vs_diluent-48h@UpDown	transmembrane protein 45b [Source:MGI Symbol;Acc:MGI:2384574]
ENSMUSG00000036381	P2ry14	AAV-ie-48h_vs_diluent-48h@UpDown	purinergic receptor P2Y, G-protein coupled, 14 [Source:MGI Symbol;Acc:MGI:2155705]
ENSMUSG00000084898	Gm12371	AAV-ie-48h_vs_diluent-48h@UpDown	predicted gene 12371 [Source:MGI Symbol;Acc:MGI:3652322]
ENSMUSG00000019817	Plagl1	AAV-ie-48h_vs_diluent-48h@UpDown	pleiomorphic adenoma gene-like 1 [Source:MGI Symbol;Acc:MGI:1100874]
ENSMUSG00000061311	Rag1	AAV-ie-48h_vs_diluent-48h@UpDown	recombination activating 1 [Source:MGI Symbol;Acc:MGI:97848]
ENSMUSG00000028758	Kif17	AAV-ie-48h_vs_diluent-48h@UpDown	kinesin family member 17 [Source:MGI Symbol;Acc:MGI:1098229]
ENSMUSG00000101037	Gm28424	AAV-ie-48h_vs_diluent-48h@UpDown	predicted gene 28424 [Source:MGI Symbol;Acc:MGI:5579130]
ENSMUSG00000026961	Lrrc26	AAV-ie-48h_vs_diluent-48h@UpDown	leucine rich repeat containing 26 [Source:MGI Symbol;Acc:MGI:2385129]
ENSMUSG00000024301	Kifc5b	AAV-ie-48h_vs_diluent-48h@UpDown	kinesin family member C5B [Source:MGI Symbol;Acc:MGI:2137414]
ENSMUSG00000079484	Phyhd1	AAV-ie-48h_vs_diluent-48h@UpDown	phytanoyl-CoA dioxygenase domain containing 1 [Source:MGI Symbol;Acc:MGI:3612860]
ENSMUSG00000109899	Gm6012	AAV-ie-48h_vs_diluent-48h@UpDown	predicted gene 6012 [Source:MGI Symbol;Acc:MGI:3644785]
ENSMUSG00000100600	A230077H06Rik	AAV-ie-48h_vs_diluent-48h@UpDown	RIKEN cDNA A230077H06 gene [Source:MGI Symbol;Acc:MGI:2443592]
ENSMUSG00000034570	Inpp5j	AAV-ie-48h_vs_diluent-48h@UpDown	inositol polyphosphate 5-phosphatase J [Source:MGI Symbol;Acc:MGI:2158663]
ENSMUSG00000108563	Gm44686	AAV-ie-48h_vs_diluent-48h@UpDown	predicted gene 44686 [Source:MGI Symbol;Acc:MGI:5753262]
ENSMUSG00000000318	Clec10a	AAV-ie-48h_vs_diluent-48h@UpDown	C-type lectin domain family 10, member A [Source:MGI Symbol;Acc:MGI:96975]
ENSMUSG00000066197	Gpr139	AAV-ie-48h_vs_diluent-48h@UpDown	G protein-coupled receptor 139 [Source:MGI Symbol;Acc:MGI:2685341]
ENSMUSG00000071550	Cfap44	AAV-ie-48h_vs_diluent-48h@UpDown	cilia and flagella associated protein 44 [Source:MGI Symbol;Acc:MGI:1277238]
ENSMUSG00000062609	Kcnj15	AAV-ie-48h_vs_diluent-48h@UpDown	potassium inwardly-rectifying channel, subfamily J, member 15 [Source:MGI Symbol;Acc:MGI:1310000]
ENSMUSG00000033220	Rac2	AAV-ie-48h_vs_diluent-48h@UpDown	Rac family small GTPase 2 [Source:MGI Symbol;Acc:MGI:97846]
ENSMUSG00000002980	Bcam	AAV-ie-48h_vs_diluent-48h@UpDown	basal cell adhesion molecule [Source:MGI Symbol;Acc:MGI:1929940]
ENSMUSG00000104184	Gm37818	AAV-ie-48h_vs_diluent-48h@UpDown	predicted gene, 37818 [Source:MGI Symbol;Acc:MGI:5611046]
ENSMUSG00000078122	F630028O10Rik	AAV-ie-48h_vs_diluent-48h@UpDown	RIKEN cDNA F630028O10 gene [Source:MGI Symbol;Acc:MGI:3641813]
ENSMUSG00000054150	Syne3	AAV-ie-48h_vs_diluent-48h@UpDown	spectrin repeat containing, nuclear envelope family member 3 [Source:MGI Symbol;Acc:MGI:2442408]
ENSMUSG00000113055	Gm48700	AAV-ie-48h_vs_diluent-48h@UpDown	predicted gene, 48700 [Source:MGI Symbol;Acc:MGI:6098336]
ENSMUSG00000004730	Adgre1	AAV-ie-48h_vs_diluent-48h@UpDown	adhesion G protein-coupled receptor E1 [Source:MGI Symbol;Acc:MGI:106912]
ENSMUSG00000109868	Gm39244	AAV-ie-48h_vs_diluent-48h@UpDown	predicted gene, 39244 [Source:MGI Symbol;Acc:MGI:5622129]
ENSMUSG00000054169	Ceacam10	AAV-ie-48h_vs_diluent-48h@UpDown	carcinoembryonic antigen-related cell adhesion molecule 10 [Source:MGI Symbol;Acc:MGI:1347248]
ENSMUSG00000024330	Col11a2	AAV-ie-48h_vs_diluent-48h@UpDown	collagen, type XI, alpha 2 [Source:MGI Symbol;Acc:MGI:88447]
ENSMUSG00000060843	Ctnna3	AAV-ie-48h_vs_diluent-48h@UpDown	catenin (cadherin associated protein), alpha 3 [Source:MGI Symbol;Acc:MGI:2661445]
ENSMUSG00000108528	Gm8319	AAV-ie-48h_vs_diluent-48h@UpDown	predicted gene 8319 [Source:MGI Symbol;Acc:MGI:3646693]
ENSMUSG00000109857	Gm32817	AAV-ie-48h_vs_diluent-48h@UpDown	predicted gene, 32817 [Source:MGI Symbol;Acc:MGI:5591976]
ENSMUSG00000109852	Gm45360	AAV-ie-48h_vs_diluent-48h@UpDown	predicted gene 45360 [Source:MGI Symbol;Acc:MGI:5791196]
ENSMUSG00000091119	Ccdc152	AAV-ie-48h_vs_diluent-48h@UpDown	coiled-coil domain containing 152 [Source:MGI Symbol;Acc:MGI:3641617]
ENSMUSG00000046591	Ticrr	AAV-ie-48h_vs_diluent-48h@UpDown	TOPBP1-interacting checkpoint and replication regulator [Source:MGI Symbol;Acc:MGI:1924261]
ENSMUSG00000072812	Ahnak2	AAV-ie-48h_vs_diluent-48h@UpDown	AHNAK nucleoprotein 2 [Source:MGI Symbol;Acc:MGI:2144831]
ENSMUSG00000026980	Ly75	AAV-ie-48h_vs_diluent-48h@UpDown	lymphocyte antigen 75 [Source:MGI Symbol;Acc:MGI:106662]
ENSMUSG00000025650	Col7a1	AAV-ie-48h_vs_diluent-48h@UpDown	collagen, type VII, alpha 1 [Source:MGI Symbol;Acc:MGI:88462]
ENSMUSG00000037627	Rgs22	AAV-ie-48h_vs_diluent-48h@UpDown	regulator of G-protein signalling 22 [Source:MGI Symbol;Acc:MGI:3613651]
ENSMUSG00000078137	Ankrd63	AAV-ie-48h_vs_diluent-48h@UpDown	ankyrin repeat domain 63 [Source:MGI Symbol;Acc:MGI:2686183]
ENSMUSG00000026979	Psd4	AAV-ie-48h_vs_diluent-48h@UpDown	pleckstrin and Sec7 domain containing 4 [Source:MGI Symbol;Acc:MGI:2674093]
ENSMUSG00000045246	Kcng4	AAV-ie-48h_vs_diluent-48h@UpDown	potassium voltage-gated channel, subfamily G, member 4 [Source:MGI Symbol;Acc:MGI:1913983]
ENSMUSG00000034591	Slc41a2	AAV-ie-48h_vs_diluent-48h@UpDown	solute carrier family 41, member 2 [Source:MGI Symbol;Acc:MGI:2442940]
ENSMUSG00000031596	Slc7a2	AAV-ie-48h_vs_diluent-48h@UpDown	solute carrier family 7 (cationic amino acid transporter, y+ system), member 2 [Source:MGI Symbol;Acc:MGI:99828]
ENSMUSG00000113894	Gm48838	AAV-ie-48h_vs_diluent-48h@UpDown	predicted gene, 48838 [Source:MGI Symbol;Acc:MGI:6098568]
ENSMUSG00000031595	Pdgfrl	AAV-ie-48h_vs_diluent-48h@UpDown	platelet-derived growth factor receptor-like [Source:MGI Symbol;Acc:MGI:1916047]
ENSMUSG00000078201	Tmem203	AAV-ie-48h_vs_diluent-48h@UpDown	transmembrane protein 203 [Source:MGI Symbol;Acc:MGI:2443597]
ENSMUSG00000068877	Selenbp2	AAV-ie-48h_vs_diluent-48h@UpDown	selenium binding protein 2 [Source:MGI Symbol;Acc:MGI:104859]
ENSMUSG00000112576	Gm47621	AAV-ie-48h_vs_diluent-48h@UpDown	predicted gene, 47621 [Source:MGI Symbol;Acc:MGI:6096684]
ENSMUSG00000079553	Kifc1	AAV-ie-48h_vs_diluent-48h@UpDown	kinesin family member C1 [Source:MGI Symbol;Acc:MGI:109596]
ENSMUSG00000079550	Mpp4	AAV-ie-48h_vs_diluent-48h@UpDown	membrane protein, palmitoylated 4 (MAGUK p55 subfamily member 4) [Source:MGI Symbol;Acc:MGI:2386681]
ENSMUSG00000112593	Gm48882	AAV-ie-48h_vs_diluent-48h@UpDown	predicted gene, 48882 [Source:MGI Symbol;Acc:MGI:6098637]
ENSMUSG00000116953	9030025P20Rik	AAV-ie-48h_vs_diluent-48h@UpDown	RIKEN cDNA 9030025P20 gene [Source:MGI Symbol;Acc:MGI:3583895]
ENSMUSG00000111264	E030022I16Rik	AAV-ie-48h_vs_diluent-48h@UpDown	RIKEN cDNA E030022I16 gene [Source:MGI Symbol;Acc:MGI:2444690]
ENSMUSG00000023940	Sgo1	AAV-ie-48h_vs_diluent-48h@UpDown	shugoshin 1 [Source:MGI Symbol;Acc:MGI:1919665]
ENSMUSG00000023942	Slc29a1	AAV-ie-48h_vs_diluent-48h@UpDown	solute carrier family 29 (nucleoside transporters), member 1 [Source:MGI Symbol;Acc:MGI:1927073]
ENSMUSG00000115632	Gm17922	AAV-ie-48h_vs_diluent-48h@UpDown	predicted gene, 17922 [Source:MGI Symbol;Acc:MGI:5010107]
ENSMUSG00000032000	Birc3	AAV-ie-48h_vs_diluent-48h@UpDown	baculoviral IAP repeat-containing 3 [Source:MGI Symbol;Acc:MGI:1197007]
ENSMUSG00000001741	Il16	AAV-ie-48h_vs_diluent-48h@UpDown	interleukin 16 [Source:MGI Symbol;Acc:MGI:1270855]
ENSMUSG00000022686	B3gnt5	AAV-ie-48h_vs_diluent-48h@UpDown	UDP-GlcNAc:betaGal beta-1,3-N-acetylglucosaminyltransferase 5 [Source:MGI Symbol;Acc:MGI:2137302]
ENSMUSG00000021356	Irf4	AAV-ie-48h_vs_diluent-48h@UpDown	interferon regulatory factor 4 [Source:MGI Symbol;Acc:MGI:1096873]
ENSMUSG00000047976	Kcna1	AAV-ie-48h_vs_diluent-48h@UpDown	potassium voltage-gated channel, shaker-related subfamily, member 1 [Source:MGI Symbol;Acc:MGI:96654]
ENSMUSG00000087107	AI662270	AAV-ie-48h_vs_diluent-48h@UpDown	expressed sequence AI662270 [Source:MGI Symbol;Acc:MGI:2144254]
ENSMUSG00000001751	Naglu	AAV-ie-48h_vs_diluent-48h@UpDown	alpha-N-acetylglucosaminidase (Sanfilippo disease IIIB) [Source:MGI Symbol;Acc:MGI:1351641]
ENSMUSG00000046636	Gm7729	AAV-ie-48h_vs_diluent-48h@UpDown	predicted gene 7729 [Source:MGI Symbol;Acc:MGI:3647361]
ENSMUSG00000042275	Pelo	AAV-ie-48h_vs_diluent-48h@UpDown	pelota mRNA surveillance and ribosome rescue factor [Source:MGI Symbol;Acc:MGI:2145154]
ENSMUSG00000047963	Stbd1	AAV-ie-48h_vs_diluent-48h@UpDown	starch binding domain 1 [Source:MGI Symbol;Acc:MGI:1261768]
ENSMUSG00000035984	Nme5	AAV-ie-48h_vs_diluent-48h@UpDown	NME/NM23 family member 5 [Source:MGI Symbol;Acc:MGI:1922783]
ENSMUSG00000033313	Fbxl8	AAV-ie-48h_vs_diluent-48h@UpDown	F-box and leucine-rich repeat protein 8 [Source:MGI Symbol;Acc:MGI:1354697]
ENSMUSG00000013707	Tnfaip8l2	AAV-ie-48h_vs_diluent-48h@UpDown	tumor necrosis factor, alpha-induced protein 8-like 2 [Source:MGI Symbol;Acc:MGI:1917019]
ENSMUSG00000023992	Trem2	AAV-ie-48h_vs_diluent-48h@UpDown	triggering receptor expressed on myeloid cells 2 [Source:MGI Symbol;Acc:MGI:1913150]
ENSMUSG00000009687	Fxyd5	AAV-ie-48h_vs_diluent-48h@UpDown	FXYD domain-containing ion transport regulator 5 [Source:MGI Symbol;Acc:MGI:1201785]
ENSMUSG00000042254	Cilp	AAV-ie-48h_vs_diluent-48h@UpDown	cartilage intermediate layer protein, nucleotide pyrophosphohydrolase [Source:MGI Symbol;Acc:MGI:2444507]
ENSMUSG00000000409	Lck	AAV-ie-48h_vs_diluent-48h@UpDown	lymphocyte protein tyrosine kinase [Source:MGI Symbol;Acc:MGI:96756]
ENSMUSG00000000402	Egfl6	AAV-ie-48h_vs_diluent-48h@UpDown	EGF-like-domain, multiple 6 [Source:MGI Symbol;Acc:MGI:1858599]
ENSMUSG00000027499	Pkia	AAV-ie-48h_vs_diluent-48h@UpDown	protein kinase inhibitor, alpha [Source:MGI Symbol;Acc:MGI:104747]
ENSMUSG00000032845	Alpk2	AAV-ie-48h_vs_diluent-48h@UpDown	alpha-kinase 2 [Source:MGI Symbol;Acc:MGI:2449492]
ENSMUSG00000005233	Spc25	AAV-ie-48h_vs_diluent-48h@UpDown	SPC25, NDC80 kinetochore complex component, homolog (S. cerevisiae) [Source:MGI Symbol;Acc:MGI:1913692]
ENSMUSG00000044816	D630023F18Rik	AAV-ie-48h_vs_diluent-48h@UpDown	RIKEN cDNA D630023F18 gene [Source:MGI Symbol;Acc:MGI:2138198]
ENSMUSG00000106706	C530043K16Rik	AAV-ie-48h_vs_diluent-48h@UpDown	RIKEN cDNA C530043K16 gene [Source:MGI Symbol;Acc:MGI:2444587]
ENSMUSG00000044811	Cd300c2	AAV-ie-48h_vs_diluent-48h@UpDown	CD300C molecule 2 [Source:MGI Symbol;Acc:MGI:2153249]
ENSMUSG00000005237	Dnah2	AAV-ie-48h_vs_diluent-48h@UpDown	dynein, axonemal, heavy chain 2 [Source:MGI Symbol;Acc:MGI:107731]
ENSMUSG00000040452	Cdh12	AAV-ie-48h_vs_diluent-48h@UpDown	cadherin 12 [Source:MGI Symbol;Acc:MGI:109503]
ENSMUSG00000038132	Rbm24	AAV-ie-48h_vs_diluent-48h@UpDown	RNA binding motif protein 24 [Source:MGI Symbol;Acc:MGI:3610364]
ENSMUSG00000097378	B230208H11Rik	AAV-ie-48h_vs_diluent-48h@UpDown	RIKEN cDNA B230208H11 gene [Source:MGI Symbol;Acc:MGI:2443719]
ENSMUSG00000052468	Pmp2	AAV-ie-48h_vs_diluent-48h@UpDown	peripheral myelin protein 2 [Source:MGI Symbol;Acc:MGI:102667]
ENSMUSG00000038135	Crygn	AAV-ie-48h_vs_diluent-48h@UpDown	crystallin, gamma N [Source:MGI Symbol;Acc:MGI:2449167]
ENSMUSG00000056824	Zfp663	AAV-ie-48h_vs_diluent-48h@UpDown	zinc finger protein 663 [Source:MGI Symbol;Acc:MGI:2685854]
ENSMUSG00000006538	Ihh	AAV-ie-48h_vs_diluent-48h@UpDown	Indian hedgehog [Source:MGI Symbol;Acc:MGI:96533]
ENSMUSG00000102336	Gm37233	AAV-ie-48h_vs_diluent-48h@UpDown	predicted gene, 37233 [Source:MGI Symbol;Acc:MGI:5610461]
ENSMUSG00000038128	Camk4	AAV-ie-48h_vs_diluent-48h@UpDown	calcium/calmodulin-dependent protein kinase IV [Source:MGI Symbol;Acc:MGI:88258]
ENSMUSG00000007877	Tcap	AAV-ie-48h_vs_diluent-48h@UpDown	titin-cap [Source:MGI Symbol;Acc:MGI:1330233]
ENSMUSG00000038112	AW551984	AAV-ie-48h_vs_diluent-48h@UpDown	expressed sequence AW551984 [Source:MGI Symbol;Acc:MGI:2143322]
ENSMUSG00000030222	Rerg	AAV-ie-48h_vs_diluent-48h@UpDown	RAS-like, estrogen-regulated, growth-inhibitor [Source:MGI Symbol;Acc:MGI:2665139]
ENSMUSG00000030220	Arhgdib	AAV-ie-48h_vs_diluent-48h@UpDown	Rho, GDP dissociation inhibitor (GDI) beta [Source:MGI Symbol;Acc:MGI:101940]
ENSMUSG00000009628	Tex15	AAV-ie-48h_vs_diluent-48h@UpDown	testis expressed gene 15 [Source:MGI Symbol;Acc:MGI:1934816]
ENSMUSG00000098659	1110015O18Rik	AAV-ie-48h_vs_diluent-48h@UpDown	RIKEN cDNA 1110015O18 gene [Source:MGI Symbol;Acc:MGI:1915766]
ENSMUSG00000038188	Scarf1	AAV-ie-48h_vs_diluent-48h@UpDown	scavenger receptor class F, member 1 [Source:MGI Symbol;Acc:MGI:2449455]
ENSMUSG00000077711	AF357399	AAV-ie-48h_vs_diluent-48h@UpDown	snoRNA AF357399 [Source:MGI Symbol;Acc:MGI:5439844]
ENSMUSG00000031554	Adam5	AAV-ie-48h_vs_diluent-48h@UpDown	a disintegrin and metallopeptidase domain 5 [Source:MGI Symbol;Acc:MGI:104730]
ENSMUSG00000065738	Gm24494	AAV-ie-48h_vs_diluent-48h@UpDown	predicted gene, 24494 [Source:MGI Symbol;Acc:MGI:5454271]
ENSMUSG00000029211	Gabra4	AAV-ie-48h_vs_diluent-48h@UpDown	gamma-aminobutyric acid (GABA) A receptor, subunit alpha 4 [Source:MGI Symbol;Acc:MGI:95616]
ENSMUSG00000073375	Lrrc30	AAV-ie-48h_vs_diluent-48h@UpDown	leucine rich repeat containing 30 [Source:MGI Symbol;Acc:MGI:2685172]
ENSMUSG00000020884	Asgr1	AAV-ie-48h_vs_diluent-48h@UpDown	asialoglycoprotein receptor 1 [Source:MGI Symbol;Acc:MGI:88081]
ENSMUSG00000026177	Slc11a1	AAV-ie-48h_vs_diluent-48h@UpDown	solute carrier family 11 (proton-coupled divalent metal ion transporters), member 1 [Source:MGI Symbol;Acc:MGI:1345275]
ENSMUSG00000116912	Gm5487	AAV-ie-48h_vs_diluent-48h@UpDown	predicted gene 5487 [Source:MGI Symbol;Acc:MGI:3647872]
ENSMUSG00000043501	Lgals2	AAV-ie-48h_vs_diluent-48h@UpDown	lectin, galactose-binding, soluble 2 [Source:MGI Symbol;Acc:MGI:895068]
ENSMUSG00000089706	B230216N24Rik	AAV-ie-48h_vs_diluent-48h@UpDown	RIKEN cDNA B230216N24 gene [Source:MGI Symbol;Acc:MGI:1925853]
ENSMUSG00000064427	Gm22748	AAV-ie-48h_vs_diluent-48h@UpDown	predicted gene, 22748 [Source:MGI Symbol;Acc:MGI:5452525]
ENSMUSG00000040473	Cfap69	AAV-ie-48h_vs_diluent-48h@UpDown	cilia and flagella associated protein 69 [Source:MGI Symbol;Acc:MGI:2443778]
ENSMUSG00000038151	Prdm1	AAV-ie-48h_vs_diluent-48h@UpDown	PR domain containing 1, with ZNF domain [Source:MGI Symbol;Acc:MGI:99655]
ENSMUSG00000019892	Lrriq1	AAV-ie-48h_vs_diluent-48h@UpDown	leucine-rich repeats and IQ motif containing 1 [Source:MGI Symbol;Acc:MGI:1922228]
ENSMUSG00000039488	Cntn5	AAV-ie-48h_vs_diluent-48h@UpDown	contactin 5 [Source:MGI Symbol;Acc:MGI:3042287]
ENSMUSG00000000290	Itgb2	AAV-ie-48h_vs_diluent-48h@UpDown	integrin beta 2 [Source:MGI Symbol;Acc:MGI:96611]
ENSMUSG00000036244	Tbc1d21	AAV-ie-48h_vs_diluent-48h@UpDown	TBC1 domain family, member 21 [Source:MGI Symbol;Acc:MGI:1921536]
ENSMUSG00000024256	Adcyap1	AAV-ie-48h_vs_diluent-48h@UpDown	adenylate cyclase activating polypeptide 1 [Source:MGI Symbol;Acc:MGI:105094]
ENSMUSG00000107996	Gm44228	AAV-ie-48h_vs_diluent-48h@UpDown	predicted gene, 44228 [Source:MGI Symbol;Acc:MGI:5690620]
ENSMUSG00000036231	Agr3	AAV-ie-48h_vs_diluent-48h@UpDown	anterior gradient 3 [Source:MGI Symbol;Acc:MGI:2685734]
ENSMUSG00000017978	Cadps2	AAV-ie-48h_vs_diluent-48h@UpDown	Ca2+-dependent activator protein for secretion 2 [Source:MGI Symbol;Acc:MGI:2443963]
ENSMUSG00000030930	Chst15	AAV-ie-48h_vs_diluent-48h@UpDown	carbohydrate sulfotransferase 15 [Source:MGI Symbol;Acc:MGI:1924840]
ENSMUSG00000099839	Gm29374	AAV-ie-48h_vs_diluent-48h@UpDown	predicted gene 29374 [Source:MGI Symbol;Acc:MGI:5580080]
ENSMUSG00000036223	Ska1	AAV-ie-48h_vs_diluent-48h@UpDown	spindle and kinetochore associated complex subunit 1 [Source:MGI Symbol;Acc:MGI:1913718]
ENSMUSG00000036218	Pdzrn4	AAV-ie-48h_vs_diluent-48h@UpDown	PDZ domain containing RING finger 4 [Source:MGI Symbol;Acc:MGI:3056996]
ENSMUSG00000033187	BC016579	AAV-ie-48h_vs_diluent-48h@UpDown	cDNA sequence, BC016579 [Source:MGI Symbol;Acc:MGI:2384848]
ENSMUSG00000049598	Vsig8	AAV-ie-48h_vs_diluent-48h@UpDown	V-set and immunoglobulin domain containing 8 [Source:MGI Symbol;Acc:MGI:3642995]
ENSMUSG00000029925	Tbxas1	AAV-ie-48h_vs_diluent-48h@UpDown	thromboxane A synthase 1, platelet [Source:MGI Symbol;Acc:MGI:98497]
ENSMUSG00000037541	Shank2	AAV-ie-48h_vs_diluent-48h@UpDown	SH3 and multiple ankyrin repeat domains 2 [Source:MGI Symbol;Acc:MGI:2671987]
ENSMUSG00000106641	Gm43534	AAV-ie-48h_vs_diluent-48h@UpDown	predicted gene 43534 [Source:MGI Symbol;Acc:MGI:5663671]
ENSMUSG00000015340	Cybb	AAV-ie-48h_vs_diluent-48h@UpDown	cytochrome b-245, beta polypeptide [Source:MGI Symbol;Acc:MGI:88574]
ENSMUSG00000020704	Asic2	AAV-ie-48h_vs_diluent-48h@UpDown	acid-sensing (proton-gated) ion channel 2 [Source:MGI Symbol;Acc:MGI:1100867]
ENSMUSG00000105300	Gm30613	AAV-ie-48h_vs_diluent-48h@UpDown	predicted gene, 30613 [Source:MGI Symbol;Acc:MGI:5589772]
ENSMUSG00000028655	Mfsd2a	AAV-ie-48h_vs_diluent-48h@UpDown	major facilitator superfamily domain containing 2A [Source:MGI Symbol;Acc:MGI:1923824]
ENSMUSG00000058498	Rnf207	AAV-ie-48h_vs_diluent-48h@UpDown	ring finger protein 207 [Source:MGI Symbol;Acc:MGI:2684989]
ENSMUSG00000048216	Gpr85	AAV-ie-48h_vs_diluent-48h@UpDown	G protein-coupled receptor 85 [Source:MGI Symbol;Acc:MGI:1927851]
ENSMUSG00000036264	Fstl4	AAV-ie-48h_vs_diluent-48h@UpDown	follistatin-like 4 [Source:MGI Symbol;Acc:MGI:2443199]
ENSMUSG00000041608	Entpd3	AAV-ie-48h_vs_diluent-48h@UpDown	ectonucleoside triphosphate diphosphohydrolase 3 [Source:MGI Symbol;Acc:MGI:1321386]
ENSMUSG00000057103	Nat8f1	AAV-ie-48h_vs_diluent-48h@UpDown	N-acetyltransferase 8 (GCN5-related) family member 1 [Source:MGI Symbol;Acc:MGI:1913366]
ENSMUSG00000022488	Nckap1l	AAV-ie-48h_vs_diluent-48h@UpDown	NCK associated protein 1 like [Source:MGI Symbol;Acc:MGI:1926063]
ENSMUSG00000066058	Cldn19	AAV-ie-48h_vs_diluent-48h@UpDown	claudin 19 [Source:MGI Symbol;Acc:MGI:3033992]
ENSMUSG00000108452	4930413G21Rik	AAV-ie-48h_vs_diluent-48h@UpDown	RIKEN cDNA 4930413G21 gene [Source:MGI Symbol;Acc:MGI:1921201]
ENSMUSG00000000223	Drp2	AAV-ie-48h_vs_diluent-48h@UpDown	dystrophin related protein 2 [Source:MGI Symbol;Acc:MGI:107432]
ENSMUSG00000025507	Pidd1	AAV-ie-48h_vs_diluent-48h@UpDown	p53 induced death domain protein 1 [Source:MGI Symbol;Acc:MGI:1889507]
ENSMUSG00000045102	Poln	AAV-ie-48h_vs_diluent-48h@UpDown	DNA polymerase N [Source:MGI Symbol;Acc:MGI:2675617]
ENSMUSG00000035780	Ugt2a3	AAV-ie-48h_vs_diluent-48h@UpDown	UDP glucuronosyltransferase 2 family, polypeptide A3 [Source:MGI Symbol;Acc:MGI:1919344]
ENSMUSG00000034450	Gulo	AAV-ie-48h_vs_diluent-48h@UpDown	gulonolactone (L-) oxidase [Source:MGI Symbol;Acc:MGI:1353434]
ENSMUSG00000066060	Gm12866	AAV-ie-48h_vs_diluent-48h@UpDown	predicted gene 12866 [Source:MGI Symbol;Acc:MGI:3649462]
ENSMUSG00000038803	Ost4	AAV-ie-48h_vs_diluent-48h@UpDown	oligosaccharyltransferase complex subunit 4 (non-catalytic) [Source:MGI Symbol;Acc:MGI:1914945]
ENSMUSG00000079391	Gm2974	AAV-ie-48h_vs_diluent-48h@UpDown	predicted gene 2974 [Source:MGI Symbol;Acc:MGI:3781152]
ENSMUSG00000072761	Gm6712	AAV-ie-48h_vs_diluent-48h@UpDown	predicted gene 6712 [Source:MGI Symbol;Acc:MGI:3645888]
ENSMUSG00000079386	Gm3173	AAV-ie-48h_vs_diluent-48h@UpDown	predicted gene 3173 [Source:MGI Symbol;Acc:MGI:3781352]
ENSMUSG00000000202	Btbd17	AAV-ie-48h_vs_diluent-48h@UpDown	BTB (POZ) domain containing 17 [Source:MGI Symbol;Acc:MGI:1919264]
ENSMUSG00000047746	Fbxo40	AAV-ie-48h_vs_diluent-48h@UpDown	F-box protein 40 [Source:MGI Symbol;Acc:MGI:2443753]
ENSMUSG00000046410	Kcnk6	AAV-ie-48h_vs_diluent-48h@UpDown	potassium inwardly-rectifying channel, subfamily K, member 6 [Source:MGI Symbol;Acc:MGI:1891291]
ENSMUSG00000051832	E230016K23Rik	AAV-ie-48h_vs_diluent-48h@UpDown	RIKEN cDNA E230016K23 gene [Source:MGI Symbol;Acc:MGI:3041204]
ENSMUSG00000021190	Lgmn	AAV-ie-48h_vs_diluent-48h@UpDown	legumain [Source:MGI Symbol;Acc:MGI:1330838]
ENSMUSG00000079334	Naa80	AAV-ie-48h_vs_diluent-48h@UpDown	N(alpha)-acetyltransferase 80, NatH catalytic subunit [Source:MGI Symbol;Acc:MGI:1888902]
ENSMUSG00000033174	Mgll	AAV-ie-48h_vs_diluent-48h@UpDown	monoglyceride lipase [Source:MGI Symbol;Acc:MGI:1346042]
ENSMUSG00000004610	Etfb	AAV-ie-48h_vs_diluent-48h@UpDown	electron transferring flavoprotein, beta polypeptide [Source:MGI Symbol;Acc:MGI:106098]
ENSMUSG00000029917	Qrfprl	AAV-ie-48h_vs_diluent-48h@UpDown	pyroglutamylated RFamide peptide receptor like [Source:MGI Symbol;Acc:MGI:2441881]
ENSMUSG00000117303	Gm49889	AAV-ie-48h_vs_diluent-48h@UpDown	predicted gene, 49889 [Source:MGI Symbol;Acc:MGI:6270576]
ENSMUSG00000055373	Fut9	AAV-ie-48h_vs_diluent-48h@UpDown	fucosyltransferase 9 [Source:MGI Symbol;Acc:MGI:1330859]
ENSMUSG00000021182	Ccdc88c	AAV-ie-48h_vs_diluent-48h@UpDown	coiled-coil domain containing 88C [Source:MGI Symbol;Acc:MGI:1915589]
ENSMUSG00000000263	Glra1	AAV-ie-48h_vs_diluent-48h@UpDown	glycine receptor, alpha 1 subunit [Source:MGI Symbol;Acc:MGI:95747]
ENSMUSG00000059743	Fdps	AAV-ie-48h_vs_diluent-48h@UpDown	farnesyl diphosphate synthetase [Source:MGI Symbol;Acc:MGI:104888]
ENSMUSG00000021175	Cdca7l	AAV-ie-48h_vs_diluent-48h@UpDown	cell division cycle associated 7 like [Source:MGI Symbol;Acc:MGI:2384982]
ENSMUSG00000118642	CT010467.2	AAV-ie-48h_vs_diluent-48h@UpDown
ENSMUSG00000024209	Acsbg3	AAV-ie-48h_vs_diluent-48h@UpDown	acyl-CoA synthetase bubblegum family member 3 [Source:MGI Symbol;Acc:MGI:1925875]
ENSMUSG00000047797	Gjb1	AAV-ie-48h_vs_diluent-48h@UpDown	gap junction protein, beta 1 [Source:MGI Symbol;Acc:MGI:95719]
ENSMUSG00000109724	Gm18194	AAV-ie-48h_vs_diluent-48h@UpDown	predicted gene, 18194 [Source:MGI Symbol;Acc:MGI:5010379]
ENSMUSG00000000244	Tspan32	AAV-ie-48h_vs_diluent-48h@UpDown	tetraspanin 32 [Source:MGI Symbol;Acc:MGI:1350360]
ENSMUSG00000000247	Lhx2	AAV-ie-48h_vs_diluent-48h@UpDown	LIM homeobox protein 2 [Source:MGI Symbol;Acc:MGI:96785]
ENSMUSG00000004609	Cd33	AAV-ie-48h_vs_diluent-48h@UpDown	CD33 antigen [Source:MGI Symbol;Acc:MGI:99440]
ENSMUSG00000034471	Caskin2	AAV-ie-48h_vs_diluent-48h@UpDown	CASK-interacting protein 2 [Source:MGI Symbol;Acc:MGI:2157062]
ENSMUSG00000034472	Rasd2	AAV-ie-48h_vs_diluent-48h@UpDown	RASD family, member 2 [Source:MGI Symbol;Acc:MGI:1922391]
ENSMUSG00000107091	Gm43343	AAV-ie-48h_vs_diluent-48h@UpDown	predicted gene 43343 [Source:MGI Symbol;Acc:MGI:5663480]
ENSMUSG00000087038	2900079G21Rik	AAV-ie-48h_vs_diluent-48h@UpDown	RIKEN cDNA 2900079G21 gene [Source:MGI Symbol;Acc:MGI:1920268]
ENSMUSG00000104814	Gm42979	AAV-ie-48h_vs_diluent-48h@UpDown	predicted gene 42979 [Source:MGI Symbol;Acc:MGI:5663116]
ENSMUSG00000030137	Tuba8	AAV-ie-48h_vs_diluent-48h@UpDown	tubulin, alpha 8 [Source:MGI Symbol;Acc:MGI:1858225]
ENSMUSG00000031450	Grk1	AAV-ie-48h_vs_diluent-48h@UpDown	G protein-coupled receptor kinase 1 [Source:MGI Symbol;Acc:MGI:1345146]
ENSMUSG00000043430	Psapl1	AAV-ie-48h_vs_diluent-48h@UpDown	prosaposin-like 1 [Source:MGI Symbol;Acc:MGI:1924193]
ENSMUSG00000107060	Gm38901	AAV-ie-48h_vs_diluent-48h@UpDown	predicted gene, 38901 [Source:MGI Symbol;Acc:MGI:5621786]
ENSMUSG00000026094	Stk17b	AAV-ie-48h_vs_diluent-48h@UpDown	serine/threonine kinase 17b (apoptosis-inducing) [Source:MGI Symbol;Acc:MGI:2138162]
ENSMUSG00000055471	Alk	AAV-ie-48h_vs_diluent-48h@UpDown	anaplastic lymphoma kinase [Source:MGI Symbol;Acc:MGI:103305]
ENSMUSG00000111147	Gm33699	AAV-ie-48h_vs_diluent-48h@UpDown	predicted gene, 33699 [Source:MGI Symbol;Acc:MGI:5592858]
ENSMUSG00000089651	Gm16353	AAV-ie-48h_vs_diluent-48h@UpDown	predicted gene 16353 [Source:MGI Symbol;Acc:MGI:3840136]
ENSMUSG00000051048	P4ha3	AAV-ie-48h_vs_diluent-48h@UpDown	procollagen-proline, 2-oxoglutarate 4-dioxygenase (proline 4-hydroxylase), alpha polypeptide III [Source:MGI Symbol;Acc:MGI:2444049]
ENSMUSG00000021221	Dpf3	AAV-ie-48h_vs_diluent-48h@UpDown	D4, zinc and double PHD fingers, family 3 [Source:MGI Symbol;Acc:MGI:1917377]
ENSMUSG00000046516	Cox17	AAV-ie-48h_vs_diluent-48h@UpDown	cytochrome c oxidase assembly protein 17, copper chaperone [Source:MGI Symbol;Acc:MGI:1333806]
ENSMUSG00000021223	Papln	AAV-ie-48h_vs_diluent-48h@UpDown	papilin, proteoglycan-like sulfated glycoprotein [Source:MGI Symbol;Acc:MGI:2386139]
ENSMUSG00000047842	Diras2	AAV-ie-48h_vs_diluent-48h@UpDown	DIRAS family, GTP-binding RAS-like 2 [Source:MGI Symbol;Acc:MGI:1915453]
ENSMUSG00000000305	Cdh4	AAV-ie-48h_vs_diluent-48h@UpDown	cadherin 4 [Source:MGI Symbol;Acc:MGI:99218]
ENSMUSG00000115529	9630013A20Rik	AAV-ie-48h_vs_diluent-48h@UpDown	RIKEN cDNA 9630013A20 gene [Source:MGI Symbol;Acc:MGI:2442953]
ENSMUSG00000090667	Gm765	AAV-ie-48h_vs_diluent-48h@UpDown	predicted gene 765 [Source:MGI Symbol;Acc:MGI:2685611]
ENSMUSG00000029193	Cckar	AAV-ie-48h_vs_diluent-48h@UpDown	cholecystokinin A receptor [Source:MGI Symbol;Acc:MGI:99478]
ENSMUSG00000002930	Ppp1r17	AAV-ie-48h_vs_diluent-48h@UpDown	protein phosphatase 1, regulatory subunit 17 [Source:MGI Symbol;Acc:MGI:1333876]
ENSMUSG00000064377	Gm24966	AAV-ie-48h_vs_diluent-48h@UpDown	predicted gene, 24966 [Source:MGI Symbol;Acc:MGI:5454743]
ENSMUSG00000089669	Tnfsf13	AAV-ie-48h_vs_diluent-48h@UpDown	tumor necrosis factor (ligand) superfamily, member 13 [Source:MGI Symbol;Acc:MGI:1916833]
ENSMUSG00000075027	4631405J19Rik	AAV-ie-48h_vs_diluent-48h@UpDown	RIKEN cDNA 4631405J19 gene [Source:MGI Symbol;Acc:MGI:3045383]
ENSMUSG00000030157	Clec2d	AAV-ie-48h_vs_diluent-48h@UpDown	C-type lectin domain family 2, member d [Source:MGI Symbol;Acc:MGI:2135589]
ENSMUSG00000027379	Bub1	AAV-ie-48h_vs_diluent-48h@UpDown	BUB1, mitotic checkpoint serine/threonine kinase [Source:MGI Symbol;Acc:MGI:1100510]
ENSMUSG00000052336	Cx3cr1	AAV-ie-48h_vs_diluent-48h@UpDown	chemokine (C-X3-C motif) receptor 1 [Source:MGI Symbol;Acc:MGI:1333815]
ENSMUSG00000038026	Kcnj9	AAV-ie-48h_vs_diluent-48h@UpDown	potassium inwardly-rectifying channel, subfamily J, member 9 [Source:MGI Symbol;Acc:MGI:108007]
ENSMUSG00000002083	Bbc3	AAV-ie-48h_vs_diluent-48h@UpDown	BCL2 binding component 3 [Source:MGI Symbol;Acc:MGI:2181667]
ENSMUSG00000064326	Siva1	AAV-ie-48h_vs_diluent-48h@UpDown	SIVA1, apoptosis-inducing factor [Source:MGI Symbol;Acc:MGI:1353606]
ENSMUSG00000041669	Prima1	AAV-ie-48h_vs_diluent-48h@UpDown	proline rich membrane anchor 1 [Source:MGI Symbol;Acc:MGI:1926097]
ENSMUSG00000090622	A930033H14Rik	AAV-ie-48h_vs_diluent-48h@UpDown	RIKEN cDNA A930033H14 gene [Source:MGI Symbol;Acc:MGI:2444562]
ENSMUSG00000073293	Nudt10	AAV-ie-48h_vs_diluent-48h@UpDown	nudix (nucleoside diphosphate linked moiety X)-type motif 10 [Source:MGI Symbol;Acc:MGI:2147931]
ENSMUSG00000002055	Spag5	AAV-ie-48h_vs_diluent-48h@UpDown	sperm associated antigen 5 [Source:MGI Symbol;Acc:MGI:1927470]
ENSMUSG00000041653	Pnpla3	AAV-ie-48h_vs_diluent-48h@UpDown	patatin-like phospholipase domain containing 3 [Source:MGI Symbol;Acc:MGI:2151796]
ENSMUSG00000027359	Slc27a2	AAV-ie-48h_vs_diluent-48h@UpDown	solute carrier family 27 (fatty acid transporter), member 2 [Source:MGI Symbol;Acc:MGI:1347099]
ENSMUSG00000103546	Gm37666	AAV-ie-48h_vs_diluent-48h@UpDown	predicted gene, 37666 [Source:MGI Symbol;Acc:MGI:5610894]
ENSMUSG00000104871	Gm42639	AAV-ie-48h_vs_diluent-48h@UpDown	predicted gene 42639 [Source:MGI Symbol;Acc:MGI:5662776]
ENSMUSG00000026018	Ica1l	AAV-ie-48h_vs_diluent-48h@UpDown	islet cell autoantigen 1-like [Source:MGI Symbol;Acc:MGI:1917625]
ENSMUSG00000063011	Msln	AAV-ie-48h_vs_diluent-48h@UpDown	mesothelin [Source:MGI Symbol;Acc:MGI:1888992]
ENSMUSG00000085218	BB218582	AAV-ie-48h_vs_diluent-48h@UpDown	expressed sequence BB218582 [Source:MGI Symbol;Acc:MGI:2139448]
ENSMUSG00000005148	Klf5	AAV-ie-48h_vs_diluent-48h@UpDown	Kruppel-like factor 5 [Source:MGI Symbol;Acc:MGI:1338056]
ENSMUSG00000097209	AU022754	AAV-ie-48h_vs_diluent-48h@UpDown	expressed sequence AU022754 [Source:MGI Symbol;Acc:MGI:2146143]
ENSMUSG00000104851	E030026E10Rik	AAV-ie-48h_vs_diluent-48h@UpDown	RIKEN cDNA E030026E10 gene [Source:MGI Symbol;Acc:MGI:2444788]
ENSMUSG00000039396	Neil3	AAV-ie-48h_vs_diluent-48h@UpDown	nei like 3 (E. coli) [Source:MGI Symbol;Acc:MGI:2384588]
ENSMUSG00000026077	Npas2	AAV-ie-48h_vs_diluent-48h@UpDown	neuronal PAS domain protein 2 [Source:MGI Symbol;Acc:MGI:109232]
ENSMUSG00000038060	Dlec1	AAV-ie-48h_vs_diluent-48h@UpDown	deleted in lung and esophageal cancer 1 [Source:MGI Symbol;Acc:MGI:2443671]
ENSMUSG00000038058	Nod1	AAV-ie-48h_vs_diluent-48h@UpDown	nucleotide-binding oligomerization domain containing 1 [Source:MGI Symbol;Acc:MGI:1341839]
ENSMUSG00000100481	Gm7114	AAV-ie-48h_vs_diluent-48h@UpDown	predicted gene 7114 [Source:MGI Symbol;Acc:MGI:3643085]
ENSMUSG00000032754	Slc8b1	AAV-ie-48h_vs_diluent-48h@UpDown	solute carrier family 8 (sodium/lithium/calcium exchanger), member B1 [Source:MGI Symbol;Acc:MGI:2180781]
ENSMUSG00000039372	Marchf4	AAV-ie-48h_vs_diluent-48h@UpDown	membrane associated ring-CH-type finger 4 [Source:MGI Symbol;Acc:MGI:2683550]
ENSMUSG00000041695	Kcnj2	AAV-ie-48h_vs_diluent-48h@UpDown	potassium inwardly-rectifying channel, subfamily J, member 2 [Source:MGI Symbol;Acc:MGI:104744]
ENSMUSG00000054976	Nyap2	AAV-ie-48h_vs_diluent-48h@UpDown	neuronal tyrosine-phophorylated phosphoinositide 3-kinase adaptor 2 [Source:MGI Symbol;Acc:MGI:2443135]
ENSMUSG00000006469	Slc34a3	AAV-ie-48h_vs_diluent-48h@UpDown	solute carrier family 34 (sodium phosphate), member 3 [Source:MGI Symbol;Acc:MGI:2159410]

## Sheet: AAV-ie-1w_vs_diluent-1w
GeneID	GeneSymbol	OverlapInfo	GeneAnno
ENSMUSG00000024140	Epas1	AAV-ie-1w_vs_diluent-1w@UpDown	endothelial PAS domain protein 1 [Source:MGI Symbol;Acc:MGI:109169]
ENSMUSG00000013483	Card14	AAV-ie-1w_vs_diluent-1w@UpDown	caspase recruitment domain family, member 14 [Source:MGI Symbol;Acc:MGI:2386258]
ENSMUSG00000000183	Fgf6	AAV-ie-1w_vs_diluent-1w@UpDown	fibroblast growth factor 6 [Source:MGI Symbol;Acc:MGI:95520]
ENSMUSG00000024135	Srbd1	AAV-ie-1w_vs_diluent-1w@UpDown	S1 RNA binding domain 1 [Source:MGI Symbol;Acc:MGI:1925836]
ENSMUSG00000016524	Il19	AAV-ie-1w_vs_diluent-1w@UpDown	interleukin 19 [Source:MGI Symbol;Acc:MGI:1890472]
ENSMUSG00000021091	Serpina3n	AAV-ie-1w_vs_diluent-1w@UpDown	serine (or cysteine) peptidase inhibitor, clade A, member 3N [Source:MGI Symbol;Acc:MGI:105045]
ENSMUSG00000029814	Igf2bp3	AAV-ie-1w_vs_diluent-1w@UpDown	insulin-like growth factor 2 mRNA binding protein 3 [Source:MGI Symbol;Acc:MGI:1890359]
ENSMUSG00000021098	4930447C04Rik	AAV-ie-1w_vs_diluent-1w@UpDown	RIKEN cDNA 4930447C04 gene [Source:MGI Symbol;Acc:MGI:1923051]
ENSMUSG00000038763	Alpk3	AAV-ie-1w_vs_diluent-1w@UpDown	alpha-kinase 3 [Source:MGI Symbol;Acc:MGI:2151224]
ENSMUSG00000026774	Potegl	AAV-ie-1w_vs_diluent-1w@UpDown	POTE ankyrin domain family, member G like [Source:MGI Symbol;Acc:MGI:1918231]
ENSMUSG00000057093	Zfp607b	AAV-ie-1w_vs_diluent-1w@UpDown	zinc finger protein 607B [Source:MGI Symbol;Acc:MGI:2148237]
ENSMUSG00000097994	Gm26982	AAV-ie-1w_vs_diluent-1w@UpDown	predicted gene, 26982 [Source:MGI Symbol;Acc:MGI:5504097]
ENSMUSG00000111942	Gm5182	AAV-ie-1w_vs_diluent-1w@UpDown	predicted gene 5182 [Source:MGI Symbol;Acc:MGI:3649174]
ENSMUSG00000085971	Gm15411	AAV-ie-1w_vs_diluent-1w@UpDown	predicted gene 15411 [Source:MGI Symbol;Acc:MGI:3705213]
ENSMUSG00000028549	Itgb3bp	AAV-ie-1w_vs_diluent-1w@UpDown	integrin beta 3 binding protein (beta3-endonexin) [Source:MGI Symbol;Acc:MGI:1914983]
ENSMUSG00000036169	Sostdc1	AAV-ie-1w_vs_diluent-1w@UpDown	sclerostin domain containing 1 [Source:MGI Symbol;Acc:MGI:1913292]
ENSMUSG00000106508	4933425M03Rik	AAV-ie-1w_vs_diluent-1w@UpDown	RIKEN cDNA 4933425M03 gene [Source:MGI Symbol;Acc:MGI:1918440]
ENSMUSG00000024177	Nme4	AAV-ie-1w_vs_diluent-1w@UpDown	NME/NM23 nucleoside diphosphate kinase 4 [Source:MGI Symbol;Acc:MGI:1931148]
ENSMUSG00000092281	Hmgb1-ps7	AAV-ie-1w_vs_diluent-1w@UpDown	high-mobility group high mobility group box 1, pseudogene 7 [Source:MGI Symbol;Acc:MGI:3648695]
ENSMUSG00000071324	Armc2	AAV-ie-1w_vs_diluent-1w@UpDown	armadillo repeat containing 2 [Source:MGI Symbol;Acc:MGI:1916449]
ENSMUSG00000021903	Galnt15	AAV-ie-1w_vs_diluent-1w@UpDown	polypeptide N-acetylgalactosaminyltransferase 15 [Source:MGI Symbol;Acc:MGI:1926004]
ENSMUSG00000017897	Eya2	AAV-ie-1w_vs_diluent-1w@UpDown	EYA transcriptional coactivator and phosphatase 2 [Source:MGI Symbol;Acc:MGI:109341]
ENSMUSG00000024165	Jpt2	AAV-ie-1w_vs_diluent-1w@UpDown	Jupiter microtubule associated homolog 2 [Source:MGI Symbol;Acc:MGI:1196260]
ENSMUSG00000111977	Gm47163	AAV-ie-1w_vs_diluent-1w@UpDown	predicted gene, 47163 [Source:MGI Symbol;Acc:MGI:6095939]
ENSMUSG00000085987	Gm13403	AAV-ie-1w_vs_diluent-1w@UpDown	predicted gene 13403 [Source:MGI Symbol;Acc:MGI:3649380]
ENSMUSG00000075707	Dio3	AAV-ie-1w_vs_diluent-1w@UpDown	deiodinase, iodothyronine type III [Source:MGI Symbol;Acc:MGI:1306782]
ENSMUSG00000084603	Gm22204	AAV-ie-1w_vs_diluent-1w@UpDown	predicted gene, 22204 [Source:MGI Symbol;Acc:MGI:5451981]
ENSMUSG00000116762	Gm46560	AAV-ie-1w_vs_diluent-1w@UpDown	predicted gene, 46560 [Source:MGI Symbol;Acc:MGI:5826197]
ENSMUSG00000107008	Gm2762	AAV-ie-1w_vs_diluent-1w@UpDown	predicted gene 2762 [Source:MGI Symbol;Acc:MGI:3780931]
ENSMUSG00000107000	Gm43481	AAV-ie-1w_vs_diluent-1w@UpDown	predicted gene 43481 [Source:MGI Symbol;Acc:MGI:5663618]
ENSMUSG00000059657	Stfa2l1	AAV-ie-1w_vs_diluent-1w@UpDown	stefin A2 like 1 [Source:MGI Symbol;Acc:MGI:3524944]
ENSMUSG00000013418	B4galnt2	AAV-ie-1w_vs_diluent-1w@UpDown	beta-1,4-N-acetyl-galactosaminyl transferase 2 [Source:MGI Symbol;Acc:MGI:1342058]
ENSMUSG00000081564	Gm13717	AAV-ie-1w_vs_diluent-1w@UpDown	predicted gene 13717 [Source:MGI Symbol;Acc:MGI:3650430]
ENSMUSG00000061974	Cldn24	AAV-ie-1w_vs_diluent-1w@UpDown	claudin 24 [Source:MGI Symbol;Acc:MGI:3712484]
ENSMUSG00000021025	Nfkbia	AAV-ie-1w_vs_diluent-1w@UpDown	nuclear factor of kappa light polypeptide gene enhancer in B cells inhibitor, alpha [Source:MGI Symbol;Acc:MGI:104741]
ENSMUSG00000072612	Gm10382	AAV-ie-1w_vs_diluent-1w@UpDown	predicted gene 10382 [Source:MGI Symbol;Acc:MGI:3647829]
ENSMUSG00000097930	C330002G04Rik	AAV-ie-1w_vs_diluent-1w@UpDown	RIKEN cDNA C330002G04 gene [Source:MGI Symbol;Acc:MGI:1924860]
ENSMUSG00000002769	Gnmt	AAV-ie-1w_vs_diluent-1w@UpDown	glycine N-methyltransferase [Source:MGI Symbol;Acc:MGI:1202304]
ENSMUSG00000031297	Slc7a3	AAV-ie-1w_vs_diluent-1w@UpDown	solute carrier family 7 (cationic amino acid transporter, y+ system), member 3 [Source:MGI Symbol;Acc:MGI:1100521]
ENSMUSG00000031292	Cdkl5	AAV-ie-1w_vs_diluent-1w@UpDown	cyclin-dependent kinase-like 5 [Source:MGI Symbol;Acc:MGI:1278336]
ENSMUSG00000047635	2810006K23Rik	AAV-ie-1w_vs_diluent-1w@UpDown	RIKEN cDNA 2810006K23 gene [Source:MGI Symbol;Acc:MGI:1919900]
ENSMUSG00000051705	Senp8	AAV-ie-1w_vs_diluent-1w@UpDown	SUMO/sentrin specific peptidase 8 [Source:MGI Symbol;Acc:MGI:1918849]
ENSMUSG00000092216	Gm19345	AAV-ie-1w_vs_diluent-1w@UpDown	predicted gene, 19345 [Source:MGI Symbol;Acc:MGI:5011530]
ENSMUSG00000085945	2310014F06Rik	AAV-ie-1w_vs_diluent-1w@UpDown	RIKEN cDNA 2310014F06 gene [Source:MGI Symbol;Acc:MGI:1916875]
ENSMUSG00000084616	Gm25047	AAV-ie-1w_vs_diluent-1w@UpDown	predicted gene, 25047 [Source:MGI Symbol;Acc:MGI:5454824]
ENSMUSG00000067297	Ifit1bl2	AAV-ie-1w_vs_diluent-1w@UpDown	interferon induced protein with tetratricopeptide repeats 1B like 2 [Source:MGI Symbol;Acc:MGI:2148249]
ENSMUSG00000081534	Slc48a1	AAV-ie-1w_vs_diluent-1w@UpDown	solute carrier family 48 (heme transporter), member 1 [Source:MGI Symbol;Acc:MGI:1914989]
ENSMUSG00000070883	Ccdc173	AAV-ie-1w_vs_diluent-1w@UpDown	coiled-coil domain containing 173 [Source:MGI Symbol;Acc:MGI:1923100]
ENSMUSG00000105261	Gm43333	AAV-ie-1w_vs_diluent-1w@UpDown	predicted gene 43333 [Source:MGI Symbol;Acc:MGI:5663470]
ENSMUSG00000021061	Sptb	AAV-ie-1w_vs_diluent-1w@UpDown	spectrin beta, erythrocytic [Source:MGI Symbol;Acc:MGI:98387]
ENSMUSG00000109618	Gm45527	AAV-ie-1w_vs_diluent-1w@UpDown	predicted gene 45527 [Source:MGI Symbol;Acc:MGI:5791363]
ENSMUSG00000069892	9930111J21Rik2	AAV-ie-1w_vs_diluent-1w@UpDown	RIKEN cDNA 9930111J21 gene 2 [Source:MGI Symbol;Acc:MGI:3711310]
ENSMUSG00000033032	Afap1l1	AAV-ie-1w_vs_diluent-1w@UpDown	actin filament associated protein 1-like 1 [Source:MGI Symbol;Acc:MGI:2147199]
ENSMUSG00000094841	Gm10610	AAV-ie-1w_vs_diluent-1w@UpDown	predicted gene 10610 [Source:MGI Symbol;Acc:MGI:3642045]
ENSMUSG00000045005	Fzd5	AAV-ie-1w_vs_diluent-1w@UpDown	frizzled class receptor 5 [Source:MGI Symbol;Acc:MGI:108571]
ENSMUSG00000034353	Ramp1	AAV-ie-1w_vs_diluent-1w@UpDown	receptor (calcitonin) activity modifying protein 1 [Source:MGI Symbol;Acc:MGI:1858418]
ENSMUSG00000033029	1700088E04Rik	AAV-ie-1w_vs_diluent-1w@UpDown	RIKEN cDNA 1700088E04 gene [Source:MGI Symbol;Acc:MGI:1920774]
ENSMUSG00000093606	B130034C11Rik	AAV-ie-1w_vs_diluent-1w@UpDown	RIKEN cDNA B130034C11 gene [Source:MGI Symbol;Acc:MGI:3041186]
ENSMUSG00000108297	Gm44167	AAV-ie-1w_vs_diluent-1w@UpDown	predicted gene, 44167 [Source:MGI Symbol;Acc:MGI:5690559]
ENSMUSG00000111000	Gm47108	AAV-ie-1w_vs_diluent-1w@UpDown	predicted gene, 47108 [Source:MGI Symbol;Acc:MGI:6095846]
ENSMUSG00000040296	Ddx58	AAV-ie-1w_vs_diluent-1w@UpDown	DEAD (Asp-Glu-Ala-Asp) box polypeptide 58 [Source:MGI Symbol;Acc:MGI:2442858]
ENSMUSG00000056671	Prelid2	AAV-ie-1w_vs_diluent-1w@UpDown	PRELI domain containing 2 [Source:MGI Symbol;Acc:MGI:1924869]
ENSMUSG00000082969	Gm12630	AAV-ie-1w_vs_diluent-1w@UpDown	predicted gene 12630 [Source:MGI Symbol;Acc:MGI:3650968]
ENSMUSG00000097187	Gm19426	AAV-ie-1w_vs_diluent-1w@UpDown	predicted gene, 19426 [Source:MGI Symbol;Acc:MGI:5011611]
ENSMUSG00000020681	Ace	AAV-ie-1w_vs_diluent-1w@UpDown	angiotensin I converting enzyme (peptidyl-dipeptidase A) 1 [Source:MGI Symbol;Acc:MGI:87874]
ENSMUSG00000111013	Gm32468	AAV-ie-1w_vs_diluent-1w@UpDown	predicted gene, 32468 [Source:MGI Symbol;Acc:MGI:5591627]
ENSMUSG00000097183	Gm17501	AAV-ie-1w_vs_diluent-1w@UpDown	predicted gene, 17501 [Source:MGI Symbol;Acc:MGI:4937135]
ENSMUSG00000044645	Gm7334	AAV-ie-1w_vs_diluent-1w@UpDown	predicted gene 7334 [Source:MGI Symbol;Acc:MGI:3647393]
ENSMUSG00000040283	Btnl9	AAV-ie-1w_vs_diluent-1w@UpDown	butyrophilin-like 9 [Source:MGI Symbol;Acc:MGI:2442439]
ENSMUSG00000045968	Teddm2	AAV-ie-1w_vs_diluent-1w@UpDown	transmembrane epididymal family member 2 [Source:MGI Symbol;Acc:MGI:1923273]
ENSMUSG00000006389	Mpl	AAV-ie-1w_vs_diluent-1w@UpDown	myeloproliferative leukemia virus oncogene [Source:MGI Symbol;Acc:MGI:97076]
ENSMUSG00000091890	A830073O21Rik	AAV-ie-1w_vs_diluent-1w@UpDown	RIKEN cDNA A830073O21 gene [Source:MGI Symbol;Acc:MGI:2443692]
ENSMUSG00000101634	1700066B17Rik	AAV-ie-1w_vs_diluent-1w@UpDown	RIKEN cDNA 1700066B17 gene [Source:MGI Symbol;Acc:MGI:1920676]
ENSMUSG00000109599	Gm31812	AAV-ie-1w_vs_diluent-1w@UpDown	predicted gene, 31812 [Source:MGI Symbol;Acc:MGI:5590971]
ENSMUSG00000031398	Plxna3	AAV-ie-1w_vs_diluent-1w@UpDown	plexin A3 [Source:MGI Symbol;Acc:MGI:107683]
ENSMUSG00000014813	Stc1	AAV-ie-1w_vs_diluent-1w@UpDown	stanniocalcin 1 [Source:MGI Symbol;Acc:MGI:109131]
ENSMUSG00000113691	Gm38699	AAV-ie-1w_vs_diluent-1w@UpDown	predicted gene, 38699 [Source:MGI Symbol;Acc:MGI:5621584]
ENSMUSG00000047735	Samd9l	AAV-ie-1w_vs_diluent-1w@UpDown	sterile alpha motif domain containing 9-like [Source:MGI Symbol;Acc:MGI:1343184]
ENSMUSG00000109587	Gm31105	AAV-ie-1w_vs_diluent-1w@UpDown	predicted gene, 31105 [Source:MGI Symbol;Acc:MGI:5590264]
ENSMUSG00000034422	Parp14	AAV-ie-1w_vs_diluent-1w@UpDown	poly (ADP-ribose) polymerase family, member 14 [Source:MGI Symbol;Acc:MGI:1919489]
ENSMUSG00000030054	Gp9	AAV-ie-1w_vs_diluent-1w@UpDown	glycoprotein 9 (platelet) [Source:MGI Symbol;Acc:MGI:1860137]
ENSMUSG00000097174	Gm4890	AAV-ie-1w_vs_diluent-1w@UpDown	predicted gene 4890 [Source:MGI Symbol;Acc:MGI:3779445]
ENSMUSG00000031377	Bmx	AAV-ie-1w_vs_diluent-1w@UpDown	BMX non-receptor tyrosine kinase [Source:MGI Symbol;Acc:MGI:1101778]
ENSMUSG00000097146	Gm4211	AAV-ie-1w_vs_diluent-1w@UpDown	predicted gene 4211 [Source:MGI Symbol;Acc:MGI:3782387]
ENSMUSG00000097141	Gm10524	AAV-ie-1w_vs_diluent-1w@UpDown	predicted gene 10524 [Source:MGI Symbol;Acc:MGI:3642791]
ENSMUSG00000022425	Enpp2	AAV-ie-1w_vs_diluent-1w@UpDown	ectonucleotide pyrophosphatase/phosphodiesterase 2 [Source:MGI Symbol;Acc:MGI:1321390]
ENSMUSG00000108232	Gm43916	AAV-ie-1w_vs_diluent-1w@UpDown	predicted gene, 43916 [Source:MGI Symbol;Acc:MGI:5690308]
ENSMUSG00000111063	ENSMUSG00000111063	AAV-ie-1w_vs_diluent-1w@UpDown	zinc finger with KRAB and SCAN domains 7 [Source:MGI Symbol;Acc:MGI:3040678]
ENSMUSG00000055313	Pgbd1	AAV-ie-1w_vs_diluent-1w@UpDown	piggyBac transposable element derived 1 [Source:MGI Symbol;Acc:MGI:2441675]
ENSMUSG00000030031	Kbtbd8	AAV-ie-1w_vs_diluent-1w@UpDown	kelch repeat and BTB (POZ) domain containing 8 [Source:MGI Symbol;Acc:MGI:2661430]
ENSMUSG00000097156	Gm3764	AAV-ie-1w_vs_diluent-1w@UpDown	predicted gene 3764 [Source:MGI Symbol;Acc:MGI:3781938]
ENSMUSG00000008129	4930432K21Rik	AAV-ie-1w_vs_diluent-1w@UpDown	RIKEN cDNA 4930432K21 gene [Source:MGI Symbol;Acc:MGI:1921916]
ENSMUSG00000007646	Rad51c	AAV-ie-1w_vs_diluent-1w@UpDown	RAD51 paralog C [Source:MGI Symbol;Acc:MGI:2150020]
ENSMUSG00000006313	Upk1a	AAV-ie-1w_vs_diluent-1w@UpDown	uroplakin 1A [Source:MGI Symbol;Acc:MGI:98911]
ENSMUSG00000021953	Tdh	AAV-ie-1w_vs_diluent-1w@UpDown	L-threonine dehydrogenase [Source:MGI Symbol;Acc:MGI:1926231]
ENSMUSG00000111877	Gm6477	AAV-ie-1w_vs_diluent-1w@UpDown	predicted gene 6477 [Source:MGI Symbol;Acc:MGI:3647945]
ENSMUSG00000085125	Gm16070	AAV-ie-1w_vs_diluent-1w@UpDown	predicted gene 16070 [Source:MGI Symbol;Acc:MGI:3801761]
ENSMUSG00000007655	Cav1	AAV-ie-1w_vs_diluent-1w@UpDown	caveolin 1, caveolae protein [Source:MGI Symbol;Acc:MGI:102709]
ENSMUSG00000066861	Oas1g	AAV-ie-1w_vs_diluent-1w@UpDown	2'-5' oligoadenylate synthetase 1G [Source:MGI Symbol;Acc:MGI:97429]
ENSMUSG00000078861	Zfp931	AAV-ie-1w_vs_diluent-1w@UpDown	zinc finger protein 931 [Source:MGI Symbol;Acc:MGI:2441662]
ENSMUSG00000041536	Serpina3a	AAV-ie-1w_vs_diluent-1w@UpDown	serine (or cysteine) peptidase inhibitor, clade A, member 3A [Source:MGI Symbol;Acc:MGI:1921319]
ENSMUSG00000040205	Cuzd1	AAV-ie-1w_vs_diluent-1w@UpDown	CUB and zona pellucida-like domains 1 [Source:MGI Symbol;Acc:MGI:1202881]
ENSMUSG00000078867	Gm14418	AAV-ie-1w_vs_diluent-1w@UpDown	predicted gene 14418 [Source:MGI Symbol;Acc:MGI:3702408]
ENSMUSG00000030889	Vwa3a	AAV-ie-1w_vs_diluent-1w@UpDown	von Willebrand factor A domain containing 3A [Source:MGI Symbol;Acc:MGI:3041229]
ENSMUSG00000052234	Epx	AAV-ie-1w_vs_diluent-1w@UpDown	eosinophil peroxidase [Source:MGI Symbol;Acc:MGI:107569]
ENSMUSG00000110575	6330537M06Rik	AAV-ie-1w_vs_diluent-1w@UpDown	RIKEN cDNA 6330537M06 gene [Source:MGI Symbol;Acc:MGI:1923413]
ENSMUSG00000041523	Upk2	AAV-ie-1w_vs_diluent-1w@UpDown	uroplakin 2 [Source:MGI Symbol;Acc:MGI:98913]
ENSMUSG00000041598	Cdc42ep4	AAV-ie-1w_vs_diluent-1w@UpDown	CDC42 effector protein (Rho GTPase binding) 4 [Source:MGI Symbol;Acc:MGI:1929760]
ENSMUSG00000040264	Gbp2b	AAV-ie-1w_vs_diluent-1w@UpDown	guanylate binding protein 2b [Source:MGI Symbol;Acc:MGI:95666]
ENSMUSG00000041596	Nlrp5-ps	AAV-ie-1w_vs_diluent-1w@UpDown	NLR family, pyrin domain containing 5, pseudogene [Source:MGI Symbol;Acc:MGI:5010941]
ENSMUSG00000040260	Daam2	AAV-ie-1w_vs_diluent-1w@UpDown	dishevelled associated activator of morphogenesis 2 [Source:MGI Symbol;Acc:MGI:1923691]
ENSMUSG00000017007	Rbpjl	AAV-ie-1w_vs_diluent-1w@UpDown	recombination signal binding protein for immunoglobulin kappa J region-like [Source:MGI Symbol;Acc:MGI:1196616]
ENSMUSG00000040253	Gbp7	AAV-ie-1w_vs_diluent-1w@UpDown	guanylate binding protein 7 [Source:MGI Symbol;Acc:MGI:2444421]
ENSMUSG00000098424	Gm27202	AAV-ie-1w_vs_diluent-1w@UpDown	predicted gene 27202 [Source:MGI Symbol;Acc:MGI:5521045]
ENSMUSG00000033966	Cdkl4	AAV-ie-1w_vs_diluent-1w@UpDown	cyclin-dependent kinase-like 4 [Source:MGI Symbol;Acc:MGI:3587025]
ENSMUSG00000027274	Mkks	AAV-ie-1w_vs_diluent-1w@UpDown	McKusick-Kaufman syndrome [Source:MGI Symbol;Acc:MGI:1891836]
ENSMUSG00000045932	Ifit2	AAV-ie-1w_vs_diluent-1w@UpDown	interferon-induced protein with tetratricopeptide repeats 2 [Source:MGI Symbol;Acc:MGI:99449]
ENSMUSG00000062470	Fbxl12os	AAV-ie-1w_vs_diluent-1w@UpDown	F-box and leucine-rich repeat protein 12, opposite strand [Source:MGI Symbol;Acc:MGI:1913912]
ENSMUSG00000104713	Gbp6	AAV-ie-1w_vs_diluent-1w@UpDown	guanylate binding protein 6 [Source:MGI Symbol;Acc:MGI:2140937]
ENSMUSG00000094035	Ldlrad2	AAV-ie-1w_vs_diluent-1w@UpDown	low density lipoprotein receptor class A domain containing 2 [Source:MGI Symbol;Acc:MGI:3588210]
ENSMUSG00000085112	A530072M11Rik	AAV-ie-1w_vs_diluent-1w@UpDown	RIKEN cDNA gene A530072M11 [Source:MGI Symbol;Acc:MGI:4440477]
ENSMUSG00000027261	Hao1	AAV-ie-1w_vs_diluent-1w@UpDown	hydroxyacid oxidase 1, liver [Source:MGI Symbol;Acc:MGI:96011]
ENSMUSG00000020638	Cmpk2	AAV-ie-1w_vs_diluent-1w@UpDown	cytidine monophosphate (UMP-CMP) kinase 2, mitochondrial [Source:MGI Symbol;Acc:MGI:99830]
ENSMUSG00000078810	Gp6	AAV-ie-1w_vs_diluent-1w@UpDown	glycoprotein 6 (platelet) [Source:MGI Symbol;Acc:MGI:1889810]
ENSMUSG00000076941	Gm22065	AAV-ie-1w_vs_diluent-1w@UpDown	predicted gene, 22065 [Source:MGI Symbol;Acc:MGI:5451842]
ENSMUSG00000037336	Mfsd2b	AAV-ie-1w_vs_diluent-1w@UpDown	major facilitator superfamily domain containing 2B [Source:MGI Symbol;Acc:MGI:3583946]
ENSMUSG00000085886	D030047H15Rik	AAV-ie-1w_vs_diluent-1w@UpDown	RIKEN cDNA D030047H15 gene [Source:MGI Symbol;Acc:MGI:3698136]
ENSMUSG00000024014	Pim1	AAV-ie-1w_vs_diluent-1w@UpDown	proviral integration site 1 [Source:MGI Symbol;Acc:MGI:97584]
ENSMUSG00000046275	Trarg1	AAV-ie-1w_vs_diluent-1w@UpDown	trafficking regulator of GLUT4 (SLC2A4) 1 [Source:MGI Symbol;Acc:MGI:3029307]
ENSMUSG00000075602	Ly6a	AAV-ie-1w_vs_diluent-1w@UpDown	lymphocyte antigen 6 complex, locus A [Source:MGI Symbol;Acc:MGI:107527]
ENSMUSG00000118449	AC241534.1	AAV-ie-1w_vs_diluent-1w@UpDown	novel transcript
ENSMUSG00000025330	Padi4	AAV-ie-1w_vs_diluent-1w@UpDown	peptidyl arginine deiminase, type IV [Source:MGI Symbol;Acc:MGI:1338898]
ENSMUSG00000000031	H19	AAV-ie-1w_vs_diluent-1w@UpDown	H19, imprinted maternally expressed transcript [Source:MGI Symbol;Acc:MGI:95891]
ENSMUSG00000046269	Usp27x	AAV-ie-1w_vs_diluent-1w@UpDown	ubiquitin specific peptidase 27, X chromosome [Source:MGI Symbol;Acc:MGI:1859645]
ENSMUSG00000047591	Mafa	AAV-ie-1w_vs_diluent-1w@UpDown	v-maf musculoaponeurotic fibrosarcoma oncogene family, protein A (avian) [Source:MGI Symbol;Acc:MGI:2673307]
ENSMUSG00000072591	Fzd10os	AAV-ie-1w_vs_diluent-1w@UpDown	frizzled class receptor 10, opposite strand [Source:MGI Symbol;Acc:MGI:2442398]
ENSMUSG00000072596	Ear2	AAV-ie-1w_vs_diluent-1w@UpDown	eosinophil-associated, ribonuclease A family, member 2 [Source:MGI Symbol;Acc:MGI:108020]
ENSMUSG00000096544	Gm4617	AAV-ie-1w_vs_diluent-1w@UpDown	predicted pseudogene 4617 [Source:MGI Symbol;Acc:MGI:3704225]
ENSMUSG00000079177	Fam228a	AAV-ie-1w_vs_diluent-1w@UpDown	family with sequence similarity 228, member A [Source:MGI Symbol;Acc:MGI:1922105]
ENSMUSG00000079173	Zan	AAV-ie-1w_vs_diluent-1w@UpDown	zonadhesin [Source:MGI Symbol;Acc:MGI:106656]
ENSMUSG00000024043	Arhgap28	AAV-ie-1w_vs_diluent-1w@UpDown	Rho GTPase activating protein 28 [Source:MGI Symbol;Acc:MGI:2147003]
ENSMUSG00000079197	Psme2	AAV-ie-1w_vs_diluent-1w@UpDown	proteasome (prosome, macropain) activator subunit 2 (PA28 beta) [Source:MGI Symbol;Acc:MGI:1096365]
ENSMUSG00000097825	9630001P10Rik	AAV-ie-1w_vs_diluent-1w@UpDown	RIKEN cDNA 9630001P10 gene [Source:MGI Symbol;Acc:MGI:2441755]
ENSMUSG00000051627	H1f4	AAV-ie-1w_vs_diluent-1w@UpDown	H1.4 linker histone, cluster member [Source:MGI Symbol;Acc:MGI:1931527]
ENSMUSG00000017740	Slc12a5	AAV-ie-1w_vs_diluent-1w@UpDown	solute carrier family 12, member 5 [Source:MGI Symbol;Acc:MGI:1862037]
ENSMUSG00000030724	Cd19	AAV-ie-1w_vs_diluent-1w@UpDown	CD19 antigen [Source:MGI Symbol;Acc:MGI:88319]
ENSMUSG00000026697	Myoc	AAV-ie-1w_vs_diluent-1w@UpDown	myocilin [Source:MGI Symbol;Acc:MGI:1202864]
ENSMUSG00000029720	Gm20605	AAV-ie-1w_vs_diluent-1w@UpDown	predicted gene 20605 [Source:MGI Symbol;Acc:MGI:5306917]
ENSMUSG00000110537	Gm4316	AAV-ie-1w_vs_diluent-1w@UpDown	predicted gene 4316 [Source:MGI Symbol;Acc:MGI:3782497]
ENSMUSG00000017754	Pltp	AAV-ie-1w_vs_diluent-1w@UpDown	phospholipid transfer protein [Source:MGI Symbol;Acc:MGI:103151]
ENSMUSG00000022245	Skor1	AAV-ie-1w_vs_diluent-1w@UpDown	SKI family transcriptional corepressor 1 [Source:MGI Symbol;Acc:MGI:2443473]
ENSMUSG00000027932	Slc27a3	AAV-ie-1w_vs_diluent-1w@UpDown	solute carrier family 27 (fatty acid transporter), member 3 [Source:MGI Symbol;Acc:MGI:1347358]
ENSMUSG00000039910	Cited2	AAV-ie-1w_vs_diluent-1w@UpDown	Cbp/p300-interacting transactivator, with Glu/Asp-rich carboxy-terminal domain, 2 [Source:MGI Symbol;Acc:MGI:1306784]
ENSMUSG00000039911	Spsb1	AAV-ie-1w_vs_diluent-1w@UpDown	splA/ryanodine receptor domain and SOCS box containing 1 [Source:MGI Symbol;Acc:MGI:1921896]
ENSMUSG00000003974	Grm3	AAV-ie-1w_vs_diluent-1w@UpDown	glutamate receptor, metabotropic 3 [Source:MGI Symbol;Acc:MGI:1351340]
ENSMUSG00000022237	Ankrd33b	AAV-ie-1w_vs_diluent-1w@UpDown	ankyrin repeat domain 33B [Source:MGI Symbol;Acc:MGI:1917904]
ENSMUSG00000058216	Gstp3	AAV-ie-1w_vs_diluent-1w@UpDown	glutathione S-transferase pi 3 [Source:MGI Symbol;Acc:MGI:2385078]
ENSMUSG00000034205	Loxl2	AAV-ie-1w_vs_diluent-1w@UpDown	lysyl oxidase-like 2 [Source:MGI Symbol;Acc:MGI:2137913]
ENSMUSG00000031170	Slc38a5	AAV-ie-1w_vs_diluent-1w@UpDown	solute carrier family 38, member 5 [Source:MGI Symbol;Acc:MGI:2148066]
ENSMUSG00000061878	Sphk1	AAV-ie-1w_vs_diluent-1w@UpDown	sphingosine kinase 1 [Source:MGI Symbol;Acc:MGI:1316649]
ENSMUSG00000014609	Chrne	AAV-ie-1w_vs_diluent-1w@UpDown	cholinergic receptor, nicotinic, epsilon polypeptide [Source:MGI Symbol;Acc:MGI:87894]
ENSMUSG00000032496	Ltf	AAV-ie-1w_vs_diluent-1w@UpDown	lactotransferrin [Source:MGI Symbol;Acc:MGI:96837]
ENSMUSG00000031162	Gata1	AAV-ie-1w_vs_diluent-1w@UpDown	GATA binding protein 1 [Source:MGI Symbol;Acc:MGI:95661]
ENSMUSG00000024873	Cnih2	AAV-ie-1w_vs_diluent-1w@UpDown	cornichon family AMPA receptor auxiliary protein 2 [Source:MGI Symbol;Acc:MGI:1277225]
ENSMUSG00000061802	Armc4	AAV-ie-1w_vs_diluent-1w@UpDown	armadillo repeat containing 4 [Source:MGI Symbol;Acc:MGI:1922184]
ENSMUSG00000025316	Banp	AAV-ie-1w_vs_diluent-1w@UpDown	BTG3 associated nuclear protein [Source:MGI Symbol;Acc:MGI:1889023]
ENSMUSG00000116684	Gm49735	AAV-ie-1w_vs_diluent-1w@UpDown	predicted gene, 49735 [Source:MGI Symbol;Acc:MGI:6215221]
ENSMUSG00000106472	Gm43111	AAV-ie-1w_vs_diluent-1w@UpDown	predicted gene 43111 [Source:MGI Symbol;Acc:MGI:5663248]
ENSMUSG00000035595	Fam174c	AAV-ie-1w_vs_diluent-1w@UpDown	family with sequence similarity 174, member C [Source:MGI Symbol;Acc:MGI:1917020]
ENSMUSG00000027962	Vcam1	AAV-ie-1w_vs_diluent-1w@UpDown	vascular cell adhesion molecule 1 [Source:MGI Symbol;Acc:MGI:98926]
ENSMUSG00000089365	Gm23823	AAV-ie-1w_vs_diluent-1w@UpDown	predicted gene, 23823 [Source:MGI Symbol;Acc:MGI:5453600]
ENSMUSG00000091680	Klhdc7b	AAV-ie-1w_vs_diluent-1w@UpDown	kelch domain containing 7B [Source:MGI Symbol;Acc:MGI:3648212]
ENSMUSG00000115389	Gm48936	AAV-ie-1w_vs_diluent-1w@UpDown	predicted gene, 48936 [Source:MGI Symbol;Acc:MGI:6118253]
ENSMUSG00000115387	Gm49244	AAV-ie-1w_vs_diluent-1w@UpDown	predicted gene, 49244 [Source:MGI Symbol;Acc:MGI:6118712]
ENSMUSG00000106446	Gm42970	AAV-ie-1w_vs_diluent-1w@UpDown	predicted gene 42970 [Source:MGI Symbol;Acc:MGI:5663107]
ENSMUSG00000069793	Slfn9	AAV-ie-1w_vs_diluent-1w@UpDown	schlafen 9 [Source:MGI Symbol;Acc:MGI:2445121]
ENSMUSG00000034235	Usp54	AAV-ie-1w_vs_diluent-1w@UpDown	ubiquitin specific peptidase 54 [Source:MGI Symbol;Acc:MGI:1926037]
ENSMUSG00000036923	Stox1	AAV-ie-1w_vs_diluent-1w@UpDown	storkhead box 1 [Source:MGI Symbol;Acc:MGI:2684909]
ENSMUSG00000097084	Foxl1	AAV-ie-1w_vs_diluent-1w@UpDown	forkhead box L1 [Source:MGI Symbol;Acc:MGI:1347469]
ENSMUSG00000090451	Gm6133	AAV-ie-1w_vs_diluent-1w@UpDown	predicted gene 6133 [Source:MGI Symbol;Acc:MGI:3647029]
ENSMUSG00000033880	Lgals3bp	AAV-ie-1w_vs_diluent-1w@UpDown	lectin, galactoside-binding, soluble, 3 binding protein [Source:MGI Symbol;Acc:MGI:99554]
ENSMUSG00000117900	Gm50323	AAV-ie-1w_vs_diluent-1w@UpDown	predicted gene, 50323 [Source:MGI Symbol;Acc:MGI:6303185]
ENSMUSG00000020571	Pdia6	AAV-ie-1w_vs_diluent-1w@UpDown	protein disulfide isomerase associated 6 [Source:MGI Symbol;Acc:MGI:1919103]
ENSMUSG00000082809	Gm14150	AAV-ie-1w_vs_diluent-1w@UpDown	predicted gene 14150 [Source:MGI Symbol;Acc:MGI:3651006]
ENSMUSG00000097068	Gm26760	AAV-ie-1w_vs_diluent-1w@UpDown	predicted gene, 26760 [Source:MGI Symbol;Acc:MGI:5477254]
ENSMUSG00000032548	Slco2a1	AAV-ie-1w_vs_diluent-1w@UpDown	solute carrier organic anion transporter family, member 2a1 [Source:MGI Symbol;Acc:MGI:1346021]
ENSMUSG00000033863	Klf9	AAV-ie-1w_vs_diluent-1w@UpDown	Kruppel-like factor 9 [Source:MGI Symbol;Acc:MGI:1333856]
ENSMUSG00000007594	Hapln4	AAV-ie-1w_vs_diluent-1w@UpDown	hyaluronan and proteoglycan link protein 4 [Source:MGI Symbol;Acc:MGI:2679531]
ENSMUSG00000112234	Gm48427	AAV-ie-1w_vs_diluent-1w@UpDown	predicted gene, 48427 [Source:MGI Symbol;Acc:MGI:6097926]
ENSMUSG00000019577	Pdk4	AAV-ie-1w_vs_diluent-1w@UpDown	pyruvate dehydrogenase kinase, isoenzyme 4 [Source:MGI Symbol;Acc:MGI:1351481]
ENSMUSG00000047617	Paxx	AAV-ie-1w_vs_diluent-1w@UpDown	non-homologous end joining factor [Source:MGI Symbol;Acc:MGI:2442831]
ENSMUSG00000024989	Cep55	AAV-ie-1w_vs_diluent-1w@UpDown	centrosomal protein 55 [Source:MGI Symbol;Acc:MGI:1921357]
ENSMUSG00000022325	Pop1	AAV-ie-1w_vs_diluent-1w@UpDown	processing of precursor 1, ribonuclease P/MRP family, (S. cerevisiae) [Source:MGI Symbol;Acc:MGI:1914974]
ENSMUSG00000113585	Gm19605	AAV-ie-1w_vs_diluent-1w@UpDown	predicted gene, 19605 [Source:MGI Symbol;Acc:MGI:5011790]
ENSMUSG00000056501	Cebpb	AAV-ie-1w_vs_diluent-1w@UpDown	CCAAT/enhancer binding protein (C/EBP), beta [Source:MGI Symbol;Acc:MGI:88373]
ENSMUSG00000073063	Hbq1b	AAV-ie-1w_vs_diluent-1w@UpDown	hemoglobin, theta 1B [Source:MGI Symbol;Acc:MGI:3613460]
ENSMUSG00000085049	Parvaos	AAV-ie-1w_vs_diluent-1w@UpDown	parvin, alpha, opposite strand [Source:MGI Symbol;Acc:MGI:2445046]
ENSMUSG00000073067	9130019P16Rik	AAV-ie-1w_vs_diluent-1w@UpDown	RIKEN cDNA 9130019P16 gene [Source:MGI Symbol;Acc:MGI:1918824]
ENSMUSG00000032591	Mst1	AAV-ie-1w_vs_diluent-1w@UpDown	macrophage stimulating 1 (hepatocyte growth factor-like) [Source:MGI Symbol;Acc:MGI:96080]
ENSMUSG00000064128	Cenpj	AAV-ie-1w_vs_diluent-1w@UpDown	centromere protein J [Source:MGI Symbol;Acc:MGI:2684927]
ENSMUSG00000113581	Dio3os	AAV-ie-1w_vs_diluent-1w@UpDown	deiodinase, iodothyronine type III, opposite strand [Source:MGI Symbol;Acc:MGI:2664395]
ENSMUSG00000105096	Gbp10	AAV-ie-1w_vs_diluent-1w@UpDown	guanylate-binding protein 10 [Source:MGI Symbol;Acc:MGI:4359647]
ENSMUSG00000057836	Xlr3a	AAV-ie-1w_vs_diluent-1w@UpDown	X-linked lymphocyte-regulated 3A [Source:MGI Symbol;Acc:MGI:109506]
ENSMUSG00000116627	Gm30124	AAV-ie-1w_vs_diluent-1w@UpDown	predicted gene, 30124 [Source:MGI Symbol;Acc:MGI:5589283]
ENSMUSG00000022303	Dcstamp	AAV-ie-1w_vs_diluent-1w@UpDown	dendrocyte expressed seven transmembrane protein [Source:MGI Symbol;Acc:MGI:1923016]
ENSMUSG00000044562	Rasip1	AAV-ie-1w_vs_diluent-1w@UpDown	Ras interacting protein 1 [Source:MGI Symbol;Acc:MGI:1917153]
ENSMUSG00000097027	Gm26559	AAV-ie-1w_vs_diluent-1w@UpDown	predicted gene, 26559 [Source:MGI Symbol;Acc:MGI:5477053]
ENSMUSG00000065470	Mir149	AAV-ie-1w_vs_diluent-1w@UpDown	microRNA 149 [Source:MGI Symbol;Acc:MGI:2676834]
ENSMUSG00000091735	Gpr62	AAV-ie-1w_vs_diluent-1w@UpDown	G protein-coupled receptor 62 [Source:MGI Symbol;Acc:MGI:3525078]
ENSMUSG00000097000	Gm17435	AAV-ie-1w_vs_diluent-1w@UpDown	predicted gene, 17435 [Source:MGI Symbol;Acc:MGI:4937069]
ENSMUSG00000061048	Cdh3	AAV-ie-1w_vs_diluent-1w@UpDown	cadherin 3 [Source:MGI Symbol;Acc:MGI:88356]
ENSMUSG00000029798	Herc6	AAV-ie-1w_vs_diluent-1w@UpDown	hect domain and RLD 6 [Source:MGI Symbol;Acc:MGI:1914388]
ENSMUSG00000042766	Trim46	AAV-ie-1w_vs_diluent-1w@UpDown	tripartite motif-containing 46 [Source:MGI Symbol;Acc:MGI:2673000]
ENSMUSG00000111758	Gm30373	AAV-ie-1w_vs_diluent-1w@UpDown	predicted gene, 30373 [Source:MGI Symbol;Acc:MGI:5589532]
ENSMUSG00000021822	Plau	AAV-ie-1w_vs_diluent-1w@UpDown	plasminogen activator, urokinase [Source:MGI Symbol;Acc:MGI:97611]
ENSMUSG00000085028	Slc2a4rg-ps	AAV-ie-1w_vs_diluent-1w@UpDown	Slc2a4 regulator, pseudogene [Source:MGI Symbol;Acc:MGI:3651388]
ENSMUSG00000024079	Eif2ak2	AAV-ie-1w_vs_diluent-1w@UpDown	eukaryotic translation initiation factor 2-alpha kinase 2 [Source:MGI Symbol;Acc:MGI:1353449]
ENSMUSG00000105959	D530037P16Rik	AAV-ie-1w_vs_diluent-1w@UpDown	RIKEN cDNA D530037P16 gene [Source:MGI Symbol;Acc:MGI:1925823]
ENSMUSG00000008843	Cldn13	AAV-ie-1w_vs_diluent-1w@UpDown	claudin 13 [Source:MGI Symbol;Acc:MGI:1913102]
ENSMUSG00000057818	1600029O15Rik	AAV-ie-1w_vs_diluent-1w@UpDown	RIKEN cDNA 1600029O15 gene [Source:MGI Symbol;Acc:MGI:3045362]
ENSMUSG00000048038	Ccdc187	AAV-ie-1w_vs_diluent-1w@UpDown	coiled-coil domain containing 187 [Source:MGI Symbol;Acc:MGI:3045295]
ENSMUSG00000006235	Epor	AAV-ie-1w_vs_diluent-1w@UpDown	erythropoietin receptor [Source:MGI Symbol;Acc:MGI:95408]
ENSMUSG00000000934	Top1mt	AAV-ie-1w_vs_diluent-1w@UpDown	DNA topoisomerase 1, mitochondrial [Source:MGI Symbol;Acc:MGI:1920210]
ENSMUSG00000027160	Ccdc34	AAV-ie-1w_vs_diluent-1w@UpDown	coiled-coil domain containing 34 [Source:MGI Symbol;Acc:MGI:1915451]
ENSMUSG00000063681	Crb1	AAV-ie-1w_vs_diluent-1w@UpDown	crumbs family member 1, photoreceptor morphogenesis associated [Source:MGI Symbol;Acc:MGI:2136343]
ENSMUSG00000061039	Olfr920	AAV-ie-1w_vs_diluent-1w@UpDown	olfactory receptor 920 [Source:MGI Symbol;Acc:MGI:3030754]
ENSMUSG00000020513	Tubd1	AAV-ie-1w_vs_diluent-1w@UpDown	tubulin, delta 1 [Source:MGI Symbol;Acc:MGI:1891826]
ENSMUSG00000096586	Gm22918	AAV-ie-1w_vs_diluent-1w@UpDown	predicted gene, 22918 [Source:MGI Symbol;Acc:MGI:5452695]
ENSMUSG00000113528	Gm32699	AAV-ie-1w_vs_diluent-1w@UpDown	predicted gene, 32699 [Source:MGI Symbol;Acc:MGI:5591858]
ENSMUSG00000053411	Cbx7	AAV-ie-1w_vs_diluent-1w@UpDown	chromobox 7 [Source:MGI Symbol;Acc:MGI:1196439]
ENSMUSG00000073791	Efcab7	AAV-ie-1w_vs_diluent-1w@UpDown	EF-hand calcium binding domain 7 [Source:MGI Symbol;Acc:MGI:2385199]
ENSMUSG00000115270	5430430K15Rik	AAV-ie-1w_vs_diluent-1w@UpDown	RIKEN cDNA 5430430K15 gene [Source:MGI Symbol;Acc:MGI:1918585]
ENSMUSG00000092074	Dynlt1a	AAV-ie-1w_vs_diluent-1w@UpDown	dynein light chain Tctex-type 1A [Source:MGI Symbol;Acc:MGI:3807506]
ENSMUSG00000040852	Plekhh2	AAV-ie-1w_vs_diluent-1w@UpDown	pleckstrin homology domain containing, family H (with MyTH4 domain) member 2 [Source:MGI Symbol;Acc:MGI:2146813]
ENSMUSG00000052861	Dnah6	AAV-ie-1w_vs_diluent-1w@UpDown	dynein, axonemal, heavy chain 6 [Source:MGI Symbol;Acc:MGI:107744]
ENSMUSG00000073787	Gm10575	AAV-ie-1w_vs_diluent-1w@UpDown	predicted gene 10575 [Source:MGI Symbol;Acc:MGI:3708765]
ENSMUSG00000107620	Gm44256	AAV-ie-1w_vs_diluent-1w@UpDown	predicted gene, 44256 [Source:MGI Symbol;Acc:MGI:5690648]
ENSMUSG00000050211	Pla2g4e	AAV-ie-1w_vs_diluent-1w@UpDown	phospholipase A2, group IVE [Source:MGI Symbol;Acc:MGI:1919144]
ENSMUSG00000049230	Gm9833	AAV-ie-1w_vs_diluent-1w@UpDown	predicted gene 9833 [Source:MGI Symbol;Acc:MGI:3641855]
ENSMUSG00000026532	Spta1	AAV-ie-1w_vs_diluent-1w@UpDown	spectrin alpha, erythrocytic 1 [Source:MGI Symbol;Acc:MGI:98385]
ENSMUSG00000022179	4931414P19Rik	AAV-ie-1w_vs_diluent-1w@UpDown	RIKEN cDNA 4931414P19 gene [Source:MGI Symbol;Acc:MGI:1921609]
ENSMUSG00000063535	Zfp773	AAV-ie-1w_vs_diluent-1w@UpDown	zinc finger protein 773 [Source:MGI Symbol;Acc:MGI:1923623]
ENSMUSG00000107605	Gm44117	AAV-ie-1w_vs_diluent-1w@UpDown	predicted gene, 44117 [Source:MGI Symbol;Acc:MGI:5690509]
ENSMUSG00000026592	Tex35	AAV-ie-1w_vs_diluent-1w@UpDown	testis expressed 35 [Source:MGI Symbol;Acc:MGI:1920685]
ENSMUSG00000060441	Trim5	AAV-ie-1w_vs_diluent-1w@UpDown	tripartite motif-containing 5 [Source:MGI Symbol;Acc:MGI:3646853]
ENSMUSG00000018983	E2f2	AAV-ie-1w_vs_diluent-1w@UpDown	E2F transcription factor 2 [Source:MGI Symbol;Acc:MGI:1096341]
ENSMUSG00000030617	Ccdc83	AAV-ie-1w_vs_diluent-1w@UpDown	coiled-coil domain containing 83 [Source:MGI Symbol;Acc:MGI:1918255]
ENSMUSG00000052821	Cysltr1	AAV-ie-1w_vs_diluent-1w@UpDown	cysteinyl leukotriene receptor 1 [Source:MGI Symbol;Acc:MGI:1926218]
ENSMUSG00000026580	Selp	AAV-ie-1w_vs_diluent-1w@UpDown	selectin, platelet [Source:MGI Symbol;Acc:MGI:98280]
ENSMUSG00000001281	Itgb7	AAV-ie-1w_vs_diluent-1w@UpDown	integrin beta 7 [Source:MGI Symbol;Acc:MGI:96616]
ENSMUSG00000030607	Acan	AAV-ie-1w_vs_diluent-1w@UpDown	aggrecan [Source:MGI Symbol;Acc:MGI:99602]
ENSMUSG00000039891	Txlnb	AAV-ie-1w_vs_diluent-1w@UpDown	taxilin beta [Source:MGI Symbol;Acc:MGI:2671945]
ENSMUSG00000051504	Siglech	AAV-ie-1w_vs_diluent-1w@UpDown	sialic acid binding Ig-like lectin H [Source:MGI Symbol;Acc:MGI:2443256]
ENSMUSG00000051502	Ufsp1	AAV-ie-1w_vs_diluent-1w@UpDown	UFM1-specific peptidase 1 [Source:MGI Symbol;Acc:MGI:1917490]
ENSMUSG00000026579	F5	AAV-ie-1w_vs_diluent-1w@UpDown	coagulation factor V [Source:MGI Symbol;Acc:MGI:88382]
ENSMUSG00000092021	Gbp11	AAV-ie-1w_vs_diluent-1w@UpDown	guanylate binding protein 11 [Source:MGI Symbol;Acc:MGI:3646307]
ENSMUSG00000071103	1700029J07Rik	AAV-ie-1w_vs_diluent-1w@UpDown	RIKEN cDNA 1700029J07 gene [Source:MGI Symbol;Acc:MGI:1916729]
ENSMUSG00000046179	E2f8	AAV-ie-1w_vs_diluent-1w@UpDown	E2F transcription factor 8 [Source:MGI Symbol;Acc:MGI:1922038]
ENSMUSG00000108900	Ccdc194	AAV-ie-1w_vs_diluent-1w@UpDown	coiled-coil domain containing 194 [Source:MGI Symbol;Acc:MGI:3588239]
ENSMUSG00000038550	Ciart	AAV-ie-1w_vs_diluent-1w@UpDown	circadian associated repressor of transcription [Source:MGI Symbol;Acc:MGI:2684975]
ENSMUSG00000031075	Ano1	AAV-ie-1w_vs_diluent-1w@UpDown	anoctamin 1, calcium activated chloride channel [Source:MGI Symbol;Acc:MGI:2142149]
ENSMUSG00000056399	Prss34	AAV-ie-1w_vs_diluent-1w@UpDown	protease, serine 34 [Source:MGI Symbol;Acc:MGI:2681414]
ENSMUSG00000079038	D130040H23Rik	AAV-ie-1w_vs_diluent-1w@UpDown	RIKEN cDNA D130040H23 gene [Source:MGI Symbol;Acc:MGI:2444324]
ENSMUSG00000032380	Dapk2	AAV-ie-1w_vs_diluent-1w@UpDown	death-associated protein kinase 2 [Source:MGI Symbol;Acc:MGI:1341297]
ENSMUSG00000048776	Pthlh	AAV-ie-1w_vs_diluent-1w@UpDown	parathyroid hormone-like peptide [Source:MGI Symbol;Acc:MGI:97800]
ENSMUSG00000022102	Dok2	AAV-ie-1w_vs_diluent-1w@UpDown	docking protein 2 [Source:MGI Symbol;Acc:MGI:1332623]
ENSMUSG00000024766	Lipo3	AAV-ie-1w_vs_diluent-1w@UpDown	lipase, member O3 [Source:MGI Symbol;Acc:MGI:2147592]
ENSMUSG00000090272	Mndal	AAV-ie-1w_vs_diluent-1w@UpDown	myeloid nuclear differentiation antigen like [Source:MGI Symbol;Acc:MGI:3780953]
ENSMUSG00000044362	Ccdc89	AAV-ie-1w_vs_diluent-1w@UpDown	coiled-coil domain containing 89 [Source:MGI Symbol;Acc:MGI:1917304]
ENSMUSG00000045690	Wdr89	AAV-ie-1w_vs_diluent-1w@UpDown	WD repeat domain 89 [Source:MGI Symbol;Acc:MGI:1919588]
ENSMUSG00000112195	Gm35405	AAV-ie-1w_vs_diluent-1w@UpDown	predicted gene, 35405 [Source:MGI Symbol;Acc:MGI:5594564]
ENSMUSG00000059434	Gckr	AAV-ie-1w_vs_diluent-1w@UpDown	glucokinase regulatory protein [Source:MGI Symbol;Acc:MGI:1096345]
ENSMUSG00000117896	AA387883	AAV-ie-1w_vs_diluent-1w@UpDown	expressed sequence AA387883 [Source:MGI Symbol;Acc:MGI:3035466]
ENSMUSG00000038507	Parp12	AAV-ie-1w_vs_diluent-1w@UpDown	poly (ADP-ribose) polymerase family, member 12 [Source:MGI Symbol;Acc:MGI:2143990]
ENSMUSG00000090257	Gm4524	AAV-ie-1w_vs_diluent-1w@UpDown	predicted gene 4524 [Source:MGI Symbol;Acc:MGI:3782709]
ENSMUSG00000035472	Slc25a21	AAV-ie-1w_vs_diluent-1w@UpDown	solute carrier family 25 (mitochondrial oxodicarboxylate carrier), member 21 [Source:MGI Symbol;Acc:MGI:2445059]
ENSMUSG00000022157	Mcpt8	AAV-ie-1w_vs_diluent-1w@UpDown	mast cell protease 8 [Source:MGI Symbol;Acc:MGI:1261780]
ENSMUSG00000048728	Zfp454	AAV-ie-1w_vs_diluent-1w@UpDown	zinc finger protein 454 [Source:MGI Symbol;Acc:MGI:2679253]
ENSMUSG00000034135	Sik3	AAV-ie-1w_vs_diluent-1w@UpDown	SIK family kinase 3 [Source:MGI Symbol;Acc:MGI:2446296]
ENSMUSG00000035459	Stab2	AAV-ie-1w_vs_diluent-1w@UpDown	stabilin 2 [Source:MGI Symbol;Acc:MGI:2178743]
ENSMUSG00000069662	Marcks	AAV-ie-1w_vs_diluent-1w@UpDown	myristoylated alanine rich protein kinase C substrate [Source:MGI Symbol;Acc:MGI:96907]
ENSMUSG00000108994	Gm31663	AAV-ie-1w_vs_diluent-1w@UpDown	predicted gene, 31663 [Source:MGI Symbol;Acc:MGI:5590822]
ENSMUSG00000116590	AC154200.1	AAV-ie-1w_vs_diluent-1w@UpDown	novel transcript
ENSMUSG00000027824	Vmn2r1	AAV-ie-1w_vs_diluent-1w@UpDown	vomeronasal 2, receptor 1 [Source:MGI Symbol;Acc:MGI:3645892]
ENSMUSG00000107655	Gm44220	AAV-ie-1w_vs_diluent-1w@UpDown	predicted gene, 44220 [Source:MGI Symbol;Acc:MGI:5690612]
ENSMUSG00000067017	Capza1-ps1	AAV-ie-1w_vs_diluent-1w@UpDown	capping protein (actin filament) muscle Z-line, alpha 1, pseudogene 1 [Source:MGI Symbol;Acc:MGI:106236]
ENSMUSG00000043065	Spice1	AAV-ie-1w_vs_diluent-1w@UpDown	spindle and centriole associated protein 1 [Source:MGI Symbol;Acc:MGI:1196252]
ENSMUSG00000015850	Adamtsl4	AAV-ie-1w_vs_diluent-1w@UpDown	ADAMTS-like 4 [Source:MGI Symbol;Acc:MGI:2389008]
ENSMUSG00000113411	Gm48643	AAV-ie-1w_vs_diluent-1w@UpDown	predicted gene, 48643 [Source:MGI Symbol;Acc:MGI:6098250]
ENSMUSG00000070719	Pla2g4d	AAV-ie-1w_vs_diluent-1w@UpDown	phospholipase A2, group IVD [Source:MGI Symbol;Acc:MGI:1925640]
ENSMUSG00000102758	Naaladl2	AAV-ie-1w_vs_diluent-1w@UpDown	N-acetylated alpha-linked acidic dipeptidase-like 2 [Source:MGI Symbol;Acc:MGI:2685867]
ENSMUSG00000090331	Gm17199	AAV-ie-1w_vs_diluent-1w@UpDown	predicted gene 17199 [Source:MGI Symbol;Acc:MGI:4938026]
ENSMUSG00000040055	Gjb6	AAV-ie-1w_vs_diluent-1w@UpDown	gap junction protein, beta 6 [Source:MGI Symbol;Acc:MGI:107588]
ENSMUSG00000048807	Slc35e4	AAV-ie-1w_vs_diluent-1w@UpDown	solute carrier family 35, member E4 [Source:MGI Symbol;Acc:MGI:2144150]
ENSMUSG00000031109	Enox2	AAV-ie-1w_vs_diluent-1w@UpDown	ecto-NOX disulfide-thiol exchanger 2 [Source:MGI Symbol;Acc:MGI:2384799]
ENSMUSG00000056427	Slit3	AAV-ie-1w_vs_diluent-1w@UpDown	slit guidance ligand 3 [Source:MGI Symbol;Acc:MGI:1315202]
ENSMUSG00000027073	Prg2	AAV-ie-1w_vs_diluent-1w@UpDown	proteoglycan 2, bone marrow [Source:MGI Symbol;Acc:MGI:103294]
ENSMUSG00000027072	Prg3	AAV-ie-1w_vs_diluent-1w@UpDown	proteoglycan 3 [Source:MGI Symbol;Acc:MGI:1858200]
ENSMUSG00000039055	Eme1	AAV-ie-1w_vs_diluent-1w@UpDown	essential meiotic structure-specific endonuclease 1 [Source:MGI Symbol;Acc:MGI:3576783]
ENSMUSG00000032411	Tfdp2	AAV-ie-1w_vs_diluent-1w@UpDown	transcription factor Dp 2 [Source:MGI Symbol;Acc:MGI:107167]
ENSMUSG00000114771	Gm49064	AAV-ie-1w_vs_diluent-1w@UpDown	predicted gene, 49064 [Source:MGI Symbol;Acc:MGI:6118443]
ENSMUSG00000098284	A330093E20Rik	AAV-ie-1w_vs_diluent-1w@UpDown	RIKEN cDNA A330093E20 gene [Source:MGI Symbol;Acc:MGI:2147325]
ENSMUSG00000069755	Zfp125	AAV-ie-1w_vs_diluent-1w@UpDown	zinc finger protein 125 [Source:MGI Symbol;Acc:MGI:1336211]
ENSMUSG00000040033	Stat2	AAV-ie-1w_vs_diluent-1w@UpDown	signal transducer and activator of transcription 2 [Source:MGI Symbol;Acc:MGI:103039]
ENSMUSG00000015093	Clic3	AAV-ie-1w_vs_diluent-1w@UpDown	chloride intracellular channel 3 [Source:MGI Symbol;Acc:MGI:1916704]
ENSMUSG00000070737	Tmem35b	AAV-ie-1w_vs_diluent-1w@UpDown	transmembrane protein 35B [Source:MGI Symbol;Acc:MGI:3758095]
ENSMUSG00000064061	Dzip3	AAV-ie-1w_vs_diluent-1w@UpDown	DAZ interacting protein 3, zinc finger [Source:MGI Symbol;Acc:MGI:1917433]
ENSMUSG00000032484	Ngp	AAV-ie-1w_vs_diluent-1w@UpDown	neutrophilic granule protein [Source:MGI Symbol;Acc:MGI:105983]
ENSMUSG00000057706	Mex3b	AAV-ie-1w_vs_diluent-1w@UpDown	mex3 RNA binding family member B [Source:MGI Symbol;Acc:MGI:1918252]
ENSMUSG00000036834	Plch1	AAV-ie-1w_vs_diluent-1w@UpDown	phospholipase C, eta 1 [Source:MGI Symbol;Acc:MGI:2683547]
ENSMUSG00000020490	Btnl10	AAV-ie-1w_vs_diluent-1w@UpDown	butyrophilin-like 10 [Source:MGI Symbol;Acc:MGI:2182073]
ENSMUSG00000002603	Tgfb1	AAV-ie-1w_vs_diluent-1w@UpDown	transforming growth factor, beta 1 [Source:MGI Symbol;Acc:MGI:98725]
ENSMUSG00000052026	Slc6a7	AAV-ie-1w_vs_diluent-1w@UpDown	solute carrier family 6 (neurotransmitter transporter, L-proline), member 7 [Source:MGI Symbol;Acc:MGI:2147363]
ENSMUSG00000116504	I730030J21Rik	AAV-ie-1w_vs_diluent-1w@UpDown	RIKEN cDNA I730030J21 gene [Source:MGI Symbol;Acc:MGI:3588279]
ENSMUSG00000066677	Ifi208	AAV-ie-1w_vs_diluent-1w@UpDown	interferon activated gene 208 [Source:MGI Symbol;Acc:MGI:2442822]
ENSMUSG00000024842	Cabp4	AAV-ie-1w_vs_diluent-1w@UpDown	calcium binding protein 4 [Source:MGI Symbol;Acc:MGI:1920910]
ENSMUSG00000057729	Prtn3	AAV-ie-1w_vs_diluent-1w@UpDown	proteinase 3 [Source:MGI Symbol;Acc:MGI:893580]
ENSMUSG00000036814	Slc6a20a	AAV-ie-1w_vs_diluent-1w@UpDown	solute carrier family 6 (neurotransmitter transporter), member 20A [Source:MGI Symbol;Acc:MGI:2143217]
ENSMUSG00000020472	Zkscan17	AAV-ie-1w_vs_diluent-1w@UpDown	zinc finger with KRAB and SCAN domains 17 [Source:MGI Symbol;Acc:MGI:2679270]
ENSMUSG00000020473	Aebp1	AAV-ie-1w_vs_diluent-1w@UpDown	AE binding protein 1 [Source:MGI Symbol;Acc:MGI:1197012]
ENSMUSG00000028344	Invs	AAV-ie-1w_vs_diluent-1w@UpDown	inversin [Source:MGI Symbol;Acc:MGI:1335082]
ENSMUSG00000029671	Wnt16	AAV-ie-1w_vs_diluent-1w@UpDown	wingless-type MMTV integration site family, member 16 [Source:MGI Symbol;Acc:MGI:2136018]
ENSMUSG00000028348	Cavin4	AAV-ie-1w_vs_diluent-1w@UpDown	caveolae associated 4 [Source:MGI Symbol;Acc:MGI:1915266]
ENSMUSG00000066613	Zfp932	AAV-ie-1w_vs_diluent-1w@UpDown	zinc finger protein 932 [Source:MGI Symbol;Acc:MGI:1916754]
ENSMUSG00000080921	Rpl38-ps2	AAV-ie-1w_vs_diluent-1w@UpDown	ribosomal protein L38, pseudogene 2 [Source:MGI Symbol;Acc:MGI:3646625]
ENSMUSG00000112969	Gm48496	AAV-ie-1w_vs_diluent-1w@UpDown	predicted gene, 48496 [Source:MGI Symbol;Acc:MGI:6098022]
ENSMUSG00000078606	Gm4070	AAV-ie-1w_vs_diluent-1w@UpDown	predicted gene 4070 [Source:MGI Symbol;Acc:MGI:3782245]
ENSMUSG00000086213	A330040F15Rik	AAV-ie-1w_vs_diluent-1w@UpDown	RIKEN cDNA A330040F15 gene [Source:MGI Symbol;Acc:MGI:3698434]
ENSMUSG00000095193	Gm20939	AAV-ie-1w_vs_diluent-1w@UpDown	predicted gene, 20939 [Source:MGI Symbol;Acc:MGI:5434295]
ENSMUSG00000021702	Thbs4	AAV-ie-1w_vs_diluent-1w@UpDown	thrombospondin 4 [Source:MGI Symbol;Acc:MGI:1101779]
ENSMUSG00000075590	Nrbp2	AAV-ie-1w_vs_diluent-1w@UpDown	nuclear receptor binding protein 2 [Source:MGI Symbol;Acc:MGI:2385017]
ENSMUSG00000050296	Abca12	AAV-ie-1w_vs_diluent-1w@UpDown	ATP-binding cassette, sub-family A (ABC1), member 12 [Source:MGI Symbol;Acc:MGI:2676312]
ENSMUSG00000004359	Spic	AAV-ie-1w_vs_diluent-1w@UpDown	Spi-C transcription factor (Spi-1/PU.1 related) [Source:MGI Symbol;Acc:MGI:1341168]
ENSMUSG00000029659	Medag	AAV-ie-1w_vs_diluent-1w@UpDown	mesenteric estrogen dependent adipogenesis [Source:MGI Symbol;Acc:MGI:1917967]
ENSMUSG00000110320	Gm31152	AAV-ie-1w_vs_diluent-1w@UpDown	predicted gene, 31152 [Source:MGI Symbol;Acc:MGI:5590311]
ENSMUSG00000105843	Gm19439	AAV-ie-1w_vs_diluent-1w@UpDown	predicted gene, 19439 [Source:MGI Symbol;Acc:MGI:5011624]
ENSMUSG00000118292	Gm10549	AAV-ie-1w_vs_diluent-1w@UpDown	predicted gene 10549 [Source:MGI Symbol;Acc:MGI:3641986]
ENSMUSG00000110332	Gm19935	AAV-ie-1w_vs_diluent-1w@UpDown	predicted gene, 19935 [Source:MGI Symbol;Acc:MGI:5012120]
ENSMUSG00000110331	Nudc-ps1	AAV-ie-1w_vs_diluent-1w@UpDown	nuclear distribution gene C homolog (Aspergillus), pseudogene 1 [Source:MGI Symbol;Acc:MGI:2142657]
ENSMUSG00000078616	Trim30c	AAV-ie-1w_vs_diluent-1w@UpDown	tripartite motif-containing 30C [Source:MGI Symbol;Acc:MGI:4821257]
ENSMUSG00000017677	Wsb1	AAV-ie-1w_vs_diluent-1w@UpDown	WD repeat and SOCS box-containing 1 [Source:MGI Symbol;Acc:MGI:1926139]
ENSMUSG00000063548	Gm4825	AAV-ie-1w_vs_diluent-1w@UpDown	predicted pseudogene 4825 [Source:MGI Symbol;Acc:MGI:3647768]
ENSMUSG00000087516	Tbx3os1	AAV-ie-1w_vs_diluent-1w@UpDown	T-box 3, opposite strand 1 [Source:MGI Symbol;Acc:MGI:3780472]
ENSMUSG00000021750	Fam107a	AAV-ie-1w_vs_diluent-1w@UpDown	family with sequence similarity 107, member A [Source:MGI Symbol;Acc:MGI:3041256]
ENSMUSG00000042684	Npl	AAV-ie-1w_vs_diluent-1w@UpDown	N-acetylneuraminate pyruvate lyase [Source:MGI Symbol;Acc:MGI:1921341]
ENSMUSG00000021759	Plpp1	AAV-ie-1w_vs_diluent-1w@UpDown	phospholipid phosphatase 1 [Source:MGI Symbol;Acc:MGI:108412]
ENSMUSG00000050234	Gja4	AAV-ie-1w_vs_diluent-1w@UpDown	gap junction protein, alpha 4 [Source:MGI Symbol;Acc:MGI:95715]
ENSMUSG00000040010	Slc7a5	AAV-ie-1w_vs_diluent-1w@UpDown	solute carrier family 7 (cationic amino acid transporter, y+ system), member 5 [Source:MGI Symbol;Acc:MGI:1298205]
ENSMUSG00000030699	Tbx6	AAV-ie-1w_vs_diluent-1w@UpDown	T-box 6 [Source:MGI Symbol;Acc:MGI:102539]
ENSMUSG00000097781	9330136K24Rik	AAV-ie-1w_vs_diluent-1w@UpDown	RIKEN cDNA 9330136K24 gene [Source:MGI Symbol;Acc:MGI:2442883]
ENSMUSG00000087530	Gm15533	AAV-ie-1w_vs_diluent-1w@UpDown	predicted gene 15533 [Source:MGI Symbol;Acc:MGI:3782982]
ENSMUSG00000029683	Lmod2	AAV-ie-1w_vs_diluent-1w@UpDown	leiomodin 2 (cardiac) [Source:MGI Symbol;Acc:MGI:2135672]
ENSMUSG00000003070	Efna2	AAV-ie-1w_vs_diluent-1w@UpDown	ephrin A2 [Source:MGI Symbol;Acc:MGI:102707]
ENSMUSG00000095139	Pou3f2	AAV-ie-1w_vs_diluent-1w@UpDown	POU domain, class 3, transcription factor 2 [Source:MGI Symbol;Acc:MGI:101895]
ENSMUSG00000097797	Gm26901	AAV-ie-1w_vs_diluent-1w@UpDown	predicted gene, 26901 [Source:MGI Symbol;Acc:MGI:5477395]
ENSMUSG00000074213	Gm10642	AAV-ie-1w_vs_diluent-1w@UpDown	predicted gene 10642 [Source:MGI Symbol;Acc:MGI:3704338]
ENSMUSG00000085655	Gm15952	AAV-ie-1w_vs_diluent-1w@UpDown	predicted gene 15952 [Source:MGI Symbol;Acc:MGI:3802149]
ENSMUSG00000038421	Fcrla	AAV-ie-1w_vs_diluent-1w@UpDown	Fc receptor-like A [Source:MGI Symbol;Acc:MGI:2138647]
ENSMUSG00000038422	Hdhd3	AAV-ie-1w_vs_diluent-1w@UpDown	haloacid dehalogenase-like hydrolase domain containing 3 [Source:MGI Symbol;Acc:MGI:1919998]
ENSMUSG00000014453	Blk	AAV-ie-1w_vs_diluent-1w@UpDown	B lymphoid kinase [Source:MGI Symbol;Acc:MGI:88169]
ENSMUSG00000085643	Gm12519	AAV-ie-1w_vs_diluent-1w@UpDown	predicted gene 12519 [Source:MGI Symbol;Acc:MGI:3652272]
ENSMUSG00000035385	Ccl2	AAV-ie-1w_vs_diluent-1w@UpDown	chemokine (C-C motif) ligand 2 [Source:MGI Symbol;Acc:MGI:98259]
ENSMUSG00000047361	Gm973	AAV-ie-1w_vs_diluent-1w@UpDown	predicted gene 973 [Source:MGI Symbol;Acc:MGI:2685819]
ENSMUSG00000039748	Exo1	AAV-ie-1w_vs_diluent-1w@UpDown	exonuclease 1 [Source:MGI Symbol;Acc:MGI:1349427]
ENSMUSG00000023393	Slc17a9	AAV-ie-1w_vs_diluent-1w@UpDown	solute carrier family 17, member 9 [Source:MGI Symbol;Acc:MGI:1919107]
ENSMUSG00000049103	Ccr2	AAV-ie-1w_vs_diluent-1w@UpDown	chemokine (C-C motif) receptor 2 [Source:MGI Symbol;Acc:MGI:106185]
ENSMUSG00000026421	Csrp1	AAV-ie-1w_vs_diluent-1w@UpDown	cysteine and glycine-rich protein 1 [Source:MGI Symbol;Acc:MGI:88549]
ENSMUSG00000001123	Lgals9	AAV-ie-1w_vs_diluent-1w@UpDown	lectin, galactose binding, soluble 9 [Source:MGI Symbol;Acc:MGI:109496]
ENSMUSG00000112907	Gm47015	AAV-ie-1w_vs_diluent-1w@UpDown	predicted gene, 47015 [Source:MGI Symbol;Acc:MGI:6095697]
ENSMUSG00000104476	Gm38211	AAV-ie-1w_vs_diluent-1w@UpDown	predicted gene, 38211 [Source:MGI Symbol;Acc:MGI:5611439]
ENSMUSG00000097622	A330033J07Rik	AAV-ie-1w_vs_diluent-1w@UpDown	RIKEN cDNA A330033J07 gene [Source:MGI Symbol;Acc:MGI:2444369]
ENSMUSG00000094595	Fsbp	AAV-ie-1w_vs_diluent-1w@UpDown	fibrinogen silencer binding protein [Source:MGI Symbol;Acc:MGI:5301008]
ENSMUSG00000035373	Ccl7	AAV-ie-1w_vs_diluent-1w@UpDown	chemokine (C-C motif) ligand 7 [Source:MGI Symbol;Acc:MGI:99512]
ENSMUSG00000063410	Stk24	AAV-ie-1w_vs_diluent-1w@UpDown	serine/threonine kinase 24 [Source:MGI Symbol;Acc:MGI:2385007]
ENSMUSG00000059395	Nkapl	AAV-ie-1w_vs_diluent-1w@UpDown	NFKB activating protein-like [Source:MGI Symbol;Acc:MGI:1913957]
ENSMUSG00000052769	Gm9889	AAV-ie-1w_vs_diluent-1w@UpDown	predicted gene 9889 [Source:MGI Symbol;Acc:MGI:3642568]
ENSMUSG00000050106	Tmc8	AAV-ie-1w_vs_diluent-1w@UpDown	transmembrane channel-like gene family 8 [Source:MGI Symbol;Acc:MGI:2669037]
ENSMUSG00000050105	Grrp1	AAV-ie-1w_vs_diluent-1w@UpDown	glycine/arginine rich protein 1 [Source:MGI Symbol;Acc:MGI:1919940]
ENSMUSG00000059326	Csf2ra	AAV-ie-1w_vs_diluent-1w@UpDown	colony stimulating factor 2 receptor, alpha, low-affinity (granulocyte-macrophage) [Source:MGI Symbol;Acc:MGI:1339754]
ENSMUSG00000029510	Gpc2	AAV-ie-1w_vs_diluent-1w@UpDown	glypican 2 (cerebroglycan) [Source:MGI Symbol;Acc:MGI:1919201]
ENSMUSG00000039798	2600006K01Rik	AAV-ie-1w_vs_diluent-1w@UpDown	RIKEN cDNA 2600006K01 gene [Source:MGI Symbol;Acc:MGI:1917569]
ENSMUSG00000059336	Slc14a1	AAV-ie-1w_vs_diluent-1w@UpDown	solute carrier family 14 (urea transporter), member 1 [Source:MGI Symbol;Acc:MGI:1351654]
ENSMUSG00000043807	Ly6g5b	AAV-ie-1w_vs_diluent-1w@UpDown	lymphocyte antigen 6 complex, locus G5B [Source:MGI Symbol;Acc:MGI:2385809]
ENSMUSG00000081249	Gm11517	AAV-ie-1w_vs_diluent-1w@UpDown	predicted gene 11517 [Source:MGI Symbol;Acc:MGI:3650064]
ENSMUSG00000097616	1110019D14Rik	AAV-ie-1w_vs_diluent-1w@UpDown	RIKEN cDNA 1110019D14 gene [Source:MGI Symbol;Acc:MGI:1923561]
ENSMUSG00000040770	Il25	AAV-ie-1w_vs_diluent-1w@UpDown	interleukin 25 [Source:MGI Symbol;Acc:MGI:2155888]
ENSMUSG00000037124	Trim58	AAV-ie-1w_vs_diluent-1w@UpDown	tripartite motif-containing 58 [Source:MGI Symbol;Acc:MGI:2684862]
ENSMUSG00000081274	Gm15727	AAV-ie-1w_vs_diluent-1w@UpDown	predicted gene 15727 [Source:MGI Symbol;Acc:MGI:3783170]
ENSMUSG00000001168	Oas1h	AAV-ie-1w_vs_diluent-1w@UpDown	2'-5' oligoadenylate synthetase 1H [Source:MGI Symbol;Acc:MGI:2180853]
ENSMUSG00000090191	9230105E05Rik	AAV-ie-1w_vs_diluent-1w@UpDown	RIKEN cDNA 9230105E05 gene [Source:MGI Symbol;Acc:MGI:2444388]
ENSMUSG00000060336	Zfp937	AAV-ie-1w_vs_diluent-1w@UpDown	zinc finger protein 937 [Source:MGI Symbol;Acc:MGI:3644476]
ENSMUSG00000001166	Oas1c	AAV-ie-1w_vs_diluent-1w@UpDown	2'-5' oligoadenylate synthetase 1C [Source:MGI Symbol;Acc:MGI:2149633]
ENSMUSG00000104432	A430027C01Rik	AAV-ie-1w_vs_diluent-1w@UpDown	RIKEN cDNA A430027C01 gene [Source:MGI Symbol;Acc:MGI:2143417]
ENSMUSG00000100075	1700018L02Rik	AAV-ie-1w_vs_diluent-1w@UpDown	RIKEN cDNA 1700018L02 gene [Source:MGI Symbol;Acc:MGI:1914579]
ENSMUSG00000118256	Gm50303	AAV-ie-1w_vs_diluent-1w@UpDown	predicted gene, 50303 [Source:MGI Symbol;Acc:MGI:6303153]
ENSMUSG00000018845	Unc45b	AAV-ie-1w_vs_diluent-1w@UpDown	unc-45 myosin chaperone B [Source:MGI Symbol;Acc:MGI:2443377]
ENSMUSG00000018844	Fndc8	AAV-ie-1w_vs_diluent-1w@UpDown	fibronectin type III domain containing 8 [Source:MGI Symbol;Acc:MGI:1926169]
ENSMUSG00000100975	Gm28875	AAV-ie-1w_vs_diluent-1w@UpDown	predicted gene 28875 [Source:MGI Symbol;Acc:MGI:5579581]
ENSMUSG00000116409	Gm34095	AAV-ie-1w_vs_diluent-1w@UpDown	predicted gene, 34095 [Source:MGI Symbol;Acc:MGI:5593254]
ENSMUSG00000057596	Trim30d	AAV-ie-1w_vs_diluent-1w@UpDown	tripartite motif-containing 30D [Source:MGI Symbol;Acc:MGI:3035181]
ENSMUSG00000081208	Gm11400	AAV-ie-1w_vs_diluent-1w@UpDown	predicted gene 11400 [Source:MGI Symbol;Acc:MGI:3705645]
ENSMUSG00000044258	Ctla2a	AAV-ie-1w_vs_diluent-1w@UpDown	cytotoxic T lymphocyte-associated protein 2 alpha [Source:MGI Symbol;Acc:MGI:88554]
ENSMUSG00000068240	Gm11808	AAV-ie-1w_vs_diluent-1w@UpDown	predicted gene 11808 [Source:MGI Symbol;Acc:MGI:3649356]
ENSMUSG00000037962	Rflna	AAV-ie-1w_vs_diluent-1w@UpDown	refilin A [Source:MGI Symbol;Acc:MGI:1920371]
ENSMUSG00000059305	Vpreb1	AAV-ie-1w_vs_diluent-1w@UpDown	pre-B lymphocyte gene 1 [Source:MGI Symbol;Acc:MGI:98936]
ENSMUSG00000045573	Penk	AAV-ie-1w_vs_diluent-1w@UpDown	preproenkephalin [Source:MGI Symbol;Acc:MGI:104629]
ENSMUSG00000112071	5430401H09Rik	AAV-ie-1w_vs_diluent-1w@UpDown	RIKEN cDNA 5430401H09 gene [Source:MGI Symbol;Acc:MGI:1918646]
ENSMUSG00000115100	Gm34934	AAV-ie-1w_vs_diluent-1w@UpDown	predicted gene, 34934 [Source:MGI Symbol;Acc:MGI:5594093]
ENSMUSG00000074934	Grem1	AAV-ie-1w_vs_diluent-1w@UpDown	gremlin 1, DAN family BMP antagonist [Source:MGI Symbol;Acc:MGI:1344337]
ENSMUSG00000053181	A830005F24Rik	AAV-ie-1w_vs_diluent-1w@UpDown	RIKEN cDNA A830005F24 gene [Source:MGI Symbol;Acc:MGI:3045249]
ENSMUSG00000050917	Fgf4	AAV-ie-1w_vs_diluent-1w@UpDown	fibroblast growth factor 4 [Source:MGI Symbol;Acc:MGI:95518]
ENSMUSG00000035352	Ccl12	AAV-ie-1w_vs_diluent-1w@UpDown	chemokine (C-C motif) ligand 12 [Source:MGI Symbol;Acc:MGI:108224]
ENSMUSG00000100929	Gm28064	AAV-ie-1w_vs_diluent-1w@UpDown	predicted gene 28064 [Source:MGI Symbol;Acc:MGI:5578770]
ENSMUSG00000050926	Dcaf12l2	AAV-ie-1w_vs_diluent-1w@UpDown	DDB1 and CUL4 associated factor 12-like 2 [Source:MGI Symbol;Acc:MGI:2445178]
ENSMUSG00000039701	Usp53	AAV-ie-1w_vs_diluent-1w@UpDown	ubiquitin specific peptidase 53 [Source:MGI Symbol;Acc:MGI:2139607]
ENSMUSG00000022026	Olfm4	AAV-ie-1w_vs_diluent-1w@UpDown	olfactomedin 4 [Source:MGI Symbol;Acc:MGI:2685142]
ENSMUSG00000037989	Wnk2	AAV-ie-1w_vs_diluent-1w@UpDown	WNK lysine deficient protein kinase 2 [Source:MGI Symbol;Acc:MGI:1922857]
ENSMUSG00000078492	1700045H11Rik	AAV-ie-1w_vs_diluent-1w@UpDown	RIKEN cDNA 1700045H11 gene [Source:MGI Symbol;Acc:MGI:1920598]
ENSMUSG00000022014	Epsti1	AAV-ie-1w_vs_diluent-1w@UpDown	epithelial stromal interaction 1 (breast) [Source:MGI Symbol;Acc:MGI:1915168]
ENSMUSG00000090120	A730090N16Rik	AAV-ie-1w_vs_diluent-1w@UpDown	RIKEN cDNA A730090N16 gene [Source:MGI Symbol;Acc:MGI:2442748]
ENSMUSG00000106205	C230096K16Rik	AAV-ie-1w_vs_diluent-1w@UpDown	RIKEN cDNA C230096K16 gene [Source:MGI Symbol;Acc:MGI:3041194]
ENSMUSG00000021675	F2rl2	AAV-ie-1w_vs_diluent-1w@UpDown	coagulation factor II (thrombin) receptor-like 2 [Source:MGI Symbol;Acc:MGI:1298208]
ENSMUSG00000021678	F2rl1	AAV-ie-1w_vs_diluent-1w@UpDown	coagulation factor II (thrombin) receptor-like 1 [Source:MGI Symbol;Acc:MGI:101910]
ENSMUSG00000103964	Gm8407	AAV-ie-1w_vs_diluent-1w@UpDown	predicted gene 8407 [Source:MGI Symbol;Acc:MGI:3644362]
ENSMUSG00000090215	Trim34b	AAV-ie-1w_vs_diluent-1w@UpDown	tripartite motif-containing 34B [Source:MGI Symbol;Acc:MGI:4821264]
ENSMUSG00000091549	Gm6548	AAV-ie-1w_vs_diluent-1w@UpDown	predicted gene 6548 [Source:MGI Symbol;Acc:MGI:3644071]
ENSMUSG00000083902	Gm15975	AAV-ie-1w_vs_diluent-1w@UpDown	predicted gene 15975 [Source:MGI Symbol;Acc:MGI:3801944]
ENSMUSG00000020331	Hcn2	AAV-ie-1w_vs_diluent-1w@UpDown	hyperpolarization-activated, cyclic nucleotide-gated K+ 2 [Source:MGI Symbol;Acc:MGI:1298210]
ENSMUSG00000022996	Wnt10b	AAV-ie-1w_vs_diluent-1w@UpDown	wingless-type MMTV integration site family, member 10B [Source:MGI Symbol;Acc:MGI:108061]
ENSMUSG00000006014	Prg4	AAV-ie-1w_vs_diluent-1w@UpDown	proteoglycan 4 (megakaryocyte stimulating factor, articular superficial zone protein) [Source:MGI Symbol;Acc:MGI:1891344]
ENSMUSG00000028289	Epha7	AAV-ie-1w_vs_diluent-1w@UpDown	Eph receptor A7 [Source:MGI Symbol;Acc:MGI:95276]
ENSMUSG00000022986	Krt75	AAV-ie-1w_vs_diluent-1w@UpDown	keratin 75 [Source:MGI Symbol;Acc:MGI:1923500]
ENSMUSG00000080893	Ndufa12-ps	AAV-ie-1w_vs_diluent-1w@UpDown	NADH:ubiquinone oxidoreductase subunit A12, pseudogene [Source:MGI Symbol;Acc:MGI:3801934]
ENSMUSG00000066537	Vmn2r57	AAV-ie-1w_vs_diluent-1w@UpDown	vomeronasal 2, receptor 57 [Source:MGI Symbol;Acc:MGI:3703084]
ENSMUSG00000020387	Jade2	AAV-ie-1w_vs_diluent-1w@UpDown	jade family PHD finger 2 [Source:MGI Symbol;Acc:MGI:1924151]
ENSMUSG00000103928	Gm37893	AAV-ie-1w_vs_diluent-1w@UpDown	predicted gene, 37893 [Source:MGI Symbol;Acc:MGI:5611121]
ENSMUSG00000091511	Vmn2r87	AAV-ie-1w_vs_diluent-1w@UpDown	vomeronasal 2, receptor 87 [Source:MGI Symbol;Acc:MGI:3645796]
ENSMUSG00000003814	Calr	AAV-ie-1w_vs_diluent-1w@UpDown	calreticulin [Source:MGI Symbol;Acc:MGI:88252]
ENSMUSG00000031026	Trim66	AAV-ie-1w_vs_diluent-1w@UpDown	tripartite motif-containing 66 [Source:MGI Symbol;Acc:MGI:2152406]
ENSMUSG00000106188	Gm9710	AAV-ie-1w_vs_diluent-1w@UpDown	predicted gene 9710 [Source:MGI Symbol;Acc:MGI:3780118]
ENSMUSG00000033688	1300017J02Rik	AAV-ie-1w_vs_diluent-1w@UpDown	RIKEN cDNA 1300017J02 gene [Source:MGI Symbol;Acc:MGI:1919025]
ENSMUSG00000032344	Cgas	AAV-ie-1w_vs_diluent-1w@UpDown	cyclic GMP-AMP synthase [Source:MGI Symbol;Acc:MGI:2442261]
ENSMUSG00000066554	Gm10167	AAV-ie-1w_vs_diluent-1w@UpDown	predicted pseudogene 10167 [Source:MGI Symbol;Acc:MGI:3704263]
ENSMUSG00000032346	Ooep	AAV-ie-1w_vs_diluent-1w@UpDown	oocyte expressed protein [Source:MGI Symbol;Acc:MGI:1915218]
ENSMUSG00000034997	Htr2a	AAV-ie-1w_vs_diluent-1w@UpDown	5-hydroxytryptamine (serotonin) receptor 2A [Source:MGI Symbol;Acc:MGI:109521]
ENSMUSG00000054580	Pla2r1	AAV-ie-1w_vs_diluent-1w@UpDown	phospholipase A2 receptor 1 [Source:MGI Symbol;Acc:MGI:102468]
ENSMUSG00000020357	Flt4	AAV-ie-1w_vs_diluent-1w@UpDown	FMS-like tyrosine kinase 4 [Source:MGI Symbol;Acc:MGI:95561]
ENSMUSG00000107496	4933431M02Rik	AAV-ie-1w_vs_diluent-1w@UpDown	RIKEN cDNA 4933431M02 gene [Source:MGI Symbol;Acc:MGI:1918455]
ENSMUSG00000087480	Gm15910	AAV-ie-1w_vs_diluent-1w@UpDown	predicted gene 15910 [Source:MGI Symbol;Acc:MGI:3802158]
ENSMUSG00000057615	Ldoc1	AAV-ie-1w_vs_diluent-1w@UpDown	regulator of NFKB signaling [Source:MGI Symbol;Acc:MGI:2685212]
ENSMUSG00000050157	Gm867	AAV-ie-1w_vs_diluent-1w@UpDown	predicted gene 867 [Source:MGI Symbol;Acc:MGI:2685713]
ENSMUSG00000016239	Lonrf3	AAV-ie-1w_vs_diluent-1w@UpDown	LON peptidase N-terminal domain and ring finger 3 [Source:MGI Symbol;Acc:MGI:1921615]
ENSMUSG00000031877	Ces2g	AAV-ie-1w_vs_diluent-1w@UpDown	carboxylesterase 2G [Source:MGI Symbol;Acc:MGI:1919611]
ENSMUSG00000100053	Gm28154	AAV-ie-1w_vs_diluent-1w@UpDown	predicted gene 28154 [Source:MGI Symbol;Acc:MGI:5578860]
ENSMUSG00000028211	Trp53inp1	AAV-ie-1w_vs_diluent-1w@UpDown	transformation related protein 53 inducible nuclear protein 1 [Source:MGI Symbol;Acc:MGI:1926609]
ENSMUSG00000025185	Loxl4	AAV-ie-1w_vs_diluent-1w@UpDown	lysyl oxidase-like 4 [Source:MGI Symbol;Acc:MGI:1914823]
ENSMUSG00000087424	5730405O15Rik	AAV-ie-1w_vs_diluent-1w@UpDown	RIKEN cDNA 5730405O15 gene [Source:MGI Symbol;Acc:MGI:1917739]
ENSMUSG00000111521	Gm48529	AAV-ie-1w_vs_diluent-1w@UpDown	predicted gene, 48529 [Source:MGI Symbol;Acc:MGI:6098068]
ENSMUSG00000095079	Igha	AAV-ie-1w_vs_diluent-1w@UpDown	immunoglobulin heavy constant alpha [Source:MGI Symbol;Acc:MGI:96444]
ENSMUSG00000025170	Rab40b	AAV-ie-1w_vs_diluent-1w@UpDown	Rab40B, member RAS oncogene family [Source:MGI Symbol;Acc:MGI:2183451]
ENSMUSG00000095040	1700001J03Rik	AAV-ie-1w_vs_diluent-1w@UpDown	RIKEN cDNA 1700001J03 gene [Source:MGI Symbol;Acc:MGI:1916532]
ENSMUSG00000022902	Stfa2	AAV-ie-1w_vs_diluent-1w@UpDown	stefin A2 [Source:MGI Symbol;Acc:MGI:106197]
ENSMUSG00000110205	Gm33594	AAV-ie-1w_vs_diluent-1w@UpDown	predicted gene, 33594 [Source:MGI Symbol;Acc:MGI:5592753]
ENSMUSG00000062154	Tex33	AAV-ie-1w_vs_diluent-1w@UpDown	testis expressed 33 [Source:MGI Symbol;Acc:MGI:1920626]
ENSMUSG00000022906	Parp9	AAV-ie-1w_vs_diluent-1w@UpDown	poly (ADP-ribose) polymerase family, member 9 [Source:MGI Symbol;Acc:MGI:1933117]
ENSMUSG00000055866	Per2	AAV-ie-1w_vs_diluent-1w@UpDown	period circadian clock 2 [Source:MGI Symbol;Acc:MGI:1195265]
ENSMUSG00000075463	4930594M22Rik	AAV-ie-1w_vs_diluent-1w@UpDown	RIKEN cDNA 4930594M22 gene [Source:MGI Symbol;Acc:MGI:1925478]
ENSMUSG00000062168	Ppef1	AAV-ie-1w_vs_diluent-1w@UpDown	protein phosphatase with EF hand calcium-binding domain 1 [Source:MGI Symbol;Acc:MGI:1097157]
ENSMUSG00000111547	Gm48069	AAV-ie-1w_vs_diluent-1w@UpDown	predicted gene, 48069 [Source:MGI Symbol;Acc:MGI:6097398]
ENSMUSG00000053219	Raet1e	AAV-ie-1w_vs_diluent-1w@UpDown	retinoic acid early transcript 1E [Source:MGI Symbol;Acc:MGI:2675273]
ENSMUSG00000058900	Rsl1	AAV-ie-1w_vs_diluent-1w@UpDown	regulator of sex limited protein 1 [Source:MGI Symbol;Acc:MGI:3044162]
ENSMUSG00000034947	Tmem106a	AAV-ie-1w_vs_diluent-1w@UpDown	transmembrane protein 106A [Source:MGI Symbol;Acc:MGI:1922056]
ENSMUSG00000028268	Gbp3	AAV-ie-1w_vs_diluent-1w@UpDown	guanylate binding protein 3 [Source:MGI Symbol;Acc:MGI:1926263]
ENSMUSG00000041237	Pklr	AAV-ie-1w_vs_diluent-1w@UpDown	pyruvate kinase liver and red blood cell [Source:MGI Symbol;Acc:MGI:97604]
ENSMUSG00000055809	Dnaaf3	AAV-ie-1w_vs_diluent-1w@UpDown	dynein, axonemal assembly factor 3 [Source:MGI Symbol;Acc:MGI:3588207]
ENSMUSG00000028270	Gbp2	AAV-ie-1w_vs_diluent-1w@UpDown	guanylate binding protein 2 [Source:MGI Symbol;Acc:MGI:102772]
ENSMUSG00000030589	Rasgrp4	AAV-ie-1w_vs_diluent-1w@UpDown	RAS guanyl releasing protein 4 [Source:MGI Symbol;Acc:MGI:2386851]
ENSMUSG00000049130	C5ar1	AAV-ie-1w_vs_diluent-1w@UpDown	complement component 5a receptor 1 [Source:MGI Symbol;Acc:MGI:88232]
ENSMUSG00000049134	Nrap	AAV-ie-1w_vs_diluent-1w@UpDown	nebulin-related anchoring protein [Source:MGI Symbol;Acc:MGI:1098765]
ENSMUSG00000021624	Cd180	AAV-ie-1w_vs_diluent-1w@UpDown	CD180 antigen [Source:MGI Symbol;Acc:MGI:1194924]
ENSMUSG00000000706	Btn1a1	AAV-ie-1w_vs_diluent-1w@UpDown	butyrophilin, subfamily 1, member A1 [Source:MGI Symbol;Acc:MGI:103118]
ENSMUSG00000051457	Spn	AAV-ie-1w_vs_diluent-1w@UpDown	sialophorin [Source:MGI Symbol;Acc:MGI:98384]
ENSMUSG00000030562	Nox4	AAV-ie-1w_vs_diluent-1w@UpDown	NADPH oxidase 4 [Source:MGI Symbol;Acc:MGI:1354184]
ENSMUSG00000030560	Ctsc	AAV-ie-1w_vs_diluent-1w@UpDown	cathepsin C [Source:MGI Symbol;Acc:MGI:109553]
ENSMUSG00000071076	Jund	AAV-ie-1w_vs_diluent-1w@UpDown	jun D proto-oncogene [Source:MGI Symbol;Acc:MGI:96648]
ENSMUSG00000064778	Snord59a	AAV-ie-1w_vs_diluent-1w@UpDown	small nucleolar RNA, C/D box 59A [Source:MGI Symbol;Acc:MGI:5454983]
ENSMUSG00000016255	Tubb1	AAV-ie-1w_vs_diluent-1w@UpDown	tubulin, beta 1 class VI [Source:MGI Symbol;Acc:MGI:107814]
ENSMUSG00000022949	Clic6	AAV-ie-1w_vs_diluent-1w@UpDown	chloride intracellular channel 6 [Source:MGI Symbol;Acc:MGI:2146607]
ENSMUSG00000114608	Gm36161	AAV-ie-1w_vs_diluent-1w@UpDown	predicted gene, 36161 [Source:MGI Symbol;Acc:MGI:5595320]
ENSMUSG00000029561	Oasl2	AAV-ie-1w_vs_diluent-1w@UpDown	2'-5' oligoadenylate synthetase-like 2 [Source:MGI Symbol;Acc:MGI:1344390]
ENSMUSG00000087406	E130215H24Rik	AAV-ie-1w_vs_diluent-1w@UpDown	RIKEN cDNA E130215H24 gene [Source:MGI Symbol;Acc:MGI:1926091]
ENSMUSG00000028982	Slc25a33	AAV-ie-1w_vs_diluent-1w@UpDown	solute carrier family 25, member 33 [Source:MGI Symbol;Acc:MGI:1917806]
ENSMUSG00000040627	Aicda	AAV-ie-1w_vs_diluent-1w@UpDown	activation-induced cytidine deaminase [Source:MGI Symbol;Acc:MGI:1342279]
ENSMUSG00000001027	Scn4a	AAV-ie-1w_vs_diluent-1w@UpDown	sodium channel, voltage-gated, type IV, alpha [Source:MGI Symbol;Acc:MGI:98250]
ENSMUSG00000028989	Angptl7	AAV-ie-1w_vs_diluent-1w@UpDown	angiopoietin-like 7 [Source:MGI Symbol;Acc:MGI:3605801]
ENSMUSG00000047259	Mc4r	AAV-ie-1w_vs_diluent-1w@UpDown	melanocortin 4 receptor [Source:MGI Symbol;Acc:MGI:99457]
ENSMUSG00000068196	Col8a1	AAV-ie-1w_vs_diluent-1w@UpDown	collagen, type VIII, alpha 1 [Source:MGI Symbol;Acc:MGI:88463]
ENSMUSG00000073555	Gm4951	AAV-ie-1w_vs_diluent-1w@UpDown	predicted gene 4951 [Source:MGI Symbol;Acc:MGI:3644953]
ENSMUSG00000016995	Matn4	AAV-ie-1w_vs_diluent-1w@UpDown	matrilin 4 [Source:MGI Symbol;Acc:MGI:1328314]
ENSMUSG00000006724	Cyp27b1	AAV-ie-1w_vs_diluent-1w@UpDown	cytochrome P450, family 27, subfamily b, polypeptide 1 [Source:MGI Symbol;Acc:MGI:1098274]
ENSMUSG00000028978	Nos3	AAV-ie-1w_vs_diluent-1w@UpDown	nitric oxide synthase 3, endothelial cell [Source:MGI Symbol;Acc:MGI:97362]
ENSMUSG00000104367	Gm38079	AAV-ie-1w_vs_diluent-1w@UpDown	predicted gene, 38079 [Source:MGI Symbol;Acc:MGI:5611307]
ENSMUSG00000085558	4930412C18Rik	AAV-ie-1w_vs_diluent-1w@UpDown	RIKEN cDNA 4930412C18 gene [Source:MGI Symbol;Acc:MGI:2443490]
ENSMUSG00000028967	Errfi1	AAV-ie-1w_vs_diluent-1w@UpDown	ERBB receptor feedback inhibitor 1 [Source:MGI Symbol;Acc:MGI:1921405]
ENSMUSG00000072244	Trim6	AAV-ie-1w_vs_diluent-1w@UpDown	tripartite motif-containing 6 [Source:MGI Symbol;Acc:MGI:2137352]
ENSMUSG00000086877	A230072C01Rik	AAV-ie-1w_vs_diluent-1w@UpDown	RIKEN cDNA A230072C01 gene [Source:MGI Symbol;Acc:MGI:2444644]
ENSMUSG00000024592	C330018D20Rik	AAV-ie-1w_vs_diluent-1w@UpDown	RIKEN cDNA C330018D20 gene [Source:MGI Symbol;Acc:MGI:1924672]
ENSMUSG00000060268	Armh1	AAV-ie-1w_vs_diluent-1w@UpDown	armadillo-like helical domain containing 1 [Source:MGI Symbol;Acc:MGI:2686507]
ENSMUSG00000097515	1700040D17Rik	AAV-ie-1w_vs_diluent-1w@UpDown	RIKEN cDNA 1700040D17 gene [Source:MGI Symbol;Acc:MGI:1923852]
ENSMUSG00000104348	Gm37691	AAV-ie-1w_vs_diluent-1w@UpDown	predicted gene, 37691 [Source:MGI Symbol;Acc:MGI:5610919]
ENSMUSG00000044197	Gpr146	AAV-ie-1w_vs_diluent-1w@UpDown	G protein-coupled receptor 146 [Source:MGI Symbol;Acc:MGI:1933113]
ENSMUSG00000053977	Cd8a	AAV-ie-1w_vs_diluent-1w@UpDown	CD8 antigen, alpha chain [Source:MGI Symbol;Acc:MGI:88346]
ENSMUSG00000038332	Sesn1	AAV-ie-1w_vs_diluent-1w@UpDown	sestrin 1 [Source:MGI Symbol;Acc:MGI:2155278]
ENSMUSG00000037003	Tns2	AAV-ie-1w_vs_diluent-1w@UpDown	tensin 2 [Source:MGI Symbol;Acc:MGI:2387586]
ENSMUSG00000017417	Plxdc1	AAV-ie-1w_vs_diluent-1w@UpDown	plexin domain containing 1 [Source:MGI Symbol;Acc:MGI:1919574]
ENSMUSG00000041975	Mettl8	AAV-ie-1w_vs_diluent-1w@UpDown	methyltransferase like 8 [Source:MGI Symbol;Acc:MGI:2385142]
ENSMUSG00000041974	Spidr	AAV-ie-1w_vs_diluent-1w@UpDown	scaffolding protein involved in DNA repair [Source:MGI Symbol;Acc:MGI:1924834]
ENSMUSG00000074865	Zfp934	AAV-ie-1w_vs_diluent-1w@UpDown	zinc finger protein 934 [Source:MGI Symbol;Acc:MGI:1924367]
ENSMUSG00000002384	Bmp8b	AAV-ie-1w_vs_diluent-1w@UpDown	bone morphogenetic protein 8b [Source:MGI Symbol;Acc:MGI:107335]
ENSMUSG00000028996	Rbp7	AAV-ie-1w_vs_diluent-1w@UpDown	retinol binding protein 7, cellular [Source:MGI Symbol;Acc:MGI:1890409]
ENSMUSG00000090084	Srpx	AAV-ie-1w_vs_diluent-1w@UpDown	sushi-repeat-containing protein [Source:MGI Symbol;Acc:MGI:1858306]
ENSMUSG00000106965	Gm18290	AAV-ie-1w_vs_diluent-1w@UpDown	predicted gene, 18290 [Source:MGI Symbol;Acc:MGI:5010475]
ENSMUSG00000014361	Mertk	AAV-ie-1w_vs_diluent-1w@UpDown	MER proto-oncogene tyrosine kinase [Source:MGI Symbol;Acc:MGI:96965]
ENSMUSG00000033498	Strc	AAV-ie-1w_vs_diluent-1w@UpDown	stereocilin [Source:MGI Symbol;Acc:MGI:2153816]
ENSMUSG00000036528	Ppfibp2	AAV-ie-1w_vs_diluent-1w@UpDown	PTPRF interacting protein, binding protein 2 (liprin beta 2) [Source:MGI Symbol;Acc:MGI:894649]
ENSMUSG00000058794	Nfe2	AAV-ie-1w_vs_diluent-1w@UpDown	nuclear factor, erythroid derived 2 [Source:MGI Symbol;Acc:MGI:97308]
ENSMUSG00000019194	Scn1b	AAV-ie-1w_vs_diluent-1w@UpDown	sodium channel, voltage-gated, type I, beta [Source:MGI Symbol;Acc:MGI:98247]
ENSMUSG00000020186	Csrp2	AAV-ie-1w_vs_diluent-1w@UpDown	cysteine and glycine-rich protein 2 [Source:MGI Symbol;Acc:MGI:1202907]
ENSMUSG00000025877	Hk3	AAV-ie-1w_vs_diluent-1w@UpDown	hexokinase 3 [Source:MGI Symbol;Acc:MGI:2670962]
ENSMUSG00000090053	Pakap	AAV-ie-1w_vs_diluent-1w@UpDown	paralemmin A kinase anchor protein [Source:MGI Symbol;Acc:MGI:5141924]
ENSMUSG00000037847	Nmrk1	AAV-ie-1w_vs_diluent-1w@UpDown	nicotinamide riboside kinase 1 [Source:MGI Symbol;Acc:MGI:2147434]
ENSMUSG00000056144	Trim34a	AAV-ie-1w_vs_diluent-1w@UpDown	tripartite motif-containing 34A [Source:MGI Symbol;Acc:MGI:2137359]
ENSMUSG00000045464	2810002D19Rik	AAV-ie-1w_vs_diluent-1w@UpDown	RIKEN cDNA 2810002D19 gene [Source:MGI Symbol;Acc:MGI:1913707]
ENSMUSG00000113278	Gm33016	AAV-ie-1w_vs_diluent-1w@UpDown	predicted gene, 33016 [Source:MGI Symbol;Acc:MGI:5592175]
ENSMUSG00000106139	Gm30648	AAV-ie-1w_vs_diluent-1w@UpDown	predicted gene, 30648 [Source:MGI Symbol;Acc:MGI:5589807]
ENSMUSG00000024529	Lox	AAV-ie-1w_vs_diluent-1w@UpDown	lysyl oxidase [Source:MGI Symbol;Acc:MGI:96817]
ENSMUSG00000057497	Fam136a	AAV-ie-1w_vs_diluent-1w@UpDown	family with sequence similarity 136, member A [Source:MGI Symbol;Acc:MGI:1913738]
ENSMUSG00000020154	Ptprb	AAV-ie-1w_vs_diluent-1w@UpDown	protein tyrosine phosphatase, receptor type, B [Source:MGI Symbol;Acc:MGI:97809]
ENSMUSG00000048546	Tob2	AAV-ie-1w_vs_diluent-1w@UpDown	transducer of ERBB2, 2 [Source:MGI Symbol;Acc:MGI:1888525]
ENSMUSG00000074813	Morrbid	AAV-ie-1w_vs_diluent-1w@UpDown	myeloid RNA regulator of BCL2L11 induced cell death [Source:MGI Symbol;Acc:MGI:3652191]
ENSMUSG00000028946	Hes3	AAV-ie-1w_vs_diluent-1w@UpDown	hes family bHLH transcription factor 3 [Source:MGI Symbol;Acc:MGI:104877]
ENSMUSG00000024588	Fech	AAV-ie-1w_vs_diluent-1w@UpDown	ferrochelatase [Source:MGI Symbol;Acc:MGI:95513]
ENSMUSG00000108777	Gm45081	AAV-ie-1w_vs_diluent-1w@UpDown	predicted gene 45081 [Source:MGI Symbol;Acc:MGI:5753657]
ENSMUSG00000091345	Col6a5	AAV-ie-1w_vs_diluent-1w@UpDown	collagen, type VI, alpha 5 [Source:MGI Symbol;Acc:MGI:3648134]
ENSMUSG00000115003	Gm48933	AAV-ie-1w_vs_diluent-1w@UpDown	predicted gene, 48933 [Source:MGI Symbol;Acc:MGI:6118248]
ENSMUSG00000041907	Gpr45	AAV-ie-1w_vs_diluent-1w@UpDown	G protein-coupled receptor 45 [Source:MGI Symbol;Acc:MGI:2135882]
ENSMUSG00000004980	Hnrnpa2b1	AAV-ie-1w_vs_diluent-1w@UpDown	heterogeneous nuclear ribonucleoprotein A2/B1 [Source:MGI Symbol;Acc:MGI:104819]
ENSMUSG00000002325	Irf9	AAV-ie-1w_vs_diluent-1w@UpDown	interferon regulatory factor 9 [Source:MGI Symbol;Acc:MGI:107587]
ENSMUSG00000053070	Cfap300	AAV-ie-1w_vs_diluent-1w@UpDown	cilia and flagella associated protein 300 [Source:MGI Symbol;Acc:MGI:3045346]
ENSMUSG00000027606	Dnajc5b	AAV-ie-1w_vs_diluent-1w@UpDown	DnaJ heat shock protein family (Hsp40) member C5 beta [Source:MGI Symbol;Acc:MGI:1913576]
ENSMUSG00000115015	D330046F09Rik	AAV-ie-1w_vs_diluent-1w@UpDown	RIKEN cDNA D330046F09 gene [Source:MGI Symbol;Acc:MGI:2685654]
ENSMUSG00000070424	Art5	AAV-ie-1w_vs_diluent-1w@UpDown	ADP-ribosyltransferase 5 [Source:MGI Symbol;Acc:MGI:107948]
ENSMUSG00000015619	Gata3	AAV-ie-1w_vs_diluent-1w@UpDown	GATA binding protein 3 [Source:MGI Symbol;Acc:MGI:95663]
ENSMUSG00000024553	Galr1	AAV-ie-1w_vs_diluent-1w@UpDown	galanin receptor 1 [Source:MGI Symbol;Acc:MGI:1096364]
ENSMUSG00000035200	Chrnb4	AAV-ie-1w_vs_diluent-1w@UpDown	cholinergic receptor, nicotinic, beta polypeptide 4 [Source:MGI Symbol;Acc:MGI:87892]
ENSMUSG00000054477	Kcnn2	AAV-ie-1w_vs_diluent-1w@UpDown	potassium intermediate/small conductance calcium-activated channel, subfamily N, member 2 [Source:MGI Symbol;Acc:MGI:2153182]
ENSMUSG00000001943	Vsig2	AAV-ie-1w_vs_diluent-1w@UpDown	V-set and immunoglobulin domain containing 2 [Source:MGI Symbol;Acc:MGI:1928009]
ENSMUSG00000032204	Aqp9	AAV-ie-1w_vs_diluent-1w@UpDown	aquaporin 9 [Source:MGI Symbol;Acc:MGI:1891066]
ENSMUSG00000028176	Lrrc7	AAV-ie-1w_vs_diluent-1w@UpDown	leucine rich repeat containing 7 [Source:MGI Symbol;Acc:MGI:2676665]
ENSMUSG00000103839	Gm37607	AAV-ie-1w_vs_diluent-1w@UpDown	predicted gene, 37607 [Source:MGI Symbol;Acc:MGI:5610835]
ENSMUSG00000042476	Abcb4	AAV-ie-1w_vs_diluent-1w@UpDown	ATP-binding cassette, sub-family B (MDR/TAP), member 4 [Source:MGI Symbol;Acc:MGI:97569]
ENSMUSG00000022878	Adipoq	AAV-ie-1w_vs_diluent-1w@UpDown	adiponectin, C1Q and collagen domain containing [Source:MGI Symbol;Acc:MGI:106675]
ENSMUSG00000086058	Unc45bos	AAV-ie-1w_vs_diluent-1w@UpDown	unc-45 myosin chaperone B, opposite strand [Source:MGI Symbol;Acc:MGI:3705119]
ENSMUSG00000034853	Acot11	AAV-ie-1w_vs_diluent-1w@UpDown	acyl-CoA thioesterase 11 [Source:MGI Symbol;Acc:MGI:1913736]
ENSMUSG00000034845	Plvap	AAV-ie-1w_vs_diluent-1w@UpDown	plasmalemma vesicle associated protein [Source:MGI Symbol;Acc:MGI:1890497]
ENSMUSG00000034848	Ttc21b	AAV-ie-1w_vs_diluent-1w@UpDown	tetratricopeptide repeat domain 21B [Source:MGI Symbol;Acc:MGI:1920918]
ENSMUSG00000022863	Btg3	AAV-ie-1w_vs_diluent-1w@UpDown	BTG anti-proliferation factor 3 [Source:MGI Symbol;Acc:MGI:109532]
ENSMUSG00000070501	Ifi214	AAV-ie-1w_vs_diluent-1w@UpDown	interferon activated gene 214 [Source:MGI Symbol;Acc:MGI:3584522]
ENSMUSG00000049907	Rasl11b	AAV-ie-1w_vs_diluent-1w@UpDown	RAS-like, family 11, member B [Source:MGI Symbol;Acc:MGI:1916189]
ENSMUSG00000109123	Gm39059	AAV-ie-1w_vs_diluent-1w@UpDown	predicted gene, 39059 [Source:MGI Symbol;Acc:MGI:5621944]
ENSMUSG00000078451	Ppil6	AAV-ie-1w_vs_diluent-1w@UpDown	peptidylprolyl isomerase (cyclophilin)-like 6 [Source:MGI Symbol;Acc:MGI:1920325]
ENSMUSG00000028158	Mttp	AAV-ie-1w_vs_diluent-1w@UpDown	microsomal triglyceride transfer protein [Source:MGI Symbol;Acc:MGI:106926]
ENSMUSG00000098041	Gm26981	AAV-ie-1w_vs_diluent-1w@UpDown	predicted gene, 26981 [Source:MGI Symbol;Acc:MGI:5504096]
ENSMUSG00000041120	Nbl1	AAV-ie-1w_vs_diluent-1w@UpDown	NBL1, DAN family BMP antagonist [Source:MGI Symbol;Acc:MGI:104591]
ENSMUSG00000075370	Igll1	AAV-ie-1w_vs_diluent-1w@UpDown	immunoglobulin lambda-like polypeptide 1 [Source:MGI Symbol;Acc:MGI:96529]
ENSMUSG00000049086	Bmyc	AAV-ie-1w_vs_diluent-1w@UpDown	brain expressed myelocytomatosis oncogene [Source:MGI Symbol;Acc:MGI:88184]
ENSMUSG00000032243	Itga11	AAV-ie-1w_vs_diluent-1w@UpDown	integrin alpha 11 [Source:MGI Symbol;Acc:MGI:2442114]
ENSMUSG00000099342	Gm18180	AAV-ie-1w_vs_diluent-1w@UpDown	predicted gene, 18180 [Source:MGI Symbol;Acc:MGI:5010365]
ENSMUSG00000024620	Pdgfrb	AAV-ie-1w_vs_diluent-1w@UpDown	platelet derived growth factor receptor, beta polypeptide [Source:MGI Symbol;Acc:MGI:97531]
ENSMUSG00000053117	E330013P04Rik	AAV-ie-1w_vs_diluent-1w@UpDown	RIKEN cDNA E330013P04 gene [Source:MGI Symbol;Acc:MGI:2147732]
ENSMUSG00000074039	4930520O04Rik	AAV-ie-1w_vs_diluent-1w@UpDown	RIKEN cDNA 4930520O04 gene [Source:MGI Symbol;Acc:MGI:1922366]
ENSMUSG00000037922	Bank1	AAV-ie-1w_vs_diluent-1w@UpDown	B cell scaffold protein with ankyrin repeats 1 [Source:MGI Symbol;Acc:MGI:2442120]
ENSMUSG00000037921	Ddx60	AAV-ie-1w_vs_diluent-1w@UpDown	DEAD (Asp-Glu-Ala-Asp) box polypeptide 60 [Source:MGI Symbol;Acc:MGI:2384570]
ENSMUSG00000067768	Xlr4b	AAV-ie-1w_vs_diluent-1w@UpDown	X-linked lymphocyte-regulated 4B [Source:MGI Symbol;Acc:MGI:1350975]
ENSMUSG00000025938	Slco5a1	AAV-ie-1w_vs_diluent-1w@UpDown	solute carrier organic anion transporter family, member 5A1 [Source:MGI Symbol;Acc:MGI:2443431]
ENSMUSG00000107388	Gm42788	AAV-ie-1w_vs_diluent-1w@UpDown	predicted gene 42788 [Source:MGI Symbol;Acc:MGI:5662925]
ENSMUSG00000107383	Gm4366	AAV-ie-1w_vs_diluent-1w@UpDown	predicted gene 4366 [Source:MGI Symbol;Acc:MGI:3782551]
ENSMUSG00000037904	Ankrd9	AAV-ie-1w_vs_diluent-1w@UpDown	ankyrin repeat domain 9 [Source:MGI Symbol;Acc:MGI:1921501]
ENSMUSG00000028195	Ccn1	AAV-ie-1w_vs_diluent-1w@UpDown	cellular communication network factor 1 [Source:MGI Symbol;Acc:MGI:88613]
ENSMUSG00000098000	Gm27026	AAV-ie-1w_vs_diluent-1w@UpDown	predicted gene, 27026 [Source:MGI Symbol;Acc:MGI:5504141]
ENSMUSG00000087365	C430049B03Rik	AAV-ie-1w_vs_diluent-1w@UpDown	RIKEN cDNA C430049B03 gene [Source:MGI Symbol;Acc:MGI:1924903]
ENSMUSG00000042401	Crtac1	AAV-ie-1w_vs_diluent-1w@UpDown	cartilage acidic protein 1 [Source:MGI Symbol;Acc:MGI:1920082]
ENSMUSG00000054400	Cklf	AAV-ie-1w_vs_diluent-1w@UpDown	chemokine-like factor [Source:MGI Symbol;Acc:MGI:1922708]
ENSMUSG00000089968	Nckap5los	AAV-ie-1w_vs_diluent-1w@UpDown	NCK-associated protein 5-like, opposite strand [Source:MGI Symbol;Acc:MGI:1918162]
ENSMUSG00000086006	Gm13293	AAV-ie-1w_vs_diluent-1w@UpDown	predicted gene 13293 [Source:MGI Symbol;Acc:MGI:3649469]
ENSMUSG00000043719	Col6a6	AAV-ie-1w_vs_diluent-1w@UpDown	collagen, type VI, alpha 6 [Source:MGI Symbol;Acc:MGI:2444259]
ENSMUSG00000096255	Dynlt1b	AAV-ie-1w_vs_diluent-1w@UpDown	dynein light chain Tctex-type 1B [Source:MGI Symbol;Acc:MGI:98643]
ENSMUSG00000026388	3110009E18Rik	AAV-ie-1w_vs_diluent-1w@UpDown	RIKEN cDNA 3110009E18 gene [Source:MGI Symbol;Acc:MGI:1920353]
ENSMUSG00000118049	Gm50103	AAV-ie-1w_vs_diluent-1w@UpDown	predicted gene, 50103 [Source:MGI Symbol;Acc:MGI:6302834]
ENSMUSG00000006777	Krt23	AAV-ie-1w_vs_diluent-1w@UpDown	keratin 23 [Source:MGI Symbol;Acc:MGI:2148866]
ENSMUSG00000097587	4930578M01Rik	AAV-ie-1w_vs_diluent-1w@UpDown	RIKEN cDNA 4930578M01 gene [Source:MGI Symbol;Acc:MGI:1923201]
ENSMUSG00000025044	Msr1	AAV-ie-1w_vs_diluent-1w@UpDown	macrophage scavenger receptor 1 [Source:MGI Symbol;Acc:MGI:98257]
ENSMUSG00000097595	1500002F19Rik	AAV-ie-1w_vs_diluent-1w@UpDown	RIKEN cDNA 1500002F19 gene [Source:MGI Symbol;Acc:MGI:1923933]
ENSMUSG00000109198	D7Bwg0826e	AAV-ie-1w_vs_diluent-1w@UpDown	DNA segment, Chr 7, Brigham & Women's Genetics 0826 expressed [Source:MGI Symbol;Acc:MGI:106455]
ENSMUSG00000103891	Gm37941	AAV-ie-1w_vs_diluent-1w@UpDown	predicted gene, 37941 [Source:MGI Symbol;Acc:MGI:5611169]
ENSMUSG00000073590	3222401L13Rik	AAV-ie-1w_vs_diluent-1w@UpDown	RIKEN cDNA 3222401L13 gene [Source:MGI Symbol;Acc:MGI:2444186]
ENSMUSG00000046808	Atp10d	AAV-ie-1w_vs_diluent-1w@UpDown	ATPase, class V, type 10D [Source:MGI Symbol;Acc:MGI:2450125]
ENSMUSG00000041119	Pde9a	AAV-ie-1w_vs_diluent-1w@UpDown	phosphodiesterase 9A [Source:MGI Symbol;Acc:MGI:1277179]
ENSMUSG00000043773	1700048O20Rik	AAV-ie-1w_vs_diluent-1w@UpDown	RIKEN cDNA 1700048O20 gene [Source:MGI Symbol;Acc:MGI:1920637]
ENSMUSG00000030468	Siglecg	AAV-ie-1w_vs_diluent-1w@UpDown	sialic acid binding Ig-like lectin G [Source:MGI Symbol;Acc:MGI:2443630]
ENSMUSG00000064647	Gm23301	AAV-ie-1w_vs_diluent-1w@UpDown	predicted gene, 23301 [Source:MGI Symbol;Acc:MGI:5453078]
ENSMUSG00000109176	Zfp264	AAV-ie-1w_vs_diluent-1w@UpDown	zinc finger protein 264 [Source:MGI Symbol;Acc:MGI:2151059]
ENSMUSG00000001918	Slc1a5	AAV-ie-1w_vs_diluent-1w@UpDown	solute carrier family 1 (neutral amino acid transporter), member 5 [Source:MGI Symbol;Acc:MGI:105305]
ENSMUSG00000109179	Gm35339	AAV-ie-1w_vs_diluent-1w@UpDown	predicted gene, 35339 [Source:MGI Symbol;Acc:MGI:5594498]
ENSMUSG00000031770	Herpud1	AAV-ie-1w_vs_diluent-1w@UpDown	homocysteine-inducible, endoplasmic reticulum stress-inducible, ubiquitin-like domain member 1 [Source:MGI Symbol;Acc:MGI:1927406]
ENSMUSG00000110126	Gm9347	AAV-ie-1w_vs_diluent-1w@UpDown	predicted gene 9347 [Source:MGI Symbol;Acc:MGI:3648409]
ENSMUSG00000028125	Abca4	AAV-ie-1w_vs_diluent-1w@UpDown	ATP-binding cassette, sub-family A (ABC1), member 4 [Source:MGI Symbol;Acc:MGI:109424]
ENSMUSG00000102533	Gm37226	AAV-ie-1w_vs_diluent-1w@UpDown	predicted gene, 37226 [Source:MGI Symbol;Acc:MGI:5610454]
ENSMUSG00000022824	Muc13	AAV-ie-1w_vs_diluent-1w@UpDown	mucin 13, epithelial transmembrane [Source:MGI Symbol;Acc:MGI:103190]
ENSMUSG00000052676	Zmat1	AAV-ie-1w_vs_diluent-1w@UpDown	zinc finger, matrin type 1 [Source:MGI Symbol;Acc:MGI:2442284]
ENSMUSG00000022828	Gtf2e1	AAV-ie-1w_vs_diluent-1w@UpDown	general transcription factor II E, polypeptide 1 (alpha subunit) [Source:MGI Symbol;Acc:MGI:1921447]
ENSMUSG00000030443	Zfp583	AAV-ie-1w_vs_diluent-1w@UpDown	zinc finger protein 583 [Source:MGI Symbol;Acc:MGI:2682297]
ENSMUSG00000090919	Pabpc4l	AAV-ie-1w_vs_diluent-1w@UpDown	poly(A) binding protein, cytoplasmic 4-like [Source:MGI Symbol;Acc:MGI:3643087]
ENSMUSG00000103857	Gm37249	AAV-ie-1w_vs_diluent-1w@UpDown	predicted gene, 37249 [Source:MGI Symbol;Acc:MGI:5610477]
ENSMUSG00000097558	Gm26902	AAV-ie-1w_vs_diluent-1w@UpDown	predicted gene, 26902 [Source:MGI Symbol;Acc:MGI:5477396]
ENSMUSG00000085584	Rtl9	AAV-ie-1w_vs_diluent-1w@UpDown	retrotransposon Gag like 9 [Source:MGI Symbol;Acc:MGI:2685231]
ENSMUSG00000031765	Mt1	AAV-ie-1w_vs_diluent-1w@UpDown	metallothionein 1 [Source:MGI Symbol;Acc:MGI:97171]
ENSMUSG00000085412	Halr1	AAV-ie-1w_vs_diluent-1w@UpDown	Hoxa adjacent long noncoding RNA 1 [Source:MGI Symbol;Acc:MGI:3705267]
ENSMUSG00000085419	Gm11734	AAV-ie-1w_vs_diluent-1w@UpDown	predicted gene 11734 [Source:MGI Symbol;Acc:MGI:3652086]
ENSMUSG00000026205	Slc23a3	AAV-ie-1w_vs_diluent-1w@UpDown	solute carrier family 23 (nucleobase transporters), member 3 [Source:MGI Symbol;Acc:MGI:104516]
ENSMUSG00000108616	Gm35040	AAV-ie-1w_vs_diluent-1w@UpDown	predicted gene, 35040 [Source:MGI Symbol;Acc:MGI:5594199]
ENSMUSG00000048485	Zbtb8b	AAV-ie-1w_vs_diluent-1w@UpDown	zinc finger and BTB domain containing 8b [Source:MGI Symbol;Acc:MGI:2387181]
ENSMUSG00000048489	Depp1	AAV-ie-1w_vs_diluent-1w@UpDown	DEPP1 autophagy regulator [Source:MGI Symbol;Acc:MGI:1918730]
ENSMUSG00000027520	Zdbf2	AAV-ie-1w_vs_diluent-1w@UpDown	zinc finger, DBF-type containing 2 [Source:MGI Symbol;Acc:MGI:1921134]
ENSMUSG00000109936	Gm45889	AAV-ie-1w_vs_diluent-1w@UpDown	predicted gene 45889 [Source:MGI Symbol;Acc:MGI:5805004]
ENSMUSG00000061451	Tmem151a	AAV-ie-1w_vs_diluent-1w@UpDown	transmembrane protein 151A [Source:MGI Symbol;Acc:MGI:2147713]
ENSMUSG00000105572	Gm43300	AAV-ie-1w_vs_diluent-1w@UpDown	predicted gene 43300 [Source:MGI Symbol;Acc:MGI:5663437]
ENSMUSG00000062797	Hikeshi	AAV-ie-1w_vs_diluent-1w@UpDown	heat shock protein nuclear import factor [Source:MGI Symbol;Acc:MGI:96738]
ENSMUSG00000027510	Rbm38	AAV-ie-1w_vs_diluent-1w@UpDown	RNA binding motif protein 38 [Source:MGI Symbol;Acc:MGI:1889294]
ENSMUSG00000007908	Hmgcll1	AAV-ie-1w_vs_diluent-1w@UpDown	3-hydroxymethyl-3-methylglutaryl-Coenzyme A lyase-like 1 [Source:MGI Symbol;Acc:MGI:2446108]
ENSMUSG00000044086	Lmod3	AAV-ie-1w_vs_diluent-1w@UpDown	leiomodin 3 (fetal) [Source:MGI Symbol;Acc:MGI:2444169]
ENSMUSG00000044083	Efcab8	AAV-ie-1w_vs_diluent-1w@UpDown	EF-hand calcium binding domain 8 [Source:MGI Symbol;Acc:MGI:3644206]
ENSMUSG00000032098	Treh	AAV-ie-1w_vs_diluent-1w@UpDown	trehalase (brush-border membrane glycoprotein) [Source:MGI Symbol;Acc:MGI:1926230]
ENSMUSG00000027505	Fam209	AAV-ie-1w_vs_diluent-1w@UpDown	family with sequence similarity 209 [Source:MGI Symbol;Acc:MGI:1923676]
ENSMUSG00000082345	Gm13622	AAV-ie-1w_vs_diluent-1w@UpDown	predicted gene 13622 [Source:MGI Symbol;Acc:MGI:3652182]
ENSMUSG00000083674	Zfp133-ps	AAV-ie-1w_vs_diluent-1w@UpDown	zinc finger protein 133, pseudogene [Source:MGI Symbol;Acc:MGI:2176612]
ENSMUSG00000109904	Gm45819	AAV-ie-1w_vs_diluent-1w@UpDown	predicted gene 45819 [Source:MGI Symbol;Acc:MGI:5804934]
ENSMUSG00000070366	Plpp4	AAV-ie-1w_vs_diluent-1w@UpDown	phospholipid phosphatase 4 [Source:MGI Symbol;Acc:MGI:2685936]
ENSMUSG00000095677	Dynlt1f	AAV-ie-1w_vs_diluent-1w@UpDown	dynein light chain Tctex-type 1F [Source:MGI Symbol;Acc:MGI:3780996]
ENSMUSG00000084990	Gm14549	AAV-ie-1w_vs_diluent-1w@UpDown	predicted gene 14549 [Source:MGI Symbol;Acc:MGI:3705175]
ENSMUSG00000020937	Plcd3	AAV-ie-1w_vs_diluent-1w@UpDown	phospholipase C, delta 3 [Source:MGI Symbol;Acc:MGI:107451]
ENSMUSG00000027556	Car1	AAV-ie-1w_vs_diluent-1w@UpDown	carbonic anhydrase 1 [Source:MGI Symbol;Acc:MGI:88268]
ENSMUSG00000118004	BC026513	AAV-ie-1w_vs_diluent-1w@UpDown	cDNA sequence BC026513 [Source:MGI Symbol;Acc:MGI:2652849]
ENSMUSG00000048458	Inka2	AAV-ie-1w_vs_diluent-1w@UpDown	inka box actin regulator 2 [Source:MGI Symbol;Acc:MGI:1923497]
ENSMUSG00000026227	2810459M11Rik	AAV-ie-1w_vs_diluent-1w@UpDown	RIKEN cDNA 2810459M11 gene [Source:MGI Symbol;Acc:MGI:1920042]
ENSMUSG00000106858	Gm43844	AAV-ie-1w_vs_diluent-1w@UpDown	predicted gene 43844 [Source:MGI Symbol;Acc:MGI:5663981]
ENSMUSG00000096971	4930556M19Rik	AAV-ie-1w_vs_diluent-1w@UpDown	RIKEN cDNA 4930556M19 gene [Source:MGI Symbol;Acc:MGI:1922509]
ENSMUSG00000015568	Lpl	AAV-ie-1w_vs_diluent-1w@UpDown	lipoprotein lipase [Source:MGI Symbol;Acc:MGI:96820]
ENSMUSG00000028871	Rspo1	AAV-ie-1w_vs_diluent-1w@UpDown	R-spondin 1 [Source:MGI Symbol;Acc:MGI:2183426]
ENSMUSG00000096981	Gm16845	AAV-ie-1w_vs_diluent-1w@UpDown	predicted gene, 16845 [Source:MGI Symbol;Acc:MGI:4439769]
ENSMUSG00000035165	Kcne3	AAV-ie-1w_vs_diluent-1w@UpDown	potassium voltage-gated channel, Isk-related subfamily, gene 3 [Source:MGI Symbol;Acc:MGI:1891124]
ENSMUSG00000073400	Trim10	AAV-ie-1w_vs_diluent-1w@UpDown	tripartite motif-containing 10 [Source:MGI Symbol;Acc:MGI:1338757]
ENSMUSG00000074733	Zfp950	AAV-ie-1w_vs_diluent-1w@UpDown	zinc finger protein 950 [Source:MGI Symbol;Acc:MGI:2652824]
ENSMUSG00000044026	Slc35g1	AAV-ie-1w_vs_diluent-1w@UpDown	solute carrier family 35, member G1 [Source:MGI Symbol;Acc:MGI:2444789]
ENSMUSG00000070323	Mmp27	AAV-ie-1w_vs_diluent-1w@UpDown	matrix metallopeptidase 27 [Source:MGI Symbol;Acc:MGI:3039232]
ENSMUSG00000037731	Themis2	AAV-ie-1w_vs_diluent-1w@UpDown	thymocyte selection associated family member 2 [Source:MGI Symbol;Acc:MGI:2446213]
ENSMUSG00000070327	Rnf213	AAV-ie-1w_vs_diluent-1w@UpDown	ring finger protein 213 [Source:MGI Symbol;Acc:MGI:1289196]
ENSMUSG00000032034	Kcnj5	AAV-ie-1w_vs_diluent-1w@UpDown	potassium inwardly-rectifying channel, subfamily J, member 5 [Source:MGI Symbol;Acc:MGI:104755]
ENSMUSG00000096960	A230028O05Rik	AAV-ie-1w_vs_diluent-1w@UpDown	RIKEN cDNA A230028O05 gene [Source:MGI Symbol;Acc:MGI:2442126]
ENSMUSG00000107355	AI839979	AAV-ie-1w_vs_diluent-1w@UpDown	expressed sequence AI839979 [Source:MGI Symbol;Acc:MGI:2140975]
ENSMUSG00000037716	Ccdc33	AAV-ie-1w_vs_diluent-1w@UpDown	coiled-coil domain containing 33 [Source:MGI Symbol;Acc:MGI:1922464]
ENSMUSG00000032021	Crtam	AAV-ie-1w_vs_diluent-1w@UpDown	cytotoxic and regulatory T cell molecule [Source:MGI Symbol;Acc:MGI:1859822]
ENSMUSG00000001763	Tspan33	AAV-ie-1w_vs_diluent-1w@UpDown	tetraspanin 33 [Source:MGI Symbol;Acc:MGI:1919012]
ENSMUSG00000106019	Gm43672	AAV-ie-1w_vs_diluent-1w@UpDown	predicted gene 43672 [Source:MGI Symbol;Acc:MGI:5663809]
ENSMUSG00000095609	Gm21188	AAV-ie-1w_vs_diluent-1w@UpDown	predicted gene, 21188 [Source:MGI Symbol;Acc:MGI:5434543]
ENSMUSG00000032028	Nxpe2	AAV-ie-1w_vs_diluent-1w@UpDown	neurexophilin and PC-esterase domain family, member 2 [Source:MGI Symbol;Acc:MGI:1925502]
ENSMUSG00000032010	Usp2	AAV-ie-1w_vs_diluent-1w@UpDown	ubiquitin specific peptidase 2 [Source:MGI Symbol;Acc:MGI:1858178]
ENSMUSG00000084970	1700060J05Rik	AAV-ie-1w_vs_diluent-1w@UpDown	RIKEN cDNA 1700060J05 gene [Source:MGI Symbol;Acc:MGI:1920641]
ENSMUSG00000021360	Gcnt2	AAV-ie-1w_vs_diluent-1w@UpDown	glucosaminyl (N-acetyl) transferase 2, I-branching enzyme [Source:MGI Symbol;Acc:MGI:1100870]
ENSMUSG00000100706	Gm19744	AAV-ie-1w_vs_diluent-1w@UpDown	predicted gene, 19744 [Source:MGI Symbol;Acc:MGI:5011929]
ENSMUSG00000021367	Edn1	AAV-ie-1w_vs_diluent-1w@UpDown	endothelin 1 [Source:MGI Symbol;Acc:MGI:95283]
ENSMUSG00000096942	Rps19-ps6	AAV-ie-1w_vs_diluent-1w@UpDown	ribosomal protein S19, pseudogene 6 [Source:MGI Symbol;Acc:MGI:5011818]
ENSMUSG00000020038	Cry1	AAV-ie-1w_vs_diluent-1w@UpDown	cryptochrome 1 (photolyase-like) [Source:MGI Symbol;Acc:MGI:1270841]
ENSMUSG00000117534	Gm20161	AAV-ie-1w_vs_diluent-1w@UpDown	predicted gene, 20161 [Source:MGI Symbol;Acc:MGI:5012346]
ENSMUSG00000084925	1810062O18Rik	AAV-ie-1w_vs_diluent-1w@UpDown	RIKEN cDNA 1810062O18 gene [Source:MGI Symbol;Acc:MGI:1922852]
ENSMUSG00000028825	Rhd	AAV-ie-1w_vs_diluent-1w@UpDown	Rh blood group, D antigen [Source:MGI Symbol;Acc:MGI:1202882]
ENSMUSG00000003526	Prodh	AAV-ie-1w_vs_diluent-1w@UpDown	proline dehydrogenase [Source:MGI Symbol;Acc:MGI:97770]
ENSMUSG00000096918	Gm16863	AAV-ie-1w_vs_diluent-1w@UpDown	predicted gene, 16863 [Source:MGI Symbol;Acc:MGI:4439787]
ENSMUSG00000096917	2500002B13Rik	AAV-ie-1w_vs_diluent-1w@UpDown	RIKEN cDNA 2500002B13 gene [Source:MGI Symbol;Acc:MGI:1925603]
ENSMUSG00000107320	Gm42549	AAV-ie-1w_vs_diluent-1w@UpDown	predicted gene 42549 [Source:MGI Symbol;Acc:MGI:5662686]
ENSMUSG00000079597	Cstdc4	AAV-ie-1w_vs_diluent-1w@UpDown	cystatin domain containing 4 [Source:MGI Symbol;Acc:MGI:3645124]
ENSMUSG00000079594	Cstdc6	AAV-ie-1w_vs_diluent-1w@UpDown	cystatin domain containing 6 [Source:MGI Symbol;Acc:MGI:3696881]
ENSMUSG00000116226	Gm49502	AAV-ie-1w_vs_diluent-1w@UpDown	predicted gene, 49502 [Source:MGI Symbol;Acc:MGI:6155188]
ENSMUSG00000049709	Nlrp10	AAV-ie-1w_vs_diluent-1w@UpDown	NLR family, pyrin domain containing 10 [Source:MGI Symbol;Acc:MGI:2444084]
ENSMUSG00000071637	Cebpd	AAV-ie-1w_vs_diluent-1w@UpDown	CCAAT/enhancer binding protein (C/EBP), delta [Source:MGI Symbol;Acc:MGI:103573]
ENSMUSG00000037754	Ppp1r16b	AAV-ie-1w_vs_diluent-1w@UpDown	protein phosphatase 1, regulatory subunit 16B [Source:MGI Symbol;Acc:MGI:2151841]
ENSMUSG00000071636	Rimbp3	AAV-ie-1w_vs_diluent-1w@UpDown	RIMS binding protein 3 [Source:MGI Symbol;Acc:MGI:2685449]
ENSMUSG00000046727	Cystm1	AAV-ie-1w_vs_diluent-1w@UpDown	cysteine-rich transmembrane module containing 1 [Source:MGI Symbol;Acc:MGI:1913310]
ENSMUSG00000022769	Sdf2l1	AAV-ie-1w_vs_diluent-1w@UpDown	stromal cell-derived factor 2-like 1 [Source:MGI Symbol;Acc:MGI:2149842]
ENSMUSG00000046718	Bst2	AAV-ie-1w_vs_diluent-1w@UpDown	bone marrow stromal cell antigen 2 [Source:MGI Symbol;Acc:MGI:1916800]
ENSMUSG00000042351	Grap2	AAV-ie-1w_vs_diluent-1w@UpDown	GRB2-related adaptor protein 2 [Source:MGI Symbol;Acc:MGI:1333842]
ENSMUSG00000029392	Rilpl1	AAV-ie-1w_vs_diluent-1w@UpDown	Rab interacting lysosomal protein-like 1 [Source:MGI Symbol;Acc:MGI:1922945]
ENSMUSG00000029372	Ppbp	AAV-ie-1w_vs_diluent-1w@UpDown	pro-platelet basic protein [Source:MGI Symbol;Acc:MGI:1888712]
ENSMUSG00000007107	Atp1a4	AAV-ie-1w_vs_diluent-1w@UpDown	ATPase, Na+/K+ transporting, alpha 4 polypeptide [Source:MGI Symbol;Acc:MGI:1351335]
ENSMUSG00000022747	St3gal6	AAV-ie-1w_vs_diluent-1w@UpDown	ST3 beta-galactoside alpha-2,3-sialyltransferase 6 [Source:MGI Symbol;Acc:MGI:1888707]
ENSMUSG00000021418	Rpp40	AAV-ie-1w_vs_diluent-1w@UpDown	ribonuclease P 40 subunit [Source:MGI Symbol;Acc:MGI:1346084]
ENSMUSG00000109005	Gm45221	AAV-ie-1w_vs_diluent-1w@UpDown	predicted gene 45221 [Source:MGI Symbol;Acc:MGI:5753797]
ENSMUSG00000078349	AW011738	AAV-ie-1w_vs_diluent-1w@UpDown	expressed sequence AW011738 [Source:MGI Symbol;Acc:MGI:2140540]
ENSMUSG00000031698	Mylk3	AAV-ie-1w_vs_diluent-1w@UpDown	myosin light chain kinase 3 [Source:MGI Symbol;Acc:MGI:2443063]
ENSMUSG00000030351	Tspan11	AAV-ie-1w_vs_diluent-1w@UpDown	tetraspanin 11 [Source:MGI Symbol;Acc:MGI:1915748]
ENSMUSG00000054385	Ceacam2	AAV-ie-1w_vs_diluent-1w@UpDown	carcinoembryonic antigen-related cell adhesion molecule 2 [Source:MGI Symbol;Acc:MGI:1347246]
ENSMUSG00000028037	Ifi44	AAV-ie-1w_vs_diluent-1w@UpDown	interferon-induced protein 44 [Source:MGI Symbol;Acc:MGI:2443016]
ENSMUSG00000032125	Robo4	AAV-ie-1w_vs_diluent-1w@UpDown	roundabout guidance receptor 4 [Source:MGI Symbol;Acc:MGI:1921394]
ENSMUSG00000032122	Slc37a2	AAV-ie-1w_vs_diluent-1w@UpDown	solute carrier family 37 (glycerol-3-phosphate transporter), member 2 [Source:MGI Symbol;Acc:MGI:1929693]
ENSMUSG00000012519	Mlkl	AAV-ie-1w_vs_diluent-1w@UpDown	mixed lineage kinase domain-like [Source:MGI Symbol;Acc:MGI:1921818]
ENSMUSG00000020140	Lgr5	AAV-ie-1w_vs_diluent-1w@UpDown	leucine rich repeat containing G protein coupled receptor 5 [Source:MGI Symbol;Acc:MGI:1341817]
ENSMUSG00000115759	Gm18787	AAV-ie-1w_vs_diluent-1w@UpDown	predicted gene, 18787 [Source:MGI Symbol;Acc:MGI:5010972]
ENSMUSG00000032128	Robo3	AAV-ie-1w_vs_diluent-1w@UpDown	roundabout guidance receptor 3 [Source:MGI Symbol;Acc:MGI:1343102]
ENSMUSG00000068962	Zfp114	AAV-ie-1w_vs_diluent-1w@UpDown	zinc finger protein 114 [Source:MGI Symbol;Acc:MGI:3037815]
ENSMUSG00000020137	Thap2	AAV-ie-1w_vs_diluent-1w@UpDown	THAP domain containing, apoptosis associated protein 2 [Source:MGI Symbol;Acc:MGI:1914066]
ENSMUSG00000025823	Pdia4	AAV-ie-1w_vs_diluent-1w@UpDown	protein disulfide isomerase associated 4 [Source:MGI Symbol;Acc:MGI:104864]
ENSMUSG00000087220	Gm11377	AAV-ie-1w_vs_diluent-1w@UpDown	predicted gene 11377 [Source:MGI Symbol;Acc:MGI:3650186]
ENSMUSG00000075271	Ttc30a1	AAV-ie-1w_vs_diluent-1w@UpDown	tetratricopeptide repeat domain 30A1 [Source:MGI Symbol;Acc:MGI:1926052]
ENSMUSG00000010797	Wnt2	AAV-ie-1w_vs_diluent-1w@UpDown	wingless-type MMTV integration site family, member 2 [Source:MGI Symbol;Acc:MGI:98954]
ENSMUSG00000021453	Gadd45g	AAV-ie-1w_vs_diluent-1w@UpDown	growth arrest and DNA-damage-inducible 45 gamma [Source:MGI Symbol;Acc:MGI:1346325]
ENSMUSG00000020123	Avpr1a	AAV-ie-1w_vs_diluent-1w@UpDown	arginine vasopressin receptor 1A [Source:MGI Symbol;Acc:MGI:1859216]
ENSMUSG00000078307	AI593442	AAV-ie-1w_vs_diluent-1w@UpDown	expressed sequence AI593442 [Source:MGI Symbol;Acc:MGI:2143099]
ENSMUSG00000034762	Glis1	AAV-ie-1w_vs_diluent-1w@UpDown	GLIS family zinc finger 1 [Source:MGI Symbol;Acc:MGI:2386723]
ENSMUSG00000054342	Kcnn4	AAV-ie-1w_vs_diluent-1w@UpDown	potassium intermediate/small conductance calcium-activated channel, subfamily N, member 4 [Source:MGI Symbol;Acc:MGI:1277957]
ENSMUSG00000090881	Phf11	AAV-ie-1w_vs_diluent-1w@UpDown	PHD finger protein 11 [Source:MGI Symbol;Acc:MGI:3644962]
ENSMUSG00000093910	Zfp853	AAV-ie-1w_vs_diluent-1w@UpDown	zinc finger protein 853 [Source:MGI Symbol;Acc:MGI:2685638]
ENSMUSG00000029313	Aff1	AAV-ie-1w_vs_diluent-1w@UpDown	AF4/FMR2 family, member 1 [Source:MGI Symbol;Acc:MGI:1100819]
ENSMUSG00000019982	Myb	AAV-ie-1w_vs_diluent-1w@UpDown	myeloblastosis oncogene [Source:MGI Symbol;Acc:MGI:97249]
ENSMUSG00000105504	Gbp5	AAV-ie-1w_vs_diluent-1w@UpDown	guanylate binding protein 5 [Source:MGI Symbol;Acc:MGI:2429943]
ENSMUSG00000031637	Lrp2bp	AAV-ie-1w_vs_diluent-1w@UpDown	Lrp2 binding protein [Source:MGI Symbol;Acc:MGI:1914870]
ENSMUSG00000085491	4930527E20Rik	AAV-ie-1w_vs_diluent-1w@UpDown	RIKEN cDNA 4930527E20 gene [Source:MGI Symbol;Acc:MGI:1925448]
ENSMUSG00000063234	Gpr84	AAV-ie-1w_vs_diluent-1w@UpDown	G protein-coupled receptor 84 [Source:MGI Symbol;Acc:MGI:1934129]
ENSMUSG00000038257	Glra3	AAV-ie-1w_vs_diluent-1w@UpDown	glycine receptor, alpha 3 subunit [Source:MGI Symbol;Acc:MGI:95749]
ENSMUSG00000032952	Ap4b1	AAV-ie-1w_vs_diluent-1w@UpDown	adaptor-related protein complex AP-4, beta 1 [Source:MGI Symbol;Acc:MGI:1337130]
ENSMUSG00000019996	Map7	AAV-ie-1w_vs_diluent-1w@UpDown	microtubule-associated protein 7 [Source:MGI Symbol;Acc:MGI:1328328]
ENSMUSG00000019997	Ccn2	AAV-ie-1w_vs_diluent-1w@UpDown	cellular communication network factor 2 [Source:MGI Symbol;Acc:MGI:95537]
ENSMUSG00000109097	Gm29683	AAV-ie-1w_vs_diluent-1w@UpDown	predicted gene, 29683 [Source:MGI Symbol;Acc:MGI:5588842]
ENSMUSG00000017309	Cd300lg	AAV-ie-1w_vs_diluent-1w@UpDown	CD300 molecule like family member G [Source:MGI Symbol;Acc:MGI:1289168]
ENSMUSG00000051262	Nat8f3	AAV-ie-1w_vs_diluent-1w@UpDown	N-acetyltransferase 8 (GCN5-related) family member 3 [Source:MGI Symbol;Acc:MGI:2136449]
ENSMUSG00000112627	4933412E12Rik	AAV-ie-1w_vs_diluent-1w@UpDown	RIKEN cDNA 4933412E12 gene [Source:MGI Symbol;Acc:MGI:1918336]
ENSMUSG00000031613	Hpgd	AAV-ie-1w_vs_diluent-1w@UpDown	hydroxyprostaglandin dehydrogenase 15 (NAD) [Source:MGI Symbol;Acc:MGI:108085]
ENSMUSG00000027580	Helz2	AAV-ie-1w_vs_diluent-1w@UpDown	helicase with zinc finger 2, transcriptional coactivator [Source:MGI Symbol;Acc:MGI:2385169]
ENSMUSG00000019970	Sgk1	AAV-ie-1w_vs_diluent-1w@UpDown	serum/glucocorticoid regulated kinase 1 [Source:MGI Symbol;Acc:MGI:1340062]
ENSMUSG00000028028	Alpk1	AAV-ie-1w_vs_diluent-1w@UpDown	alpha-kinase 1 [Source:MGI Symbol;Acc:MGI:1918731]
ENSMUSG00000093080	Mir3060	AAV-ie-1w_vs_diluent-1w@UpDown	microRNA 3060 [Source:MGI Symbol;Acc:MGI:4834232]
ENSMUSG00000022724	Riox2	AAV-ie-1w_vs_diluent-1w@UpDown	ribosomal oxygenase 2 [Source:MGI Symbol;Acc:MGI:1914264]
ENSMUSG00000086774	Gm11915	AAV-ie-1w_vs_diluent-1w@UpDown	predicted gene 11915 [Source:MGI Symbol;Acc:MGI:3650126]
ENSMUSG00000028011	Tdo2	AAV-ie-1w_vs_diluent-1w@UpDown	tryptophan 2,3-dioxygenase [Source:MGI Symbol;Acc:MGI:1928486]
ENSMUSG00000044976	Wdr72	AAV-ie-1w_vs_diluent-1w@UpDown	WD repeat domain 72 [Source:MGI Symbol;Acc:MGI:3583957]
ENSMUSG00000051220	Ercc6l	AAV-ie-1w_vs_diluent-1w@UpDown	excision repair cross-complementing rodent repair deficiency complementation group 6 like [Source:MGI Symbol;Acc:MGI:2654144]
ENSMUSG00000052551	Adarb2	AAV-ie-1w_vs_diluent-1w@UpDown	adenosine deaminase, RNA-specific, B2 [Source:MGI Symbol;Acc:MGI:2151118]
ENSMUSG00000094392	Gm3788	AAV-ie-1w_vs_diluent-1w@UpDown	predicted gene 3788 [Source:MGI Symbol;Acc:MGI:3781961]
ENSMUSG00000022701	Ccdc191	AAV-ie-1w_vs_diluent-1w@UpDown	coiled-coil domain containing 191 [Source:MGI Symbol;Acc:MGI:1922661]
ENSMUSG00000044952	Kctd21	AAV-ie-1w_vs_diluent-1w@UpDown	potassium channel tetramerisation domain containing 21 [Source:MGI Symbol;Acc:MGI:3643121]
ENSMUSG00000111340	Gm47171	AAV-ie-1w_vs_diluent-1w@UpDown	predicted gene, 47171 [Source:MGI Symbol;Acc:MGI:6095951]
ENSMUSG00000110010	Gm45629	AAV-ie-1w_vs_diluent-1w@UpDown	predicted gene 45629 [Source:MGI Symbol;Acc:MGI:5791465]
ENSMUSG00000040592	Cd79b	AAV-ie-1w_vs_diluent-1w@UpDown	CD79B antigen [Source:MGI Symbol;Acc:MGI:96431]
ENSMUSG00000103731	Gm17530	AAV-ie-1w_vs_diluent-1w@UpDown	predicted gene, 17530 [Source:MGI Symbol;Acc:MGI:4937164]
ENSMUSG00000060183	Cxcl11	AAV-ie-1w_vs_diluent-1w@UpDown	chemokine (C-X-C motif) ligand 11 [Source:MGI Symbol;Acc:MGI:1860203]
ENSMUSG00000030317	Timp4	AAV-ie-1w_vs_diluent-1w@UpDown	tissue inhibitor of metalloproteinase 4 [Source:MGI Symbol;Acc:MGI:109125]
ENSMUSG00000050675	Gp1ba	AAV-ie-1w_vs_diluent-1w@UpDown	glycoprotein 1b, alpha polypeptide [Source:MGI Symbol;Acc:MGI:1333744]
ENSMUSG00000074646	6430550D23Rik	AAV-ie-1w_vs_diluent-1w@UpDown	RIKEN cDNA 6430550D23 gene [Source:MGI Symbol;Acc:MGI:2443361]
ENSMUSG00000048368	Omd	AAV-ie-1w_vs_diluent-1w@UpDown	osteomodulin [Source:MGI Symbol;Acc:MGI:1350918]
ENSMUSG00000117465	Gm49980	AAV-ie-1w_vs_diluent-1w@UpDown	predicted gene, 49980 [Source:MGI Symbol;Acc:MGI:6275257]
ENSMUSG00000086618	Gm13256	AAV-ie-1w_vs_diluent-1w@UpDown	predicted gene 13256 [Source:MGI Symbol;Acc:MGI:3651464]
ENSMUSG00000106786	Gm42781	AAV-ie-1w_vs_diluent-1w@UpDown	predicted gene 42781 [Source:MGI Symbol;Acc:MGI:5662918]
ENSMUSG00000037681	Esyt3	AAV-ie-1w_vs_diluent-1w@UpDown	extended synaptotagmin-like protein 3 [Source:MGI Symbol;Acc:MGI:1098699]
ENSMUSG00000085316	D330050G23Rik	AAV-ie-1w_vs_diluent-1w@UpDown	RIKEN cDNA D330050G23 gene [Source:MGI Symbol;Acc:MGI:2445155]
ENSMUSG00000036339	Tmem260	AAV-ie-1w_vs_diluent-1w@UpDown	transmembrane protein 260 [Source:MGI Symbol;Acc:MGI:2443219]
ENSMUSG00000028717	Tal1	AAV-ie-1w_vs_diluent-1w@UpDown	T cell acute lymphocytic leukemia 1 [Source:MGI Symbol;Acc:MGI:98480]
ENSMUSG00000084885	3010001F23Rik	AAV-ie-1w_vs_diluent-1w@UpDown	RIKEN cDNA 3010001F23 gene [Source:MGI Symbol;Acc:MGI:1922943]
ENSMUSG00000117499	Gm50010	AAV-ie-1w_vs_diluent-1w@UpDown	predicted gene, 50010 [Source:MGI Symbol;Acc:MGI:6275297]
ENSMUSG00000091183	Gm5141	AAV-ie-1w_vs_diluent-1w@UpDown	predicted gene 5141 [Source:MGI Symbol;Acc:MGI:3779466]
ENSMUSG00000062611	Rps3a2	AAV-ie-1w_vs_diluent-1w@UpDown	ribosomal protein S3A2 [Source:MGI Symbol;Acc:MGI:3642853]
ENSMUSG00000102398	Gm37580	AAV-ie-1w_vs_diluent-1w@UpDown	predicted gene, 37580 [Source:MGI Symbol;Acc:MGI:5610808]
ENSMUSG00000110866	Gm48362	AAV-ie-1w_vs_diluent-1w@UpDown	predicted gene, 48362 [Source:MGI Symbol;Acc:MGI:6097831]
ENSMUSG00000035069	Oma1	AAV-ie-1w_vs_diluent-1w@UpDown	OMA1 zinc metallopeptidase [Source:MGI Symbol;Acc:MGI:1914263]
ENSMUSG00000026104	Stat1	AAV-ie-1w_vs_diluent-1w@UpDown	signal transducer and activator of transcription 1 [Source:MGI Symbol;Acc:MGI:103063]
ENSMUSG00000003469	Phyhip	AAV-ie-1w_vs_diluent-1w@UpDown	phytanoyl-CoA hydroxylase interacting protein [Source:MGI Symbol;Acc:MGI:1860417]
ENSMUSG00000048337	Npy4r	AAV-ie-1w_vs_diluent-1w@UpDown	neuropeptide Y receptor Y4 [Source:MGI Symbol;Acc:MGI:105374]
ENSMUSG00000041730	Prrxl1	AAV-ie-1w_vs_diluent-1w@UpDown	paired related homeobox protein-like 1 [Source:MGI Symbol;Acc:MGI:2148204]
ENSMUSG00000106734	Gm20559	AAV-ie-1w_vs_diluent-1w@UpDown	predicted gene, 20559 [Source:MGI Symbol;Acc:MGI:5295666]
ENSMUSG00000105402	Gm3716	AAV-ie-1w_vs_diluent-1w@UpDown	predicted gene 3716 [Source:MGI Symbol;Acc:MGI:3781892]
ENSMUSG00000092495	Gm20405	AAV-ie-1w_vs_diluent-1w@UpDown	predicted gene 20405 [Source:MGI Symbol;Acc:MGI:5141870]
ENSMUSG00000051985	Igfn1	AAV-ie-1w_vs_diluent-1w@UpDown	immunoglobulin-like and fibronectin type III domain containing 1 [Source:MGI Symbol;Acc:MGI:3045352]
ENSMUSG00000083563	Gm13340	AAV-ie-1w_vs_diluent-1w@UpDown	predicted gene 13340 [Source:MGI Symbol;Acc:MGI:3650227]
ENSMUSG00000015452	Ager	AAV-ie-1w_vs_diluent-1w@UpDown	advanced glycosylation end product-specific receptor [Source:MGI Symbol;Acc:MGI:893592]
ENSMUSG00000113019	Gm47467	AAV-ie-1w_vs_diluent-1w@UpDown	predicted gene, 47467 [Source:MGI Symbol;Acc:MGI:6096433]
ENSMUSG00000054191	Klf1	AAV-ie-1w_vs_diluent-1w@UpDown	Kruppel-like factor 1 (erythroid) [Source:MGI Symbol;Acc:MGI:1342771]
ENSMUSG00000079494	Nat8f5	AAV-ie-1w_vs_diluent-1w@UpDown	N-acetyltransferase 8 (GCN5-related) family member 5 [Source:MGI Symbol;Acc:MGI:1916299]
ENSMUSG00000091144	Phf11c	AAV-ie-1w_vs_diluent-1w@UpDown	PHD finger protein 11C [Source:MGI Symbol;Acc:MGI:3648476]
ENSMUSG00000049612	Omg	AAV-ie-1w_vs_diluent-1w@UpDown	oligodendrocyte myelin glycoprotein [Source:MGI Symbol;Acc:MGI:106586]
ENSMUSG00000004707	Ly9	AAV-ie-1w_vs_diluent-1w@UpDown	lymphocyte antigen 9 [Source:MGI Symbol;Acc:MGI:96885]
ENSMUSG00000026940	Ccdc183	AAV-ie-1w_vs_diluent-1w@UpDown	coiled-coil domain containing 183 [Source:MGI Symbol;Acc:MGI:1924308]
ENSMUSG00000046546	Fam43a	AAV-ie-1w_vs_diluent-1w@UpDown	family with sequence similarity 43, member A [Source:MGI Symbol;Acc:MGI:2676309]
ENSMUSG00000071552	Tigit	AAV-ie-1w_vs_diluent-1w@UpDown	T cell immunoreceptor with Ig and ITIM domains [Source:MGI Symbol;Acc:MGI:3642260]
ENSMUSG00000113047	Gm47469	AAV-ie-1w_vs_diluent-1w@UpDown	predicted gene, 47469 [Source:MGI Symbol;Acc:MGI:6096437]
ENSMUSG00000033222	Ttf2	AAV-ie-1w_vs_diluent-1w@UpDown	transcription termination factor, RNA polymerase II [Source:MGI Symbol;Acc:MGI:1921294]
ENSMUSG00000071540	3425401B19Rik	AAV-ie-1w_vs_diluent-1w@UpDown	RIKEN cDNA 3425401B19 gene [Source:MGI Symbol;Acc:MGI:3588196]
ENSMUSG00000023011	Faim2	AAV-ie-1w_vs_diluent-1w@UpDown	Fas apoptotic inhibitory molecule 2 [Source:MGI Symbol;Acc:MGI:1919643]
ENSMUSG00000038980	Rbbp8nl	AAV-ie-1w_vs_diluent-1w@UpDown	RBBP8 N-terminal like [Source:MGI Symbol;Acc:MGI:3606212]
ENSMUSG00000012350	Ehf	AAV-ie-1w_vs_diluent-1w@UpDown	ets homologous factor [Source:MGI Symbol;Acc:MGI:1270840]
ENSMUSG00000107201	5930420M18Rik	AAV-ie-1w_vs_diluent-1w@UpDown	RIKEN cDNA 5930420M18 gene [Source:MGI Symbol;Acc:MGI:2441703]
ENSMUSG00000037656	Slc20a2	AAV-ie-1w_vs_diluent-1w@UpDown	solute carrier family 20, member 2 [Source:MGI Symbol;Acc:MGI:97851]
ENSMUSG00000033282	Rpgrip1l	AAV-ie-1w_vs_diluent-1w@UpDown	Rpgrip1-like [Source:MGI Symbol;Acc:MGI:1920563]
ENSMUSG00000113061	Rps18-ps5	AAV-ie-1w_vs_diluent-1w@UpDown	ribosomal protein S18, pseudogene 5 [Source:MGI Symbol;Acc:MGI:3649931]
ENSMUSG00000081769	Gm12216	AAV-ie-1w_vs_diluent-1w@UpDown	predicted gene 12216 [Source:MGI Symbol;Acc:MGI:3650088]
ENSMUSG00000000386	Mx1	AAV-ie-1w_vs_diluent-1w@UpDown	MX dynamin-like GTPase 1 [Source:MGI Symbol;Acc:MGI:97243]
ENSMUSG00000104168	Gm38250	AAV-ie-1w_vs_diluent-1w@UpDown	predicted gene, 38250 [Source:MGI Symbol;Acc:MGI:5611478]
ENSMUSG00000087060	Eldr	AAV-ie-1w_vs_diluent-1w@UpDown	Egfr long non-coding downstream RNA [Source:MGI Symbol;Acc:MGI:1919985]
ENSMUSG00000037640	Zfp60	AAV-ie-1w_vs_diluent-1w@UpDown	zinc finger protein 60 [Source:MGI Symbol;Acc:MGI:99207]
ENSMUSG00000033278	Ptprm	AAV-ie-1w_vs_diluent-1w@UpDown	protein tyrosine phosphatase, receptor type, M [Source:MGI Symbol;Acc:MGI:102694]
ENSMUSG00000116922	4833419O12Rik	AAV-ie-1w_vs_diluent-1w@UpDown	RIKEN cDNA 4833419O12 gene [Source:MGI Symbol;Acc:MGI:1921159]
ENSMUSG00000099145	Mir8116	AAV-ie-1w_vs_diluent-1w@UpDown	microRNA 8116 [Source:MGI Symbol;Acc:MGI:5530867]
ENSMUSG00000034612	Chst11	AAV-ie-1w_vs_diluent-1w@UpDown	carbohydrate sulfotransferase 11 [Source:MGI Symbol;Acc:MGI:1927166]
ENSMUSG00000034614	Pik3ip1	AAV-ie-1w_vs_diluent-1w@UpDown	phosphoinositide-3-kinase interacting protein 1 [Source:MGI Symbol;Acc:MGI:1917016]
ENSMUSG00000079523	Tmsb10	AAV-ie-1w_vs_diluent-1w@UpDown	thymosin, beta 10 [Source:MGI Symbol;Acc:MGI:109146]
ENSMUSG00000008348	Ubc	AAV-ie-1w_vs_diluent-1w@UpDown	ubiquitin C [Source:MGI Symbol;Acc:MGI:98889]
ENSMUSG00000010660	Plcd1	AAV-ie-1w_vs_diluent-1w@UpDown	phospholipase C, delta 1 [Source:MGI Symbol;Acc:MGI:97614]
ENSMUSG00000116946	Gm41442	AAV-ie-1w_vs_diluent-1w@UpDown	predicted gene, 41442 [Source:MGI Symbol;Acc:MGI:5624327]
ENSMUSG00000079554	Aox2	AAV-ie-1w_vs_diluent-1w@UpDown	aldehyde oxidase 2 [Source:MGI Symbol;Acc:MGI:3529596]
ENSMUSG00000079555	Haus3	AAV-ie-1w_vs_diluent-1w@UpDown	HAUS augmin-like complex, subunit 3 [Source:MGI Symbol;Acc:MGI:2387633]
ENSMUSG00000072919	Noxred1	AAV-ie-1w_vs_diluent-1w@UpDown	NADP+ dependent oxidoreductase domain containing 1 [Source:MGI Symbol;Acc:MGI:1918525]
ENSMUSG00000008318	Relt	AAV-ie-1w_vs_diluent-1w@UpDown	RELT tumor necrosis factor receptor [Source:MGI Symbol;Acc:MGI:2443373]
ENSMUSG00000111254	Gm48717	AAV-ie-1w_vs_diluent-1w@UpDown	predicted gene, 48717 [Source:MGI Symbol;Acc:MGI:6098367]
ENSMUSG00000022622	Acr	AAV-ie-1w_vs_diluent-1w@UpDown	acrosin prepropeptide [Source:MGI Symbol;Acc:MGI:87884]
ENSMUSG00000116947	2410003I16Rik	AAV-ie-1w_vs_diluent-1w@UpDown	RIKEN cDNA 2410003I16 gene [Source:MGI Symbol;Acc:MGI:3026974]
ENSMUSG00000087179	Gm14230	AAV-ie-1w_vs_diluent-1w@UpDown	predicted gene 14230 [Source:MGI Symbol;Acc:MGI:3652157]
ENSMUSG00000030247	Kcnj8	AAV-ie-1w_vs_diluent-1w@UpDown	potassium inwardly-rectifying channel, subfamily J, member 8 [Source:MGI Symbol;Acc:MGI:1100508]
ENSMUSG00000075184	F930017D23Rik	AAV-ie-1w_vs_diluent-1w@UpDown	RIKEN cDNA F930017D23 gene [Source:MGI Symbol;Acc:MGI:3822538]
ENSMUSG00000100546	Gm29483	AAV-ie-1w_vs_diluent-1w@UpDown	predicted gene 29483 [Source:MGI Symbol;Acc:MGI:5580189]
ENSMUSG00000100543	Gm29127	AAV-ie-1w_vs_diluent-1w@UpDown	predicted gene 29127 [Source:MGI Symbol;Acc:MGI:5579833]
ENSMUSG00000107167	Gm34653	AAV-ie-1w_vs_diluent-1w@UpDown	predicted gene, 34653 [Source:MGI Symbol;Acc:MGI:5593812]
ENSMUSG00000076469	Trbv13-2	AAV-ie-1w_vs_diluent-1w@UpDown	T cell receptor beta, variable 13-2 [Source:MGI Symbol;Acc:MGI:98608]
ENSMUSG00000055523	Gucy2g	AAV-ie-1w_vs_diluent-1w@UpDown	guanylate cyclase 2g [Source:MGI Symbol;Acc:MGI:106025]
ENSMUSG00000034664	Itga2b	AAV-ie-1w_vs_diluent-1w@UpDown	integrin alpha 2b [Source:MGI Symbol;Acc:MGI:96601]
ENSMUSG00000055541	Lair1	AAV-ie-1w_vs_diluent-1w@UpDown	leukocyte-associated Ig-like receptor 1 [Source:MGI Symbol;Acc:MGI:105492]
ENSMUSG00000029298	Gbp9	AAV-ie-1w_vs_diluent-1w@UpDown	guanylate-binding protein 9 [Source:MGI Symbol;Acc:MGI:3605620]
ENSMUSG00000111293	Gm34006	AAV-ie-1w_vs_diluent-1w@UpDown	predicted gene, 34006 [Source:MGI Symbol;Acc:MGI:5593165]
ENSMUSG00000023993	Treml1	AAV-ie-1w_vs_diluent-1w@UpDown	triggering receptor expressed on myeloid cells-like 1 [Source:MGI Symbol;Acc:MGI:1918576]
ENSMUSG00000023995	Tspo2	AAV-ie-1w_vs_diluent-1w@UpDown	translocator protein 2 [Source:MGI Symbol;Acc:MGI:1917276]
ENSMUSG00000047953	Gp5	AAV-ie-1w_vs_diluent-1w@UpDown	glycoprotein 5 (platelet) [Source:MGI Symbol;Acc:MGI:1096363]
ENSMUSG00000055546	Timd4	AAV-ie-1w_vs_diluent-1w@UpDown	T cell immunoglobulin and mucin domain containing 4 [Source:MGI Symbol;Acc:MGI:2445125]
ENSMUSG00000087129	Gm16316	AAV-ie-1w_vs_diluent-1w@UpDown	predicted gene 16316 [Source:MGI Symbol;Acc:MGI:3826530]
ENSMUSG00000029283	Cdc7	AAV-ie-1w_vs_diluent-1w@UpDown	cell division cycle 7 (S. cerevisiae) [Source:MGI Symbol;Acc:MGI:1309511]
ENSMUSG00000097393	D030068K23Rik	AAV-ie-1w_vs_diluent-1w@UpDown	RIKEN cDNA D030068K23 gene [Source:MGI Symbol;Acc:MGI:3037424]
ENSMUSG00000103685	Gm37074	AAV-ie-1w_vs_diluent-1w@UpDown	predicted gene, 37074 [Source:MGI Symbol;Acc:MGI:5610302]
ENSMUSG00000032849	Abcc4	AAV-ie-1w_vs_diluent-1w@UpDown	ATP-binding cassette, sub-family C (CFTR/MRP), member 4 [Source:MGI Symbol;Acc:MGI:2443111]
ENSMUSG00000019876	Pkib	AAV-ie-1w_vs_diluent-1w@UpDown	protein kinase inhibitor beta, cAMP dependent, testis specific [Source:MGI Symbol;Acc:MGI:101937]
ENSMUSG00000065788	Gm22682	AAV-ie-1w_vs_diluent-1w@UpDown	predicted gene, 22682 [Source:MGI Symbol;Acc:MGI:5452459]
ENSMUSG00000020846	Rflnb	AAV-ie-1w_vs_diluent-1w@UpDown	refilin B [Source:MGI Symbol;Acc:MGI:1923816]
ENSMUSG00000039457	Ppl	AAV-ie-1w_vs_diluent-1w@UpDown	periplakin [Source:MGI Symbol;Acc:MGI:1194898]
ENSMUSG00000076431	Sox4	AAV-ie-1w_vs_diluent-1w@UpDown	SRY (sex determining region Y)-box 4 [Source:MGI Symbol;Acc:MGI:98366]
ENSMUSG00000027463	Slc52a3	AAV-ie-1w_vs_diluent-1w@UpDown	solute carrier protein family 52, member 3 [Source:MGI Symbol;Acc:MGI:1916948]
ENSMUSG00000040435	Ppp1r15a	AAV-ie-1w_vs_diluent-1w@UpDown	protein phosphatase 1, regulatory subunit 15A [Source:MGI Symbol;Acc:MGI:1927072]
ENSMUSG00000035085	1700020L24Rik	AAV-ie-1w_vs_diluent-1w@UpDown	RIKEN cDNA 1700020L24 gene [Source:MGI Symbol;Acc:MGI:1913580]
ENSMUSG00000085337	Gm15964	AAV-ie-1w_vs_diluent-1w@UpDown	predicted gene 15964 [Source:MGI Symbol;Acc:MGI:3802003]
ENSMUSG00000035916	Ptprq	AAV-ie-1w_vs_diluent-1w@UpDown	protein tyrosine phosphatase, receptor type, Q [Source:MGI Symbol;Acc:MGI:1096349]
ENSMUSG00000097323	4930426I24Rik	AAV-ie-1w_vs_diluent-1w@UpDown	RIKEN cDNA 4930426I24 gene [Source:MGI Symbol;Acc:MGI:1921125]
ENSMUSG00000053746	Ptrh1	AAV-ie-1w_vs_diluent-1w@UpDown	peptidyl-tRNA hydrolase 1 homolog [Source:MGI Symbol;Acc:MGI:1913779]
ENSMUSG00000008307	1700109H08Rik	AAV-ie-1w_vs_diluent-1w@UpDown	RIKEN cDNA 1700109H08 gene [Source:MGI Symbol;Acc:MGI:1924286]
ENSMUSG00000020893	Per1	AAV-ie-1w_vs_diluent-1w@UpDown	period circadian clock 1 [Source:MGI Symbol;Acc:MGI:1098283]
ENSMUSG00000023926	Rhag	AAV-ie-1w_vs_diluent-1w@UpDown	Rhesus blood group-associated A glycoprotein [Source:MGI Symbol;Acc:MGI:1202713]
ENSMUSG00000029219	Slc10a4	AAV-ie-1w_vs_diluent-1w@UpDown	solute carrier family 10 (sodium/bile acid cotransporter family), member 4 [Source:MGI Symbol;Acc:MGI:3606480]
ENSMUSG00000040488	Ltbp4	AAV-ie-1w_vs_diluent-1w@UpDown	latent transforming growth factor beta binding protein 4 [Source:MGI Symbol;Acc:MGI:1321395]
ENSMUSG00000014198	Zfp385c	AAV-ie-1w_vs_diluent-1w@UpDown	zinc finger protein 385C [Source:MGI Symbol;Acc:MGI:3608347]
ENSMUSG00000020889	Nr1d1	AAV-ie-1w_vs_diluent-1w@UpDown	nuclear receptor subfamily 1, group D, member 1 [Source:MGI Symbol;Acc:MGI:2444210]
ENSMUSG00000038168	P3h2	AAV-ie-1w_vs_diluent-1w@UpDown	prolyl 3-hydroxylase 2 [Source:MGI Symbol;Acc:MGI:2146663]
ENSMUSG00000026173	Plcd4	AAV-ie-1w_vs_diluent-1w@UpDown	phospholipase C, delta 4 [Source:MGI Symbol;Acc:MGI:107469]
ENSMUSG00000043505	Gimap5	AAV-ie-1w_vs_diluent-1w@UpDown	GTPase, IMAP family member 5 [Source:MGI Symbol;Acc:MGI:2442232]
ENSMUSG00000044835	Ankrd45	AAV-ie-1w_vs_diluent-1w@UpDown	ankyrin repeat domain 45 [Source:MGI Symbol;Acc:MGI:1921094]
ENSMUSG00000020870	Cdc34b	AAV-ie-1w_vs_diluent-1w@UpDown	cell division cycle 34B [Source:MGI Symbol;Acc:MGI:1858429]
ENSMUSG00000085342	Gm12254	AAV-ie-1w_vs_diluent-1w@UpDown	predicted gene 12254 [Source:MGI Symbol;Acc:MGI:3650324]
ENSMUSG00000086671	Gm13618	AAV-ie-1w_vs_diluent-1w@UpDown	predicted gene 13618 [Source:MGI Symbol;Acc:MGI:3650299]
ENSMUSG00000018566	Slc2a4	AAV-ie-1w_vs_diluent-1w@UpDown	solute carrier family 2 (facilitated glucose transporter), member 4 [Source:MGI Symbol;Acc:MGI:95758]
ENSMUSG00000082145	Gm12312	AAV-ie-1w_vs_diluent-1w@UpDown	predicted gene 12312 [Source:MGI Symbol;Acc:MGI:3649321]
ENSMUSG00000057182	Scn3a	AAV-ie-1w_vs_diluent-1w@UpDown	sodium channel, voltage-gated, type III, alpha [Source:MGI Symbol;Acc:MGI:98249]
ENSMUSG00000050558	Prokr2	AAV-ie-1w_vs_diluent-1w@UpDown	prokineticin receptor 2 [Source:MGI Symbol;Acc:MGI:2181363]
ENSMUSG00000037578	Pkd2l1	AAV-ie-1w_vs_diluent-1w@UpDown	polycystic kidney disease 2-like 1 [Source:MGI Symbol;Acc:MGI:1352448]
ENSMUSG00000051890	Klhdc1	AAV-ie-1w_vs_diluent-1w@UpDown	kelch domain containing 1 [Source:MGI Symbol;Acc:MGI:2672853]
ENSMUSG00000025586	Cpeb1	AAV-ie-1w_vs_diluent-1w@UpDown	cytoplasmic polyadenylation element binding protein 1 [Source:MGI Symbol;Acc:MGI:108442]
ENSMUSG00000005994	Tyrp1	AAV-ie-1w_vs_diluent-1w@UpDown	tyrosinase-related protein 1 [Source:MGI Symbol;Acc:MGI:98881]
ENSMUSG00000106662	Gm43034	AAV-ie-1w_vs_diluent-1w@UpDown	predicted gene 43034 [Source:MGI Symbol;Acc:MGI:5663171]
ENSMUSG00000049583	Grm5	AAV-ie-1w_vs_diluent-1w@UpDown	glutamate receptor, metabotropic 5 [Source:MGI Symbol;Acc:MGI:1351342]
ENSMUSG00000025573	6030468B19Rik	AAV-ie-1w_vs_diluent-1w@UpDown	RIKEN cDNA 6030468B19 gene [Source:MGI Symbol;Acc:MGI:1924977]
ENSMUSG00000000275	Trim25	AAV-ie-1w_vs_diluent-1w@UpDown	tripartite motif-containing 25 [Source:MGI Symbol;Acc:MGI:102749]
ENSMUSG00000069184	Zfp72	AAV-ie-1w_vs_diluent-1w@UpDown	zinc finger protein 72 [Source:MGI Symbol;Acc:MGI:3033356]
ENSMUSG00000030921	Trim30a	AAV-ie-1w_vs_diluent-1w@UpDown	tripartite motif-containing 30A [Source:MGI Symbol;Acc:MGI:98178]
ENSMUSG00000026896	Ifih1	AAV-ie-1w_vs_diluent-1w@UpDown	interferon induced with helicase C domain 1 [Source:MGI Symbol;Acc:MGI:1918836]
ENSMUSG00000027330	Cdc25b	AAV-ie-1w_vs_diluent-1w@UpDown	cell division cycle 25B [Source:MGI Symbol;Acc:MGI:99701]
ENSMUSG00000082101	Slfn14	AAV-ie-1w_vs_diluent-1w@UpDown	schlafen 14 [Source:MGI Symbol;Acc:MGI:2684866]
ENSMUSG00000042962	Gm5436	AAV-ie-1w_vs_diluent-1w@UpDown	predicted pseudogene 5436 [Source:MGI Symbol;Acc:MGI:3643291]
ENSMUSG00000020709	Adap2	AAV-ie-1w_vs_diluent-1w@UpDown	ArfGAP with dual PH domains 2 [Source:MGI Symbol;Acc:MGI:2663075]
ENSMUSG00000024292	Cyp4f14	AAV-ie-1w_vs_diluent-1w@UpDown	cytochrome P450, family 4, subfamily f, polypeptide 14 [Source:MGI Symbol;Acc:MGI:1927669]
ENSMUSG00000019718	L3hypdh	AAV-ie-1w_vs_diluent-1w@UpDown	L-3-hydroxyproline dehydratase (trans-) [Source:MGI Symbol;Acc:MGI:1914467]
ENSMUSG00000048200	Cracr2b	AAV-ie-1w_vs_diluent-1w@UpDown	calcium release activated channel regulator 2B [Source:MGI Symbol;Acc:MGI:2446129]
ENSMUSG00000003379	Cd79a	AAV-ie-1w_vs_diluent-1w@UpDown	CD79A antigen (immunoglobulin-associated alpha) [Source:MGI Symbol;Acc:MGI:101774]
ENSMUSG00000027322	Siglec1	AAV-ie-1w_vs_diluent-1w@UpDown	sialic acid binding Ig-like lectin 1, sialoadhesin [Source:MGI Symbol;Acc:MGI:99668]
ENSMUSG00000027329	Spef1	AAV-ie-1w_vs_diluent-1w@UpDown	sperm flagellar 1 [Source:MGI Symbol;Acc:MGI:3513546]
ENSMUSG00000110755	BC049987	AAV-ie-1w_vs_diluent-1w@UpDown	cDNA sequence BC049987 [Source:MGI Symbol;Acc:MGI:3039606]
ENSMUSG00000028645	Slc2a1	AAV-ie-1w_vs_diluent-1w@UpDown	solute carrier family 2 (facilitated glucose transporter), member 1 [Source:MGI Symbol;Acc:MGI:95755]
ENSMUSG00000030966	Trim21	AAV-ie-1w_vs_diluent-1w@UpDown	tripartite motif-containing 21 [Source:MGI Symbol;Acc:MGI:106657]
ENSMUSG00000074500	Zfp558	AAV-ie-1w_vs_diluent-1w@UpDown	zinc finger protein 558 [Source:MGI Symbol;Acc:MGI:1921681]
ENSMUSG00000049551	Fzd9	AAV-ie-1w_vs_diluent-1w@UpDown	frizzled class receptor 9 [Source:MGI Symbol;Acc:MGI:1313278]
ENSMUSG00000092383	H2-Pb	AAV-ie-1w_vs_diluent-1w@UpDown	histocompatibility 2, P region beta locus [Source:MGI Symbol;Acc:MGI:95926]
ENSMUSG00000037580	Gch1	AAV-ie-1w_vs_diluent-1w@UpDown	GTP cyclohydrolase 1 [Source:MGI Symbol;Acc:MGI:95675]
ENSMUSG00000054905	Stfa3	AAV-ie-1w_vs_diluent-1w@UpDown	stefin A3 [Source:MGI Symbol;Acc:MGI:106196]
ENSMUSG00000104097	Gm37313	AAV-ie-1w_vs_diluent-1w@UpDown	predicted gene, 37313 [Source:MGI Symbol;Acc:MGI:5610541]
ENSMUSG00000034463	Scara3	AAV-ie-1w_vs_diluent-1w@UpDown	scavenger receptor class A, member 3 [Source:MGI Symbol;Acc:MGI:2444418]
ENSMUSG00000079363	Gbp4	AAV-ie-1w_vs_diluent-1w@UpDown	guanylate binding protein 4 [Source:MGI Symbol;Acc:MGI:97072]
ENSMUSG00000058441	Panx2	AAV-ie-1w_vs_diluent-1w@UpDown	pannexin 2 [Source:MGI Symbol;Acc:MGI:1890615]
ENSMUSG00000026832	Cytip	AAV-ie-1w_vs_diluent-1w@UpDown	cytohesin 1 interacting protein [Source:MGI Symbol;Acc:MGI:2183535]
ENSMUSG00000026835	Fcnb	AAV-ie-1w_vs_diluent-1w@UpDown	ficolin B [Source:MGI Symbol;Acc:MGI:1341158]
ENSMUSG00000025509	Pnpla2	AAV-ie-1w_vs_diluent-1w@UpDown	patatin-like phospholipase domain containing 2 [Source:MGI Symbol;Acc:MGI:1914103]
ENSMUSG00000108446	Gm44997	AAV-ie-1w_vs_diluent-1w@UpDown	predicted gene 44997 [Source:MGI Symbol;Acc:MGI:5753573]
ENSMUSG00000109771	Gm35315	AAV-ie-1w_vs_diluent-1w@UpDown	predicted gene, 35315 [Source:MGI Symbol;Acc:MGI:5594474]
ENSMUSG00000038811	Gngt2	AAV-ie-1w_vs_diluent-1w@UpDown	guanine nucleotide binding protein (G protein), gamma transducing activity polypeptide 2 [Source:MGI Symbol;Acc:MGI:893584]
ENSMUSG00000034449	Dhrs11	AAV-ie-1w_vs_diluent-1w@UpDown	dehydrogenase/reductase (SDR family) member 11 [Source:MGI Symbol;Acc:MGI:2652816]
ENSMUSG00000030087	Klf15	AAV-ie-1w_vs_diluent-1w@UpDown	Kruppel-like factor 15 [Source:MGI Symbol;Acc:MGI:1929988]
ENSMUSG00000049502	Dtx3l	AAV-ie-1w_vs_diluent-1w@UpDown	deltex 3-like, E3 ubiquitin ligase [Source:MGI Symbol;Acc:MGI:2656973]
ENSMUSG00000022469	Rapgef3	AAV-ie-1w_vs_diluent-1w@UpDown	Rap guanine nucleotide exchange factor (GEF) 3 [Source:MGI Symbol;Acc:MGI:2441741]
ENSMUSG00000042066	Tmcc2	AAV-ie-1w_vs_diluent-1w@UpDown	transmembrane and coiled-coil domains 2 [Source:MGI Symbol;Acc:MGI:1916125]
ENSMUSG00000092335	Zfp977	AAV-ie-1w_vs_diluent-1w@UpDown	zinc finger protein 977 [Source:MGI Symbol;Acc:MGI:3645327]
ENSMUSG00000034438	Gbp8	AAV-ie-1w_vs_diluent-1w@UpDown	guanylate-binding protein 8 [Source:MGI Symbol;Acc:MGI:1923324]
ENSMUSG00000033102	Cdc14b	AAV-ie-1w_vs_diluent-1w@UpDown	CDC14 cell division cycle 14B [Source:MGI Symbol;Acc:MGI:2441808]
ENSMUSG00000029086	Prom1	AAV-ie-1w_vs_diluent-1w@UpDown	prominin 1 [Source:MGI Symbol;Acc:MGI:1100886]
ENSMUSG00000022454	Nell2	AAV-ie-1w_vs_diluent-1w@UpDown	NEL-like 2 [Source:MGI Symbol;Acc:MGI:1858510]
ENSMUSG00000021125	Arg2	AAV-ie-1w_vs_diluent-1w@UpDown	arginase type II [Source:MGI Symbol;Acc:MGI:1330806]
ENSMUSG00000026815	Gfi1b	AAV-ie-1w_vs_diluent-1w@UpDown	growth factor independent 1B [Source:MGI Symbol;Acc:MGI:1276578]
ENSMUSG00000051839	Gypa	AAV-ie-1w_vs_diluent-1w@UpDown	glycophorin A [Source:MGI Symbol;Acc:MGI:95880]
ENSMUSG00000033107	Rnf125	AAV-ie-1w_vs_diluent-1w@UpDown	ring finger protein 125 [Source:MGI Symbol;Acc:MGI:1914914]
ENSMUSG00000060716	Plekhh1	AAV-ie-1w_vs_diluent-1w@UpDown	pleckstrin homology domain containing, family H (with MyTH4 domain) member 1 [Source:MGI Symbol;Acc:MGI:2144989]
ENSMUSG00000117309	Gm49960	AAV-ie-1w_vs_diluent-1w@UpDown	predicted gene, 49960 [Source:MGI Symbol;Acc:MGI:6270684]
ENSMUSG00000079323	Gm20661	AAV-ie-1w_vs_diluent-1w@UpDown	predicted gene 20661 [Source:MGI Symbol;Acc:MGI:5313108]
ENSMUSG00000024215	Spdef	AAV-ie-1w_vs_diluent-1w@UpDown	SAM pointed domain containing ets transcription factor [Source:MGI Symbol;Acc:MGI:1353422]
ENSMUSG00000026864	Hspa5	AAV-ie-1w_vs_diluent-1w@UpDown	heat shock protein 5 [Source:MGI Symbol;Acc:MGI:95835]
ENSMUSG00000024206	Rfx2	AAV-ie-1w_vs_diluent-1w@UpDown	regulatory factor X, 2 (influences HLA class II expression) [Source:MGI Symbol;Acc:MGI:106583]
ENSMUSG00000072720	Myo18b	AAV-ie-1w_vs_diluent-1w@UpDown	myosin XVIIIb [Source:MGI Symbol;Acc:MGI:1921626]
ENSMUSG00000046463	5930403N24Rik	AAV-ie-1w_vs_diluent-1w@UpDown	RIKEN cDNA 5930403N24 gene [Source:MGI Symbol;Acc:MGI:2444171]
ENSMUSG00000106691	2700029L08Rik	AAV-ie-1w_vs_diluent-1w@UpDown	RIKEN cDNA 2700029L08 gene [Source:MGI Symbol;Acc:MGI:1924056]
ENSMUSG00000059751	Rps3a3	AAV-ie-1w_vs_diluent-1w@UpDown	ribosomal protein S3A3 [Source:MGI Symbol;Acc:MGI:3643406]
ENSMUSG00000113771	Gm36529	AAV-ie-1w_vs_diluent-1w@UpDown	predicted gene, 36529 [Source:MGI Symbol;Acc:MGI:5595688]
ENSMUSG00000107096	Gm43597	AAV-ie-1w_vs_diluent-1w@UpDown	predicted gene 43597 [Source:MGI Symbol;Acc:MGI:5663734]
ENSMUSG00000044786	Zfp36	AAV-ie-1w_vs_diluent-1w@UpDown	zinc finger protein 36 [Source:MGI Symbol;Acc:MGI:99180]
ENSMUSG00000031478	Nek3	AAV-ie-1w_vs_diluent-1w@UpDown	NIMA (never in mitosis gene a)-related expressed kinase 3 [Source:MGI Symbol;Acc:MGI:1344371]
ENSMUSG00000035828	Pim3	AAV-ie-1w_vs_diluent-1w@UpDown	proviral integration site 3 [Source:MGI Symbol;Acc:MGI:1355297]
ENSMUSG00000116815	Gm49760	AAV-ie-1w_vs_diluent-1w@UpDown	predicted gene, 49760 [Source:MGI Symbol;Acc:MGI:6215265]
ENSMUSG00000043439	Epop	AAV-ie-1w_vs_diluent-1w@UpDown	elongin BC and polycomb repressive complex 2 associated protein [Source:MGI Symbol;Acc:MGI:2143991]
ENSMUSG00000022504	Ciita	AAV-ie-1w_vs_diluent-1w@UpDown	class II transactivator [Source:MGI Symbol;Acc:MGI:108445]
ENSMUSG00000060808	B9d1os	AAV-ie-1w_vs_diluent-1w@UpDown	B9 protein domain 1, opposite strand [Source:MGI Symbol;Acc:MGI:1920466]
ENSMUSG00000029123	Stk32b	AAV-ie-1w_vs_diluent-1w@UpDown	serine/threonine kinase 32B [Source:MGI Symbol;Acc:MGI:1927552]
ENSMUSG00000100426	Gm4208	AAV-ie-1w_vs_diluent-1w@UpDown	predicted gene 4208 [Source:MGI Symbol;Acc:MGI:3782384]
ENSMUSG00000030116	Mfap5	AAV-ie-1w_vs_diluent-1w@UpDown	microfibrillar associated protein 5 [Source:MGI Symbol;Acc:MGI:1354387]
ENSMUSG00000031444	F10	AAV-ie-1w_vs_diluent-1w@UpDown	coagulation factor X [Source:MGI Symbol;Acc:MGI:103107]
ENSMUSG00000075014	Gm10800	AAV-ie-1w_vs_diluent-1w@UpDown	predicted gene 10800 [Source:MGI Symbol;Acc:MGI:3641657]
ENSMUSG00000022564	Grina	AAV-ie-1w_vs_diluent-1w@UpDown	glutamate receptor, ionotropic, N-methyl D-aspartate-associated protein 1 (glutamate binding) [Source:MGI Symbol;Acc:MGI:1913418]
ENSMUSG00000021234	Fam161b	AAV-ie-1w_vs_diluent-1w@UpDown	family with sequence similarity 161, member B [Source:MGI Symbol;Acc:MGI:2443027]
ENSMUSG00000090659	Zfp493	AAV-ie-1w_vs_diluent-1w@UpDown	zinc finger protein 493 [Source:MGI Symbol;Acc:MGI:1920208]
ENSMUSG00000029188	Slc34a2	AAV-ie-1w_vs_diluent-1w@UpDown	solute carrier family 34 (sodium phosphate), member 2 [Source:MGI Symbol;Acc:MGI:1342284]
ENSMUSG00000097292	A230107N01Rik	AAV-ie-1w_vs_diluent-1w@UpDown	RIKEN cDNA A230107N01 gene [Source:MGI Symbol;Acc:MGI:2445042]
ENSMUSG00000078995	Zfp456	AAV-ie-1w_vs_diluent-1w@UpDown	zinc finger protein 456 [Source:MGI Symbol;Acc:MGI:3040694]
ENSMUSG00000085289	Gm15337	AAV-ie-1w_vs_diluent-1w@UpDown	predicted gene 15337 [Source:MGI Symbol;Acc:MGI:3705103]
ENSMUSG00000023882	Zfp54	AAV-ie-1w_vs_diluent-1w@UpDown	zinc finger protein 54 [Source:MGI Symbol;Acc:MGI:99201]
ENSMUSG00000034532	Fbxo16	AAV-ie-1w_vs_diluent-1w@UpDown	F-box protein 16 [Source:MGI Symbol;Acc:MGI:1354706]
ENSMUSG00000109695	Gm31166	AAV-ie-1w_vs_diluent-1w@UpDown	predicted gene, 31166 [Source:MGI Symbol;Acc:MGI:5590325]
ENSMUSG00000075031	H2bc3	AAV-ie-1w_vs_diluent-1w@UpDown	H2B clustered histone 3 [Source:MGI Symbol;Acc:MGI:2448377]
ENSMUSG00000068735	Trp53i11	AAV-ie-1w_vs_diluent-1w@UpDown	transformation related protein 53 inducible protein 11 [Source:MGI Symbol;Acc:MGI:2670995]
ENSMUSG00000026904	Slc4a10	AAV-ie-1w_vs_diluent-1w@UpDown	solute carrier family 4, sodium bicarbonate cotransporter-like, member 10 [Source:MGI Symbol;Acc:MGI:2150150]
ENSMUSG00000022548	Apod	AAV-ie-1w_vs_diluent-1w@UpDown	apolipoprotein D [Source:MGI Symbol;Acc:MGI:88056]
ENSMUSG00000010554	Mettl16	AAV-ie-1w_vs_diluent-1w@UpDown	methyltransferase like 16 [Source:MGI Symbol;Acc:MGI:1914743]
ENSMUSG00000021200	Asb2	AAV-ie-1w_vs_diluent-1w@UpDown	ankyrin repeat and SOCS box-containing 2 [Source:MGI Symbol;Acc:MGI:1929743]
ENSMUSG00000068742	Cry2	AAV-ie-1w_vs_diluent-1w@UpDown	cryptochrome 2 (photolyase-like) [Source:MGI Symbol;Acc:MGI:1270859]
ENSMUSG00000107017	Gm43196	AAV-ie-1w_vs_diluent-1w@UpDown	predicted gene 43196 [Source:MGI Symbol;Acc:MGI:5663333]
ENSMUSG00000002944	Cd36	AAV-ie-1w_vs_diluent-1w@UpDown	CD36 molecule [Source:MGI Symbol;Acc:MGI:107899]
ENSMUSG00000091938	Gm2564	AAV-ie-1w_vs_diluent-1w@UpDown	predicted gene 2564 [Source:MGI Symbol;Acc:MGI:3708691]
ENSMUSG00000041679	Lrrc29	AAV-ie-1w_vs_diluent-1w@UpDown	leucine rich repeat containing 29 [Source:MGI Symbol;Acc:MGI:2443262]
ENSMUSG00000044703	Phf11a	AAV-ie-1w_vs_diluent-1w@UpDown	PHD finger protein 11A [Source:MGI Symbol;Acc:MGI:1918441]
ENSMUSG00000041674	BC006965	AAV-ie-1w_vs_diluent-1w@UpDown	cDNA sequence BC006965 [Source:MGI Symbol;Acc:MGI:2384955]
ENSMUSG00000040340	Tex45	AAV-ie-1w_vs_diluent-1w@UpDown	testis expressed 45 [Source:MGI Symbol;Acc:MGI:1923656]
ENSMUSG00000103558	Gm38220	AAV-ie-1w_vs_diluent-1w@UpDown	predicted gene, 38220 [Source:MGI Symbol;Acc:MGI:5611448]
ENSMUSG00000032715	Trib3	AAV-ie-1w_vs_diluent-1w@UpDown	tribbles pseudokinase 3 [Source:MGI Symbol;Acc:MGI:1345675]
ENSMUSG00000091952	Gm17709	AAV-ie-1w_vs_diluent-1w@UpDown	predicted gene, 17709 [Source:MGI Symbol;Acc:MGI:4937343]
ENSMUSG00000091957	Rps2-ps10	AAV-ie-1w_vs_diluent-1w@UpDown	ribosomal protein S2, pseudogene 10 [Source:MGI Symbol;Acc:MGI:3645604]
ENSMUSG00000028689	Ccdc163	AAV-ie-1w_vs_diluent-1w@UpDown	coiled-coil domain containing 163 [Source:MGI Symbol;Acc:MGI:1915644]
ENSMUSG00000014030	Pax5	AAV-ie-1w_vs_diluent-1w@UpDown	paired box 5 [Source:MGI Symbol;Acc:MGI:97489]
ENSMUSG00000038007	Acer2	AAV-ie-1w_vs_diluent-1w@UpDown	alkaline ceramidase 2 [Source:MGI Symbol;Acc:MGI:1920932]
ENSMUSG00000085269	Gm15777	AAV-ie-1w_vs_diluent-1w@UpDown	predicted gene 15777 [Source:MGI Symbol;Acc:MGI:3783219]
ENSMUSG00000102207	Gm10344	AAV-ie-1w_vs_diluent-1w@UpDown	predicted gene 10344 [Source:MGI Symbol;Acc:MGI:3642672]
ENSMUSG00000027346	Gpcpd1	AAV-ie-1w_vs_diluent-1w@UpDown	glycerophosphocholine phosphodiesterase 1 [Source:MGI Symbol;Acc:MGI:104898]
ENSMUSG00000064349	mt-Tc	AAV-ie-1w_vs_diluent-1w@UpDown	mitochondrially encoded tRNA cysteine [Source:MGI Symbol;Acc:MGI:102490]
ENSMUSG00000090602	Gm5611	AAV-ie-1w_vs_diluent-1w@UpDown	predicted gene 5611 [Source:MGI Symbol;Acc:MGI:3647121]
ENSMUSG00000085261	Gm13814	AAV-ie-1w_vs_diluent-1w@UpDown	predicted gene 13814 [Source:MGI Symbol;Acc:MGI:3649319]
ENSMUSG00000031431	Tsc22d3	AAV-ie-1w_vs_diluent-1w@UpDown	TSC22 domain family, member 3 [Source:MGI Symbol;Acc:MGI:1196284]
ENSMUSG00000020787	P2rx1	AAV-ie-1w_vs_diluent-1w@UpDown	purinergic receptor P2X, ligand-gated ion channel, 1 [Source:MGI Symbol;Acc:MGI:1098235]
ENSMUSG00000018451	6330403K07Rik	AAV-ie-1w_vs_diluent-1w@UpDown	RIKEN cDNA 6330403K07 gene [Source:MGI Symbol;Acc:MGI:1918001]
ENSMUSG00000091900	Gm4353	AAV-ie-1w_vs_diluent-1w@UpDown	predicted gene 4353 [Source:MGI Symbol;Acc:MGI:3782538]
ENSMUSG00000030107	Usp18	AAV-ie-1w_vs_diluent-1w@UpDown	ubiquitin specific peptidase 18 [Source:MGI Symbol;Acc:MGI:1344364]
ENSMUSG00000029102	Hgfac	AAV-ie-1w_vs_diluent-1w@UpDown	hepatocyte growth factor activator [Source:MGI Symbol;Acc:MGI:1859281]
ENSMUSG00000026062	Slc9a2	AAV-ie-1w_vs_diluent-1w@UpDown	solute carrier family 9 (sodium/hydrogen exchanger), member 2 [Source:MGI Symbol;Acc:MGI:105075]
ENSMUSG00000113750	Gm5628	AAV-ie-1w_vs_diluent-1w@UpDown	predicted gene 5628 [Source:MGI Symbol;Acc:MGI:3779506]
ENSMUSG00000078941	Ak6	AAV-ie-1w_vs_diluent-1w@UpDown	adenylate kinase 6 [Source:MGI Symbol;Acc:MGI:5510732]
ENSMUSG00000026069	Il1rl1	AAV-ie-1w_vs_diluent-1w@UpDown	interleukin 1 receptor-like 1 [Source:MGI Symbol;Acc:MGI:98427]
ENSMUSG00000040367	Lrrd1	AAV-ie-1w_vs_diluent-1w@UpDown	leucine rich repeats and death domain containing 1 [Source:MGI Symbol;Acc:MGI:3045299]
ENSMUSG00000053647	Gper1	AAV-ie-1w_vs_diluent-1w@UpDown	G protein-coupled estrogen receptor 1 [Source:MGI Symbol;Acc:MGI:1924104]
ENSMUSG00000052316	Lrrc15	AAV-ie-1w_vs_diluent-1w@UpDown	leucine rich repeat containing 15 [Source:MGI Symbol;Acc:MGI:1921738]
ENSMUSG00000026051	Ecrg4	AAV-ie-1w_vs_diluent-1w@UpDown	ECRG4 augurin precursor [Source:MGI Symbol;Acc:MGI:1926146]
ENSMUSG00000006462	A530013C23Rik	AAV-ie-1w_vs_diluent-1w@UpDown	RIKEN cDNA A530013C23 gene [Source:MGI Symbol;Acc:MGI:3041178]
ENSMUSG00000044716	Dok7	AAV-ie-1w_vs_diluent-1w@UpDown	docking protein 7 [Source:MGI Symbol;Acc:MGI:3584043]
ENSMUSG00000038037	Socs1	AAV-ie-1w_vs_diluent-1w@UpDown	suppressor of cytokine signaling 1 [Source:MGI Symbol;Acc:MGI:1354910]
ENSMUSG00000074577	Ripor3	AAV-ie-1w_vs_diluent-1w@UpDown	RIPOR family member 3 [Source:MGI Symbol;Acc:MGI:1916803]
ENSMUSG00000074579	Lekr1	AAV-ie-1w_vs_diluent-1w@UpDown	leucine, glutamate and lysine rich 1 [Source:MGI Symbol;Acc:MGI:3645902]
ENSMUSG00000106547	B230303O12Rik	AAV-ie-1w_vs_diluent-1w@UpDown&&AAV-ie-2w_vs_diluent-2w@UpDown	RIKEN cDNA B230303O12 gene [Source:MGI Symbol;Acc:MGI:2442644]
ENSMUSG00000029816	Gpnmb	AAV-ie-1w_vs_diluent-1w@UpDown&&AAV-ie-2w_vs_diluent-2w@UpDown	glycoprotein (transmembrane) nmb [Source:MGI Symbol;Acc:MGI:1934765]
ENSMUSG00000110618	Gm39822	AAV-ie-1w_vs_diluent-1w@UpDown&&AAV-ie-2w_vs_diluent-2w@UpDown	predicted gene, 39822 [Source:MGI Symbol;Acc:MGI:5622707]
ENSMUSG00000017830	Dhx58	AAV-ie-1w_vs_diluent-1w@UpDown&&AAV-ie-2w_vs_diluent-2w@UpDown	DEXH (Asp-Glu-X-His) box polypeptide 58 [Source:MGI Symbol;Acc:MGI:1931560]
ENSMUSG00000038756	Ttll6	AAV-ie-1w_vs_diluent-1w@UpDown&&AAV-ie-2w_vs_diluent-2w@UpDown	tubulin tyrosine ligase-like family, member 6 [Source:MGI Symbol;Acc:MGI:2683461]
ENSMUSG00000024172	St6gal2	AAV-ie-1w_vs_diluent-1w@UpDown&&AAV-ie-2w_vs_diluent-2w@UpDown	beta galactoside alpha 2,6 sialyltransferase 2 [Source:MGI Symbol;Acc:MGI:2445190]
ENSMUSG00000025492	Ifitm3	AAV-ie-1w_vs_diluent-1w@UpDown&&AAV-ie-2w_vs_diluent-2w@UpDown	interferon induced transmembrane protein 3 [Source:MGI Symbol;Acc:MGI:1913391]
ENSMUSG00000025498	Irf7	AAV-ie-1w_vs_diluent-1w@UpDown&&AAV-ie-2w_vs_diluent-2w@UpDown	interferon regulatory factor 7 [Source:MGI Symbol;Acc:MGI:1859212]
ENSMUSG00000073940	Hbb-bt	AAV-ie-1w_vs_diluent-1w@UpDown&&AAV-ie-2w_vs_diluent-2w@UpDown	hemoglobin, beta adult t chain [Source:MGI Symbol;Acc:MGI:5474850]
ENSMUSG00000009376	Met	AAV-ie-1w_vs_diluent-1w@UpDown&&AAV-ie-2w_vs_diluent-2w@UpDown	met proto-oncogene [Source:MGI Symbol;Acc:MGI:96969]
ENSMUSG00000043263	Ifi209	AAV-ie-1w_vs_diluent-1w@UpDown&&AAV-ie-2w_vs_diluent-2w@UpDown	interferon activated gene 209 [Source:MGI Symbol;Acc:MGI:2138243]
ENSMUSG00000035692	Isg15	AAV-ie-1w_vs_diluent-1w@UpDown&&AAV-ie-2w_vs_diluent-2w@UpDown	ISG15 ubiquitin-like modifier [Source:MGI Symbol;Acc:MGI:1855694]
ENSMUSG00000056656	Apol8	AAV-ie-1w_vs_diluent-1w@UpDown&&AAV-ie-2w_vs_diluent-2w@UpDown	apolipoprotein L 8 [Source:MGI Symbol;Acc:MGI:2444921]
ENSMUSG00000032661	Oas3	AAV-ie-1w_vs_diluent-1w@UpDown&&AAV-ie-2w_vs_diluent-2w@UpDown	2'-5' oligoadenylate synthetase 3 [Source:MGI Symbol;Acc:MGI:2180850]
ENSMUSG00000002831	Plin4	AAV-ie-1w_vs_diluent-1w@UpDown&&AAV-ie-2w_vs_diluent-2w@UpDown	perilipin 4 [Source:MGI Symbol;Acc:MGI:1929709]
ENSMUSG00000111055	D030034A15Rik	AAV-ie-1w_vs_diluent-1w@UpDown&&AAV-ie-2w_vs_diluent-2w@UpDown	RIKEN cDNA D030034A15 gene [Source:MGI Symbol;Acc:MGI:2442288]
ENSMUSG00000042010	Acacb	AAV-ie-1w_vs_diluent-1w@UpDown&&AAV-ie-2w_vs_diluent-2w@UpDown	acetyl-Coenzyme A carboxylase beta [Source:MGI Symbol;Acc:MGI:2140940]
ENSMUSG00000052212	Cd177	AAV-ie-1w_vs_diluent-1w@UpDown&&AAV-ie-2w_vs_diluent-2w@UpDown	CD177 antigen [Source:MGI Symbol;Acc:MGI:1916141]
ENSMUSG00000039236	Isg20	AAV-ie-1w_vs_diluent-1w@UpDown&&AAV-ie-2w_vs_diluent-2w@UpDown	interferon-stimulated protein [Source:MGI Symbol;Acc:MGI:1928895]
ENSMUSG00000007659	Bcl2l1	AAV-ie-1w_vs_diluent-1w@UpDown&&AAV-ie-2w_vs_diluent-2w@UpDown	BCL2-like 1 [Source:MGI Symbol;Acc:MGI:88139]
ENSMUSG00000064215	Ifi27	AAV-ie-1w_vs_diluent-1w@UpDown&&AAV-ie-2w_vs_diluent-2w@UpDown	interferon, alpha-inducible protein 27 [Source:MGI Symbol;Acc:MGI:1277180]
ENSMUSG00000024190	Dusp1	AAV-ie-1w_vs_diluent-1w@UpDown&&AAV-ie-2w_vs_diluent-2w@UpDown	dual specificity phosphatase 1 [Source:MGI Symbol;Acc:MGI:105120]
ENSMUSG00000069919	Hba-a1	AAV-ie-1w_vs_diluent-1w@UpDown&&AAV-ie-2w_vs_diluent-2w@UpDown	hemoglobin alpha, adult chain 1 [Source:MGI Symbol;Acc:MGI:96015]
ENSMUSG00000078853	Igtp	AAV-ie-1w_vs_diluent-1w@UpDown&&AAV-ie-2w_vs_diluent-2w@UpDown	interferon gamma induced GTPase [Source:MGI Symbol;Acc:MGI:107729]
ENSMUSG00000113621	2900060N12Rik	AAV-ie-1w_vs_diluent-1w@UpDown&&AAV-ie-2w_vs_diluent-2w@UpDown	RIKEN cDNA 2900060N12 gene [Source:MGI Symbol;Acc:MGI:1920281]
ENSMUSG00000062488	Ifit3b	AAV-ie-1w_vs_diluent-1w@UpDown&&AAV-ie-2w_vs_diluent-2w@UpDown	interferon-induced protein with tetratricopeptide repeats 3B [Source:MGI Symbol;Acc:MGI:3698419]
ENSMUSG00000073125	Xlr3b	AAV-ie-1w_vs_diluent-1w@UpDown&&AAV-ie-2w_vs_diluent-2w@UpDown	X-linked lymphocyte-regulated 3B [Source:MGI Symbol;Acc:MGI:109505]
ENSMUSG00000072589	Gm10371	AAV-ie-1w_vs_diluent-1w@UpDown&&AAV-ie-2w_vs_diluent-2w@UpDown	predicted gene 10371 [Source:MGI Symbol;Acc:MGI:3642716]
ENSMUSG00000105107	Gm43412	AAV-ie-1w_vs_diluent-1w@UpDown&&AAV-ie-2w_vs_diluent-2w@UpDown	predicted gene 43412 [Source:MGI Symbol;Acc:MGI:5663549]
ENSMUSG00000037321	Tap1	AAV-ie-1w_vs_diluent-1w@UpDown&&AAV-ie-2w_vs_diluent-2w@UpDown	transporter 1, ATP-binding cassette, sub-family B (MDR/TAP) [Source:MGI Symbol;Acc:MGI:98483]
ENSMUSG00000047586	Nccrp1	AAV-ie-1w_vs_diluent-1w@UpDown&&AAV-ie-2w_vs_diluent-2w@UpDown	non-specific cytotoxic cell receptor protein 1 homolog (zebrafish) [Source:MGI Symbol;Acc:MGI:2685009]
ENSMUSG00000060550	H2-Q7	AAV-ie-1w_vs_diluent-1w@UpDown&&AAV-ie-2w_vs_diluent-2w@UpDown	histocompatibility 2, Q region locus 7 [Source:MGI Symbol;Acc:MGI:95936]
ENSMUSG00000029736	Nobox	AAV-ie-1w_vs_diluent-1w@UpDown&&AAV-ie-2w_vs_diluent-2w@UpDown	NOBOX oogenesis homeobox [Source:MGI Symbol;Acc:MGI:108011]
ENSMUSG00000049303	Syt12	AAV-ie-1w_vs_diluent-1w@UpDown&&AAV-ie-2w_vs_diluent-2w@UpDown	synaptotagmin XII [Source:MGI Symbol;Acc:MGI:2159601]
ENSMUSG00000091694	Apol11b	AAV-ie-1w_vs_diluent-1w@UpDown&&AAV-ie-2w_vs_diluent-2w@UpDown	apolipoprotein L 11b [Source:MGI Symbol;Acc:MGI:3036248]
ENSMUSG00000032556	Bfsp2	AAV-ie-1w_vs_diluent-1w@UpDown&&AAV-ie-2w_vs_diluent-2w@UpDown	beaded filament structural protein 2, phakinin [Source:MGI Symbol;Acc:MGI:1333828]
ENSMUSG00000069874	Irgm2	AAV-ie-1w_vs_diluent-1w@UpDown&&AAV-ie-2w_vs_diluent-2w@UpDown	immunity-related GTPase family M member 2 [Source:MGI Symbol;Acc:MGI:1926262]
ENSMUSG00000078763	Slfn1	AAV-ie-1w_vs_diluent-1w@UpDown&&AAV-ie-2w_vs_diluent-2w@UpDown	schlafen 1 [Source:MGI Symbol;Acc:MGI:1313259]
ENSMUSG00000085069	Prdm16os	AAV-ie-1w_vs_diluent-1w@UpDown&&AAV-ie-2w_vs_diluent-2w@UpDown	Prdm16 opposite strand transcript [Source:MGI Symbol;Acc:MGI:3651882]
ENSMUSG00000000903	Vpreb3	AAV-ie-1w_vs_diluent-1w@UpDown&&AAV-ie-2w_vs_diluent-2w@UpDown	pre-B lymphocyte gene 3 [Source:MGI Symbol;Acc:MGI:98938]
ENSMUSG00000032517	Mobp	AAV-ie-1w_vs_diluent-1w@UpDown&&AAV-ie-2w_vs_diluent-2w@UpDown	myelin-associated oligodendrocytic basic protein [Source:MGI Symbol;Acc:MGI:108511]
ENSMUSG00000040125	Gpr26	AAV-ie-1w_vs_diluent-1w@UpDown&&AAV-ie-2w_vs_diluent-2w@UpDown	G protein-coupled receptor 26 [Source:MGI Symbol;Acc:MGI:2441758]
ENSMUSG00000050377	Il31ra	AAV-ie-1w_vs_diluent-1w@UpDown&&AAV-ie-2w_vs_diluent-2w@UpDown	interleukin 31 receptor A [Source:MGI Symbol;Acc:MGI:2180511]
ENSMUSG00000006221	Hspb7	AAV-ie-1w_vs_diluent-1w@UpDown&&AAV-ie-2w_vs_diluent-2w@UpDown	heat shock protein family, member 7 (cardiovascular) [Source:MGI Symbol;Acc:MGI:1352494]
ENSMUSG00000030790	Adm	AAV-ie-1w_vs_diluent-1w@UpDown&&AAV-ie-2w_vs_diluent-2w@UpDown	adrenomedullin [Source:MGI Symbol;Acc:MGI:108058]
ENSMUSG00000047497	Adamts12	AAV-ie-1w_vs_diluent-1w@UpDown&&AAV-ie-2w_vs_diluent-2w@UpDown	a disintegrin-like and metallopeptidase (reprolysin type) with thrombospondin type 1 motif, 12 [Source:MGI Symbol;Acc:MGI:2146046]
ENSMUSG00000025270	Alas2	AAV-ie-1w_vs_diluent-1w@UpDown&&AAV-ie-2w_vs_diluent-2w@UpDown	aminolevulinic acid synthase 2, erythroid [Source:MGI Symbol;Acc:MGI:87990]
ENSMUSG00000092035	Peg10	AAV-ie-1w_vs_diluent-1w@UpDown&&AAV-ie-2w_vs_diluent-2w@UpDown	paternally expressed 10 [Source:MGI Symbol;Acc:MGI:2157785]
ENSMUSG00000038567	Cyp24a1	AAV-ie-1w_vs_diluent-1w@UpDown&&AAV-ie-2w_vs_diluent-2w@UpDown	cytochrome P450, family 24, subfamily a, polypeptide 1 [Source:MGI Symbol;Acc:MGI:88593]
ENSMUSG00000029605	Oas1b	AAV-ie-1w_vs_diluent-1w@UpDown&&AAV-ie-2w_vs_diluent-2w@UpDown	2'-5' oligoadenylate synthetase 1B [Source:MGI Symbol;Acc:MGI:97430]
ENSMUSG00000004328	Hif3a	AAV-ie-1w_vs_diluent-1w@UpDown&&AAV-ie-2w_vs_diluent-2w@UpDown	hypoxia inducible factor 3, alpha subunit [Source:MGI Symbol;Acc:MGI:1859778]
ENSMUSG00000022129	Dct	AAV-ie-1w_vs_diluent-1w@UpDown&&AAV-ie-2w_vs_diluent-2w@UpDown	dopachrome tautomerase [Source:MGI Symbol;Acc:MGI:102563]
ENSMUSG00000024774	Ankrd22	AAV-ie-1w_vs_diluent-1w@UpDown&&AAV-ie-2w_vs_diluent-2w@UpDown	ankyrin repeat domain 22 [Source:MGI Symbol;Acc:MGI:1277101]
ENSMUSG00000003882	Il7r	AAV-ie-1w_vs_diluent-1w@UpDown&&AAV-ie-2w_vs_diluent-2w@UpDown	interleukin 7 receptor [Source:MGI Symbol;Acc:MGI:96562]
ENSMUSG00000027858	Tspan2	AAV-ie-1w_vs_diluent-1w@UpDown&&AAV-ie-2w_vs_diluent-2w@UpDown	tetraspanin 2 [Source:MGI Symbol;Acc:MGI:1917997]
ENSMUSG00000033770	Clcnka	AAV-ie-1w_vs_diluent-1w@UpDown&&AAV-ie-2w_vs_diluent-2w@UpDown	chloride channel, voltage-sensitive Ka [Source:MGI Symbol;Acc:MGI:1329026]
ENSMUSG00000018143	Mafk	AAV-ie-1w_vs_diluent-1w@UpDown&&AAV-ie-2w_vs_diluent-2w@UpDown	v-maf musculoaponeurotic fibrosarcoma oncogene family, protein K (avian) [Source:MGI Symbol;Acc:MGI:99951]
ENSMUSG00000027075	Slc43a1	AAV-ie-1w_vs_diluent-1w@UpDown&&AAV-ie-2w_vs_diluent-2w@UpDown	solute carrier family 43, member 1 [Source:MGI Symbol;Acc:MGI:1931352]
ENSMUSG00000091649	Phf11b	AAV-ie-1w_vs_diluent-1w@UpDown&&AAV-ie-2w_vs_diluent-2w@UpDown	PHD finger protein 11B [Source:MGI Symbol;Acc:MGI:3645789]
ENSMUSG00000044468	Tent5c	AAV-ie-1w_vs_diluent-1w@UpDown&&AAV-ie-2w_vs_diluent-2w@UpDown	terminal nucleotidyltransferase 5C [Source:MGI Symbol;Acc:MGI:1921895]
ENSMUSG00000028378	Ptgr1	AAV-ie-1w_vs_diluent-1w@UpDown&&AAV-ie-2w_vs_diluent-2w@UpDown	prostaglandin reductase 1 [Source:MGI Symbol;Acc:MGI:1914353]
ENSMUSG00000016386	Mpped2	AAV-ie-1w_vs_diluent-1w@UpDown&&AAV-ie-2w_vs_diluent-2w@UpDown	metallophosphoesterase domain containing 2 [Source:MGI Symbol;Acc:MGI:1924265]
ENSMUSG00000026414	Tnnt2	AAV-ie-1w_vs_diluent-1w@UpDown&&AAV-ie-2w_vs_diluent-2w@UpDown	troponin T2, cardiac [Source:MGI Symbol;Acc:MGI:104597]
ENSMUSG00000104467	Gm37660	AAV-ie-1w_vs_diluent-1w@UpDown&&AAV-ie-2w_vs_diluent-2w@UpDown	predicted gene, 37660 [Source:MGI Symbol;Acc:MGI:5610888]
ENSMUSG00000032271	Nnmt	AAV-ie-1w_vs_diluent-1w@UpDown&&AAV-ie-2w_vs_diluent-2w@UpDown	nicotinamide N-methyltransferase [Source:MGI Symbol;Acc:MGI:1099443]
ENSMUSG00000068245	Phf11d	AAV-ie-1w_vs_diluent-1w@UpDown&&AAV-ie-2w_vs_diluent-2w@UpDown	PHD finger protein 11D [Source:MGI Symbol;Acc:MGI:1277133]
ENSMUSG00000027737	Slc7a11	AAV-ie-1w_vs_diluent-1w@UpDown&&AAV-ie-2w_vs_diluent-2w@UpDown	solute carrier family 7 (cationic amino acid transporter, y+ system), member 11 [Source:MGI Symbol;Acc:MGI:1347355]
ENSMUSG00000023341	Mx2	AAV-ie-1w_vs_diluent-1w@UpDown&&AAV-ie-2w_vs_diluent-2w@UpDown	MX dynamin-like GTPase 2 [Source:MGI Symbol;Acc:MGI:97244]
ENSMUSG00000024675	Ms4a4c	AAV-ie-1w_vs_diluent-1w@UpDown&&AAV-ie-2w_vs_diluent-2w@UpDown	membrane-spanning 4-domains, subfamily A, member 4C [Source:MGI Symbol;Acc:MGI:1927656]
ENSMUSG00000020334	Slc22a4	AAV-ie-1w_vs_diluent-1w@UpDown&&AAV-ie-2w_vs_diluent-2w@UpDown	solute carrier family 22 (organic cation transporter), member 4 [Source:MGI Symbol;Acc:MGI:1353479]
ENSMUSG00000041261	Car8	AAV-ie-1w_vs_diluent-1w@UpDown&&AAV-ie-2w_vs_diluent-2w@UpDown	carbonic anhydrase 8 [Source:MGI Symbol;Acc:MGI:88253]
ENSMUSG00000045613	Chrm2	AAV-ie-1w_vs_diluent-1w@UpDown&&AAV-ie-2w_vs_diluent-2w@UpDown	cholinergic receptor, muscarinic 2, cardiac [Source:MGI Symbol;Acc:MGI:88397]
ENSMUSG00000103932	Gm36963	AAV-ie-1w_vs_diluent-1w@UpDown&&AAV-ie-2w_vs_diluent-2w@UpDown	predicted gene, 36963 [Source:MGI Symbol;Acc:MGI:5610191]
ENSMUSG00000090200	1700025N21Rik	AAV-ie-1w_vs_diluent-1w@UpDown&&AAV-ie-2w_vs_diluent-2w@UpDown	RIKEN cDNA 1700025N21 gene [Source:MGI Symbol;Acc:MGI:1916665]
ENSMUSG00000032355	Mlip	AAV-ie-1w_vs_diluent-1w@UpDown&&AAV-ie-2w_vs_diluent-2w@UpDown	muscular LMNA-interacting protein [Source:MGI Symbol;Acc:MGI:1916892]
ENSMUSG00000074151	Nlrc5	AAV-ie-1w_vs_diluent-1w@UpDown&&AAV-ie-2w_vs_diluent-2w@UpDown	NLR family, CARD domain containing 5 [Source:MGI Symbol;Acc:MGI:3612191]
ENSMUSG00000032348	Gsta4	AAV-ie-1w_vs_diluent-1w@UpDown&&AAV-ie-2w_vs_diluent-2w@UpDown	glutathione S-transferase, alpha 4 [Source:MGI Symbol;Acc:MGI:1309515]
ENSMUSG00000054582	Pabpc1l	AAV-ie-1w_vs_diluent-1w@UpDown&&AAV-ie-2w_vs_diluent-2w@UpDown	poly(A) binding protein, cytoplasmic 1-like [Source:MGI Symbol;Acc:MGI:1922908]
ENSMUSG00000106166	Gm43484	AAV-ie-1w_vs_diluent-1w@UpDown&&AAV-ie-2w_vs_diluent-2w@UpDown	predicted gene 43484 [Source:MGI Symbol;Acc:MGI:5663621]
ENSMUSG00000037166	Ppp1r14a	AAV-ie-1w_vs_diluent-1w@UpDown&&AAV-ie-2w_vs_diluent-2w@UpDown	protein phosphatase 1, regulatory inhibitor subunit 14A [Source:MGI Symbol;Acc:MGI:1931139]
ENSMUSG00000052776	Oas1a	AAV-ie-1w_vs_diluent-1w@UpDown&&AAV-ie-2w_vs_diluent-2w@UpDown	2'-5' oligoadenylate synthetase 1A [Source:MGI Symbol;Acc:MGI:2180860]
ENSMUSG00000050121	Opalin	AAV-ie-1w_vs_diluent-1w@UpDown&&AAV-ie-2w_vs_diluent-2w@UpDown	oligodendrocytic myelin paranodal and inner loop protein [Source:MGI Symbol;Acc:MGI:2657025]
ENSMUSG00000063430	Wscd2	AAV-ie-1w_vs_diluent-1w@UpDown&&AAV-ie-2w_vs_diluent-2w@UpDown	WSC domain containing 2 [Source:MGI Symbol;Acc:MGI:2445030]
ENSMUSG00000035273	Hpse	AAV-ie-1w_vs_diluent-1w@UpDown&&AAV-ie-2w_vs_diluent-2w@UpDown	heparanase [Source:MGI Symbol;Acc:MGI:1343124]
ENSMUSG00000047246	H2bc6	AAV-ie-1w_vs_diluent-1w@UpDown&&AAV-ie-2w_vs_diluent-2w@UpDown	H2B clustered histone 6 [Source:MGI Symbol;Acc:MGI:2448380]
ENSMUSG00000026303	Mlph	AAV-ie-1w_vs_diluent-1w@UpDown&&AAV-ie-2w_vs_diluent-2w@UpDown	melanophilin [Source:MGI Symbol;Acc:MGI:2176380]
ENSMUSG00000112831	Gm35533	AAV-ie-1w_vs_diluent-1w@UpDown&&AAV-ie-2w_vs_diluent-2w@UpDown	predicted gene, 35533 [Source:MGI Symbol;Acc:MGI:5594692]
ENSMUSG00000000579	Dynlt1c	AAV-ie-1w_vs_diluent-1w@UpDown&&AAV-ie-2w_vs_diluent-2w@UpDown	dynein light chain Tctex-type 1C [Source:MGI Symbol;Acc:MGI:3807476]
ENSMUSG00000050840	Cdh20	AAV-ie-1w_vs_diluent-1w@UpDown&&AAV-ie-2w_vs_diluent-2w@UpDown	cadherin 20 [Source:MGI Symbol;Acc:MGI:1346069]
ENSMUSG00000056116	H2-T22	AAV-ie-1w_vs_diluent-1w@UpDown&&AAV-ie-2w_vs_diluent-2w@UpDown	histocompatibility 2, T region locus 22 [Source:MGI Symbol;Acc:MGI:95956]
ENSMUSG00000036545	Adamts2	AAV-ie-1w_vs_diluent-1w@UpDown&&AAV-ie-2w_vs_diluent-2w@UpDown	a disintegrin-like and metallopeptidase (reprolysin type) with thrombospondin type 1 motif, 2 [Source:MGI Symbol;Acc:MGI:1347356]
ENSMUSG00000035208	Slfn8	AAV-ie-1w_vs_diluent-1w@UpDown&&AAV-ie-2w_vs_diluent-2w@UpDown	schlafen 8 [Source:MGI Symbol;Acc:MGI:2672859]
ENSMUSG00000104388	Gm37033	AAV-ie-1w_vs_diluent-1w@UpDown&&AAV-ie-2w_vs_diluent-2w@UpDown	predicted gene, 37033 [Source:MGI Symbol;Acc:MGI:5610261]
ENSMUSG00000024558	Mapk4	AAV-ie-1w_vs_diluent-1w@UpDown&&AAV-ie-2w_vs_diluent-2w@UpDown	mitogen-activated protein kinase 4 [Source:MGI Symbol;Acc:MGI:2444559]
ENSMUSG00000032202	Rab27a	AAV-ie-1w_vs_diluent-1w@UpDown&&AAV-ie-2w_vs_diluent-2w@UpDown	RAB27A, member RAS oncogene family [Source:MGI Symbol;Acc:MGI:1861441]
ENSMUSG00000033508	Asprv1	AAV-ie-1w_vs_diluent-1w@UpDown&&AAV-ie-2w_vs_diluent-2w@UpDown	aspartic peptidase, retroviral-like 1 [Source:MGI Symbol;Acc:MGI:1915105]
ENSMUSG00000046879	Irgm1	AAV-ie-1w_vs_diluent-1w@UpDown&&AAV-ie-2w_vs_diluent-2w@UpDown	immunity-related GTPase family M member 1 [Source:MGI Symbol;Acc:MGI:107567]
ENSMUSG00000024600	Slc27a6	AAV-ie-1w_vs_diluent-1w@UpDown&&AAV-ie-2w_vs_diluent-2w@UpDown	solute carrier family 27 (fatty acid transporter), member 6 [Source:MGI Symbol;Acc:MGI:3036230]
ENSMUSG00000029423	Piwil1	AAV-ie-1w_vs_diluent-1w@UpDown&&AAV-ie-2w_vs_diluent-2w@UpDown	piwi-like RNA-mediated gene silencing 1 [Source:MGI Symbol;Acc:MGI:1928897]
ENSMUSG00000040693	Slco4c1	AAV-ie-1w_vs_diluent-1w@UpDown&&AAV-ie-2w_vs_diluent-2w@UpDown	solute carrier organic anion transporter family, member 4C1 [Source:MGI Symbol;Acc:MGI:2442784]
ENSMUSG00000112734	Gm47644	AAV-ie-1w_vs_diluent-1w@UpDown&&AAV-ie-2w_vs_diluent-2w@UpDown	predicted gene, 47644 [Source:MGI Symbol;Acc:MGI:6096722]
ENSMUSG00000030413	Pglyrp1	AAV-ie-1w_vs_diluent-1w@UpDown&&AAV-ie-2w_vs_diluent-2w@UpDown	peptidoglycan recognition protein 1 [Source:MGI Symbol;Acc:MGI:1345092]
ENSMUSG00000050063	Klk6	AAV-ie-1w_vs_diluent-1w@UpDown&&AAV-ie-2w_vs_diluent-2w@UpDown	kallikrein related-peptidase 6 [Source:MGI Symbol;Acc:MGI:1343166]
ENSMUSG00000031722	Hp	AAV-ie-1w_vs_diluent-1w@UpDown&&AAV-ie-2w_vs_diluent-2w@UpDown	haptoglobin [Source:MGI Symbol;Acc:MGI:96211]
ENSMUSG00000004894	Hapln2	AAV-ie-1w_vs_diluent-1w@UpDown&&AAV-ie-2w_vs_diluent-2w@UpDown	hyaluronan and proteoglycan link protein 2 [Source:MGI Symbol;Acc:MGI:2137300]
ENSMUSG00000041827	Oasl1	AAV-ie-1w_vs_diluent-1w@UpDown&&AAV-ie-2w_vs_diluent-2w@UpDown	2'-5' oligoadenylate synthetase-like 1 [Source:MGI Symbol;Acc:MGI:2180849]
ENSMUSG00000053835	H2-T24	AAV-ie-1w_vs_diluent-1w@UpDown&&AAV-ie-2w_vs_diluent-2w@UpDown	histocompatibility 2, T region locus 24 [Source:MGI Symbol;Acc:MGI:95958]
ENSMUSG00000027514	Zbp1	AAV-ie-1w_vs_diluent-1w@UpDown&&AAV-ie-2w_vs_diluent-2w@UpDown	Z-DNA binding protein 1 [Source:MGI Symbol;Acc:MGI:1927449]
ENSMUSG00000028836	Slc30a2	AAV-ie-1w_vs_diluent-1w@UpDown&&AAV-ie-2w_vs_diluent-2w@UpDown	solute carrier family 30 (zinc transporter), member 2 [Source:MGI Symbol;Acc:MGI:106637]
ENSMUSG00000056054	S100a8	AAV-ie-1w_vs_diluent-1w@UpDown&&AAV-ie-2w_vs_diluent-2w@UpDown	S100 calcium binding protein A8 (calgranulin A) [Source:MGI Symbol;Acc:MGI:88244]
ENSMUSG00000020932	Gfap	AAV-ie-1w_vs_diluent-1w@UpDown&&AAV-ie-2w_vs_diluent-2w@UpDown	glial fibrillary acidic protein [Source:MGI Symbol;Acc:MGI:95697]
ENSMUSG00000098708	Gm27252	AAV-ie-1w_vs_diluent-1w@UpDown&&AAV-ie-2w_vs_diluent-2w@UpDown	predicted gene 27252 [Source:MGI Symbol;Acc:MGI:5521095]
ENSMUSG00000056071	S100a9	AAV-ie-1w_vs_diluent-1w@UpDown&&AAV-ie-2w_vs_diluent-2w@UpDown	S100 calcium binding protein A9 (calgranulin B) [Source:MGI Symbol;Acc:MGI:1338947]
ENSMUSG00000020926	Adam11	AAV-ie-1w_vs_diluent-1w@UpDown&&AAV-ie-2w_vs_diluent-2w@UpDown	a disintegrin and metallopeptidase domain 11 [Source:MGI Symbol;Acc:MGI:1098667]
ENSMUSG00000082361	Btc	AAV-ie-1w_vs_diluent-1w@UpDown&&AAV-ie-2w_vs_diluent-2w@UpDown	betacellulin, epidermal growth factor family member [Source:MGI Symbol;Acc:MGI:99439]
ENSMUSG00000073409	H2-Q6	AAV-ie-1w_vs_diluent-1w@UpDown&&AAV-ie-2w_vs_diluent-2w@UpDown	histocompatibility 2, Q region locus 6 [Source:MGI Symbol;Acc:MGI:95935]
ENSMUSG00000071656	Lrrn4cl	AAV-ie-1w_vs_diluent-1w@UpDown&&AAV-ie-2w_vs_diluent-2w@UpDown	LRRN4 C-terminal like [Source:MGI Symbol;Acc:MGI:1916102]
ENSMUSG00000033355	Rtp4	AAV-ie-1w_vs_diluent-1w@UpDown&&AAV-ie-2w_vs_diluent-2w@UpDown	receptor transporter protein 4 [Source:MGI Symbol;Acc:MGI:1915025]
ENSMUSG00000032023	Jhy	AAV-ie-1w_vs_diluent-1w@UpDown&&AAV-ie-2w_vs_diluent-2w@UpDown	junctional cadherin complex regulator [Source:MGI Symbol;Acc:MGI:1918239]
ENSMUSG00000022696	Sidt1	AAV-ie-1w_vs_diluent-1w@UpDown&&AAV-ie-2w_vs_diluent-2w@UpDown	SID1 transmembrane family, member 1 [Source:MGI Symbol;Acc:MGI:2443155]
ENSMUSG00000032053	Pou2af1	AAV-ie-1w_vs_diluent-1w@UpDown&&AAV-ie-2w_vs_diluent-2w@UpDown	POU domain, class 2, associating factor 1 [Source:MGI Symbol;Acc:MGI:105086]
ENSMUSG00000046694	Tent5b	AAV-ie-1w_vs_diluent-1w@UpDown&&AAV-ie-2w_vs_diluent-2w@UpDown	terminal nucleotidyltransferase 5B [Source:MGI Symbol;Acc:MGI:2140500]
ENSMUSG00000036411	9530077C05Rik	AAV-ie-1w_vs_diluent-1w@UpDown&&AAV-ie-2w_vs_diluent-2w@UpDown	RIKEN cDNA 9530077C05 gene [Source:MGI Symbol;Acc:MGI:1915533]
ENSMUSG00000046719	Nxph3	AAV-ie-1w_vs_diluent-1w@UpDown&&AAV-ie-2w_vs_diluent-2w@UpDown	neurexophilin 3 [Source:MGI Symbol;Acc:MGI:1336188]
ENSMUSG00000001864	Aif1l	AAV-ie-1w_vs_diluent-1w@UpDown&&AAV-ie-2w_vs_diluent-2w@UpDown	allograft inflammatory factor 1-like [Source:MGI Symbol;Acc:MGI:1919598]
ENSMUSG00000032126	Hmbs	AAV-ie-1w_vs_diluent-1w@UpDown&&AAV-ie-2w_vs_diluent-2w@UpDown	hydroxymethylbilane synthase [Source:MGI Symbol;Acc:MGI:96112]
ENSMUSG00000051243	Islr2	AAV-ie-1w_vs_diluent-1w@UpDown&&AAV-ie-2w_vs_diluent-2w@UpDown	immunoglobulin superfamily containing leucine-rich repeat 2 [Source:MGI Symbol;Acc:MGI:2444277]
ENSMUSG00000052581	Lrrtm4	AAV-ie-1w_vs_diluent-1w@UpDown&&AAV-ie-2w_vs_diluent-2w@UpDown	leucine rich repeat transmembrane neuronal 4 [Source:MGI Symbol;Acc:MGI:2389180]
ENSMUSG00000089877	Gm16102	AAV-ie-1w_vs_diluent-1w@UpDown&&AAV-ie-2w_vs_diluent-2w@UpDown	predicted gene 16102 [Source:MGI Symbol;Acc:MGI:3802041]
ENSMUSG00000074796	Slc4a11	AAV-ie-1w_vs_diluent-1w@UpDown&&AAV-ie-2w_vs_diluent-2w@UpDown	solute carrier family 4, sodium bicarbonate transporter-like, member 11 [Source:MGI Symbol;Acc:MGI:2138987]
ENSMUSG00000070291	Ddx43	AAV-ie-1w_vs_diluent-1w@UpDown&&AAV-ie-2w_vs_diluent-2w@UpDown	DEAD (Asp-Glu-Ala-Asp) box polypeptide 43 [Source:MGI Symbol;Acc:MGI:3642857]
ENSMUSG00000020808	Pimreg	AAV-ie-1w_vs_diluent-1w@UpDown&&AAV-ie-2w_vs_diluent-2w@UpDown	PICALM interacting mitotic regulator [Source:MGI Symbol;Acc:MGI:1924434]
ENSMUSG00000050621	Rps27rt	AAV-ie-1w_vs_diluent-1w@UpDown&&AAV-ie-2w_vs_diluent-2w@UpDown	ribosomal protein S27, retrogene [Source:MGI Symbol;Acc:MGI:3704345]
ENSMUSG00000010651	Acaa1b	AAV-ie-1w_vs_diluent-1w@UpDown&&AAV-ie-2w_vs_diluent-2w@UpDown	acetyl-Coenzyme A acyltransferase 1B [Source:MGI Symbol;Acc:MGI:3605455]
ENSMUSG00000058624	Gda	AAV-ie-1w_vs_diluent-1w@UpDown&&AAV-ie-2w_vs_diluent-2w@UpDown	guanine deaminase [Source:MGI Symbol;Acc:MGI:95678]
ENSMUSG00000019874	Fabp7	AAV-ie-1w_vs_diluent-1w@UpDown&&AAV-ie-2w_vs_diluent-2w@UpDown	fatty acid binding protein 7, brain [Source:MGI Symbol;Acc:MGI:101916]
ENSMUSG00000059058	Tma7-ps	AAV-ie-1w_vs_diluent-1w@UpDown&&AAV-ie-2w_vs_diluent-2w@UpDown	translational machinery associated 7 homolog (S. cerevisiae), pseudogene [Source:MGI Symbol;Acc:MGI:3705453]
ENSMUSG00000082292	Gm12250	AAV-ie-1w_vs_diluent-1w@UpDown&&AAV-ie-2w_vs_diluent-2w@UpDown	predicted gene 12250 [Source:MGI Symbol;Acc:MGI:3649299]
ENSMUSG00000040483	Xaf1	AAV-ie-1w_vs_diluent-1w@UpDown&&AAV-ie-2w_vs_diluent-2w@UpDown	XIAP associated factor 1 [Source:MGI Symbol;Acc:MGI:3772572]
ENSMUSG00000032864	Rag2	AAV-ie-1w_vs_diluent-1w@UpDown&&AAV-ie-2w_vs_diluent-2w@UpDown	recombination activating gene 2 [Source:MGI Symbol;Acc:MGI:97849]
ENSMUSG00000039481	Nrtn	AAV-ie-1w_vs_diluent-1w@UpDown&&AAV-ie-2w_vs_diluent-2w@UpDown	neurturin [Source:MGI Symbol;Acc:MGI:108417]
ENSMUSG00000116004	Gm49539	AAV-ie-1w_vs_diluent-1w@UpDown&&AAV-ie-2w_vs_diluent-2w@UpDown	predicted gene, 49539 [Source:MGI Symbol;Acc:MGI:6155241]
ENSMUSG00000061232	H2-K1	AAV-ie-1w_vs_diluent-1w@UpDown&&AAV-ie-2w_vs_diluent-2w@UpDown	histocompatibility 2, K1, K region [Source:MGI Symbol;Acc:MGI:95904]
ENSMUSG00000058488	Kl	AAV-ie-1w_vs_diluent-1w@UpDown&&AAV-ie-2w_vs_diluent-2w@UpDown	klotho [Source:MGI Symbol;Acc:MGI:1101771]
ENSMUSG00000034459	Ifit1	AAV-ie-1w_vs_diluent-1w@UpDown&&AAV-ie-2w_vs_diluent-2w@UpDown	interferon-induced protein with tetratricopeptide repeats 1 [Source:MGI Symbol;Acc:MGI:99450]
ENSMUSG00000008193	Spib	AAV-ie-1w_vs_diluent-1w@UpDown&&AAV-ie-2w_vs_diluent-2w@UpDown	Spi-B transcription factor (Spi-1/PU.1 related) [Source:MGI Symbol;Acc:MGI:892986]
ENSMUSG00000096727	Psmb9	AAV-ie-1w_vs_diluent-1w@UpDown&&AAV-ie-2w_vs_diluent-2w@UpDown	proteasome (prosome, macropain) subunit, beta type 9 (large multifunctional peptidase 2) [Source:MGI Symbol;Acc:MGI:1346526]
ENSMUSG00000000204	Slfn4	AAV-ie-1w_vs_diluent-1w@UpDown&&AAV-ie-2w_vs_diluent-2w@UpDown	schlafen 4 [Source:MGI Symbol;Acc:MGI:1329010]
ENSMUSG00000026880	Stom	AAV-ie-1w_vs_diluent-1w@UpDown&&AAV-ie-2w_vs_diluent-2w@UpDown	stomatin [Source:MGI Symbol;Acc:MGI:95403]
ENSMUSG00000024222	Fkbp5	AAV-ie-1w_vs_diluent-1w@UpDown&&AAV-ie-2w_vs_diluent-2w@UpDown	FK506 binding protein 5 [Source:MGI Symbol;Acc:MGI:104670]
ENSMUSG00000060735	Rxfp3	AAV-ie-1w_vs_diluent-1w@UpDown&&AAV-ie-2w_vs_diluent-2w@UpDown	relaxin family peptide receptor 3 [Source:MGI Symbol;Acc:MGI:2441827]
ENSMUSG00000054134	Umodl1	AAV-ie-1w_vs_diluent-1w@UpDown&&AAV-ie-2w_vs_diluent-2w@UpDown	uromodulin-like 1 [Source:MGI Symbol;Acc:MGI:1929785]
ENSMUSG00000108393	Gm32633	AAV-ie-1w_vs_diluent-1w@UpDown&&AAV-ie-2w_vs_diluent-2w@UpDown	predicted gene, 32633 [Source:MGI Symbol;Acc:MGI:5591792]
ENSMUSG00000030187	Klra2	AAV-ie-1w_vs_diluent-1w@UpDown&&AAV-ie-2w_vs_diluent-2w@UpDown	killer cell lectin-like receptor, subfamily A, member 2 [Source:MGI Symbol;Acc:MGI:101906]
ENSMUSG00000055421	Pcdh9	AAV-ie-1w_vs_diluent-1w@UpDown&&AAV-ie-2w_vs_diluent-2w@UpDown	protocadherin 9 [Source:MGI Symbol;Acc:MGI:1306801]
ENSMUSG00000035852	Misp	AAV-ie-1w_vs_diluent-1w@UpDown&&AAV-ie-2w_vs_diluent-2w@UpDown	mitotic spindle positioning [Source:MGI Symbol;Acc:MGI:1926156]
ENSMUSG00000027360	Hdc	AAV-ie-1w_vs_diluent-1w@UpDown&&AAV-ie-2w_vs_diluent-2w@UpDown	histidine decarboxylase [Source:MGI Symbol;Acc:MGI:96062]
ENSMUSG00000020723	Cacng4	AAV-ie-1w_vs_diluent-1w@UpDown&&AAV-ie-2w_vs_diluent-2w@UpDown	calcium channel, voltage-dependent, gamma subunit 4 [Source:MGI Symbol;Acc:MGI:1859167]
ENSMUSG00000078922	Tgtp1	AAV-ie-1w_vs_diluent-1w@UpDown&&AAV-ie-2w_vs_diluent-2w@UpDown	T cell specific GTPase 1 [Source:MGI Symbol;Acc:MGI:98734]
ENSMUSG00000078920	Ifi47	AAV-ie-1w_vs_diluent-1w@UpDown&&AAV-ie-2w_vs_diluent-2w@UpDown	interferon gamma inducible protein 47 [Source:MGI Symbol;Acc:MGI:99448]
ENSMUSG00000078921	Tgtp2	AAV-ie-1w_vs_diluent-1w@UpDown&&AAV-ie-2w_vs_diluent-2w@UpDown	T cell specific GTPase 2 [Source:MGI Symbol;Acc:MGI:3710083]
ENSMUSG00000026072	Il1r1	AAV-ie-1w_vs_diluent-1w@UpDown&&AAV-ie-2w_vs_diluent-2w@UpDown	interleukin 1 receptor, type I [Source:MGI Symbol;Acc:MGI:96545]
ENSMUSG00000052305	Hbb-bs	AAV-ie-1w_vs_diluent-1w@UpDown&&AAV-ie-2w_vs_diluent-2w@UpDown	hemoglobin, beta adult s chain [Source:MGI Symbol;Acc:MGI:5474852]
ENSMUSG00000058396	Gpr182	AAV-ie-1w_vs_diluent-1w@UpDown&&AAV-ie-2w_vs_diluent-2w@UpDown&&AAV-ie-48h_vs_diluent-48h@UpDown	G protein-coupled receptor 182 [Source:MGI Symbol;Acc:MGI:109545]
ENSMUSG00000025469	Msx3	AAV-ie-1w_vs_diluent-1w@UpDown&&AAV-ie-2w_vs_diluent-2w@UpDown&&AAV-ie-48h_vs_diluent-48h@UpDown	msh homeobox 3 [Source:MGI Symbol;Acc:MGI:106587]
ENSMUSG00000070034	Sp110	AAV-ie-1w_vs_diluent-1w@UpDown&&AAV-ie-2w_vs_diluent-2w@UpDown&&AAV-ie-48h_vs_diluent-48h@UpDown	Sp110 nuclear body protein [Source:MGI Symbol;Acc:MGI:1923364]
ENSMUSG00000072620	Slfn2	AAV-ie-1w_vs_diluent-1w@UpDown&&AAV-ie-2w_vs_diluent-2w@UpDown&&AAV-ie-48h_vs_diluent-48h@UpDown	schlafen 2 [Source:MGI Symbol;Acc:MGI:1313258]
ENSMUSG00000097906	Gm9625	AAV-ie-1w_vs_diluent-1w@UpDown&&AAV-ie-2w_vs_diluent-2w@UpDown&&AAV-ie-48h_vs_diluent-48h@UpDown	predicted gene 9625 [Source:MGI Symbol;Acc:MGI:3780033]
ENSMUSG00000035686	Thrsp	AAV-ie-1w_vs_diluent-1w@UpDown&&AAV-ie-2w_vs_diluent-2w@UpDown&&AAV-ie-48h_vs_diluent-48h@UpDown	thyroid hormone responsive [Source:MGI Symbol;Acc:MGI:109126]
ENSMUSG00000032690	Oas2	AAV-ie-1w_vs_diluent-1w@UpDown&&AAV-ie-2w_vs_diluent-2w@UpDown&&AAV-ie-48h_vs_diluent-48h@UpDown	2'-5' oligoadenylate synthetase 2 [Source:MGI Symbol;Acc:MGI:2180852]
ENSMUSG00000074489	Bglap3	AAV-ie-1w_vs_diluent-1w@UpDown&&AAV-ie-2w_vs_diluent-2w@UpDown&&AAV-ie-48h_vs_diluent-48h@UpDown	bone gamma-carboxyglutamate protein 3 [Source:MGI Symbol;Acc:MGI:88155]
ENSMUSG00000069917	Hba-a2	AAV-ie-1w_vs_diluent-1w@UpDown&&AAV-ie-2w_vs_diluent-2w@UpDown&&AAV-ie-48h_vs_diluent-48h@UpDown	hemoglobin alpha, adult chain 2 [Source:MGI Symbol;Acc:MGI:96016]
ENSMUSG00000040966	Slc22a2	AAV-ie-1w_vs_diluent-1w@UpDown&&AAV-ie-2w_vs_diluent-2w@UpDown&&AAV-ie-48h_vs_diluent-48h@UpDown	solute carrier family 22 (organic cation transporter), member 2 [Source:MGI Symbol;Acc:MGI:1335072]
ENSMUSG00000072553	Gm525	AAV-ie-1w_vs_diluent-1w@UpDown&&AAV-ie-2w_vs_diluent-2w@UpDown&&AAV-ie-48h_vs_diluent-48h@UpDown	predicted gene 525 [Source:MGI Symbol;Acc:MGI:2685371]
ENSMUSG00000115381	Gm49266	AAV-ie-1w_vs_diluent-1w@UpDown&&AAV-ie-2w_vs_diluent-2w@UpDown&&AAV-ie-48h_vs_diluent-48h@UpDown	predicted gene, 49266 [Source:MGI Symbol;Acc:MGI:6118744]
ENSMUSG00000039110	Mycbpap	AAV-ie-1w_vs_diluent-1w@UpDown&&AAV-ie-2w_vs_diluent-2w@UpDown&&AAV-ie-48h_vs_diluent-48h@UpDown	MYCBP associated protein [Source:MGI Symbol;Acc:MGI:2388726]
ENSMUSG00000053441	Adamts19	AAV-ie-1w_vs_diluent-1w@UpDown&&AAV-ie-2w_vs_diluent-2w@UpDown&&AAV-ie-48h_vs_diluent-48h@UpDown	a disintegrin-like and metallopeptidase (reprolysin type) with thrombospondin type 1 motif, 19 [Source:MGI Symbol;Acc:MGI:2442875]
ENSMUSG00000033857	Engase	AAV-ie-1w_vs_diluent-1w@UpDown&&AAV-ie-2w_vs_diluent-2w@UpDown&&AAV-ie-48h_vs_diluent-48h@UpDown	endo-beta-N-acetylglucosaminidase [Source:MGI Symbol;Acc:MGI:2443788]
ENSMUSG00000086324	Gm15564	AAV-ie-1w_vs_diluent-1w@UpDown&&AAV-ie-2w_vs_diluent-2w@UpDown&&AAV-ie-48h_vs_diluent-48h@UpDown	predicted gene 15564 [Source:MGI Symbol;Acc:MGI:3783013]
ENSMUSG00000028475	Spaar	AAV-ie-1w_vs_diluent-1w@UpDown&&AAV-ie-2w_vs_diluent-2w@UpDown&&AAV-ie-48h_vs_diluent-48h@UpDown	small regulatory polypeptide of amino acid response [Source:MGI Symbol;Acc:MGI:1918656]
ENSMUSG00000036098	Myrf	AAV-ie-1w_vs_diluent-1w@UpDown&&AAV-ie-2w_vs_diluent-2w@UpDown&&AAV-ie-48h_vs_diluent-48h@UpDown	myelin regulatory factor [Source:MGI Symbol;Acc:MGI:2684944]
ENSMUSG00000031906	Smpd3	AAV-ie-1w_vs_diluent-1w@UpDown&&AAV-ie-2w_vs_diluent-2w@UpDown&&AAV-ie-48h_vs_diluent-48h@UpDown	sphingomyelin phosphodiesterase 3, neutral [Source:MGI Symbol;Acc:MGI:1927578]
ENSMUSG00000002580	Mien1	AAV-ie-1w_vs_diluent-1w@UpDown&&AAV-ie-2w_vs_diluent-2w@UpDown&&AAV-ie-48h_vs_diluent-48h@UpDown	migration and invasion enhancer 1 [Source:MGI Symbol;Acc:MGI:1913678]
ENSMUSG00000026535	Ifi202b	AAV-ie-1w_vs_diluent-1w@UpDown&&AAV-ie-2w_vs_diluent-2w@UpDown&&AAV-ie-48h_vs_diluent-48h@UpDown	interferon activated gene 202B [Source:MGI Symbol;Acc:MGI:1347083]
ENSMUSG00000037254	Itih2	AAV-ie-1w_vs_diluent-1w@UpDown&&AAV-ie-2w_vs_diluent-2w@UpDown&&AAV-ie-48h_vs_diluent-48h@UpDown	inter-alpha trypsin inhibitor, heavy chain 2 [Source:MGI Symbol;Acc:MGI:96619]
ENSMUSG00000079017	Ifi27l2a	AAV-ie-1w_vs_diluent-1w@UpDown&&AAV-ie-2w_vs_diluent-2w@UpDown&&AAV-ie-48h_vs_diluent-48h@UpDown	interferon, alpha-inducible protein 27 like 2A [Source:MGI Symbol;Acc:MGI:1924183]
ENSMUSG00000031070	Mrgprf	AAV-ie-1w_vs_diluent-1w@UpDown&&AAV-ie-2w_vs_diluent-2w@UpDown&&AAV-ie-48h_vs_diluent-48h@UpDown	MAS-related GPR, member F [Source:MGI Symbol;Acc:MGI:2384823]
ENSMUSG00000043085	Tmem82	AAV-ie-1w_vs_diluent-1w@UpDown&&AAV-ie-2w_vs_diluent-2w@UpDown&&AAV-ie-48h_vs_diluent-48h@UpDown	transmembrane protein 82 [Source:MGI Symbol;Acc:MGI:2384869]
ENSMUSG00000040809	Chil3	AAV-ie-1w_vs_diluent-1w@UpDown&&AAV-ie-2w_vs_diluent-2w@UpDown&&AAV-ie-48h_vs_diluent-48h@UpDown	chitinase-like 3 [Source:MGI Symbol;Acc:MGI:1330860]
ENSMUSG00000070713	Gm10282	AAV-ie-1w_vs_diluent-1w@UpDown&&AAV-ie-2w_vs_diluent-2w@UpDown&&AAV-ie-48h_vs_diluent-48h@UpDown	predicted pseudogene 10282 [Source:MGI Symbol;Acc:MGI:3704312]
ENSMUSG00000015090	Ptgds	AAV-ie-1w_vs_diluent-1w@UpDown&&AAV-ie-2w_vs_diluent-2w@UpDown&&AAV-ie-48h_vs_diluent-48h@UpDown	prostaglandin D2 synthase (brain) [Source:MGI Symbol;Acc:MGI:99261]
ENSMUSG00000066687	Zbtb16	AAV-ie-1w_vs_diluent-1w@UpDown&&AAV-ie-2w_vs_diluent-2w@UpDown&&AAV-ie-48h_vs_diluent-48h@UpDown	zinc finger and BTB domain containing 16 [Source:MGI Symbol;Acc:MGI:103222]
ENSMUSG00000030641	Ddias	AAV-ie-1w_vs_diluent-1w@UpDown&&AAV-ie-2w_vs_diluent-2w@UpDown&&AAV-ie-48h_vs_diluent-48h@UpDown	DNA damage-induced apoptosis suppressor [Source:MGI Symbol;Acc:MGI:1921291]
ENSMUSG00000020411	Nipal4	AAV-ie-1w_vs_diluent-1w@UpDown&&AAV-ie-2w_vs_diluent-2w@UpDown&&AAV-ie-48h_vs_diluent-48h@UpDown	NIPA-like domain containing 4 [Source:MGI Symbol;Acc:MGI:2444671]
ENSMUSG00000105814	Mir703	AAV-ie-1w_vs_diluent-1w@UpDown&&AAV-ie-2w_vs_diluent-2w@UpDown&&AAV-ie-48h_vs_diluent-48h@UpDown	microRNA 703 [Source:MGI Symbol;Acc:MGI:3629657]
ENSMUSG00000074211	Sdhaf1	AAV-ie-1w_vs_diluent-1w@UpDown&&AAV-ie-2w_vs_diluent-2w@UpDown&&AAV-ie-48h_vs_diluent-48h@UpDown	succinate dehydrogenase complex assembly factor 1 [Source:MGI Symbol;Acc:MGI:1915582]
ENSMUSG00000040740	Slc25a34	AAV-ie-1w_vs_diluent-1w@UpDown&&AAV-ie-2w_vs_diluent-2w@UpDown&&AAV-ie-48h_vs_diluent-48h@UpDown	solute carrier family 25, member 34 [Source:MGI Symbol;Acc:MGI:2686215]
ENSMUSG00000098973	Mir6236	AAV-ie-1w_vs_diluent-1w@UpDown&&AAV-ie-2w_vs_diluent-2w@UpDown&&AAV-ie-48h_vs_diluent-48h@UpDown	microRNA 6236 [Source:MGI Symbol;Acc:MGI:5530929]
ENSMUSG00000104494	Gm37111	AAV-ie-1w_vs_diluent-1w@UpDown&&AAV-ie-2w_vs_diluent-2w@UpDown&&AAV-ie-48h_vs_diluent-48h@UpDown	predicted gene, 37111 [Source:MGI Symbol;Acc:MGI:5610339]
ENSMUSG00000062997	Rpl35	AAV-ie-1w_vs_diluent-1w@UpDown&&AAV-ie-2w_vs_diluent-2w@UpDown&&AAV-ie-48h_vs_diluent-48h@UpDown	ribosomal protein L35 [Source:MGI Symbol;Acc:MGI:1913739]
ENSMUSG00000036641	Ccdc148	AAV-ie-1w_vs_diluent-1w@UpDown&&AAV-ie-2w_vs_diluent-2w@UpDown&&AAV-ie-48h_vs_diluent-48h@UpDown	coiled-coil domain containing 148 [Source:MGI Symbol;Acc:MGI:3039583]
ENSMUSG00000032278	Paqr5	AAV-ie-1w_vs_diluent-1w@UpDown&&AAV-ie-2w_vs_diluent-2w@UpDown&&AAV-ie-48h_vs_diluent-48h@UpDown	progestin and adipoQ receptor family member V [Source:MGI Symbol;Acc:MGI:1921340]
ENSMUSG00000083863	Gm13341	AAV-ie-1w_vs_diluent-1w@UpDown&&AAV-ie-2w_vs_diluent-2w@UpDown&&AAV-ie-48h_vs_diluent-48h@UpDown	predicted gene 13341 [Source:MGI Symbol;Acc:MGI:3650228]
ENSMUSG00000083833	Gm13841	AAV-ie-1w_vs_diluent-1w@UpDown&&AAV-ie-2w_vs_diluent-2w@UpDown&&AAV-ie-48h_vs_diluent-48h@UpDown	predicted gene 13841 [Source:MGI Symbol;Acc:MGI:3650890]
ENSMUSG00000050931	Sgms2	AAV-ie-1w_vs_diluent-1w@UpDown&&AAV-ie-2w_vs_diluent-2w@UpDown&&AAV-ie-48h_vs_diluent-48h@UpDown	sphingomyelin synthase 2 [Source:MGI Symbol;Acc:MGI:1921692]
ENSMUSG00000024677	Ms4a6b	AAV-ie-1w_vs_diluent-1w@UpDown&&AAV-ie-2w_vs_diluent-2w@UpDown&&AAV-ie-48h_vs_diluent-48h@UpDown	membrane-spanning 4-domains, subfamily A, member 6B [Source:MGI Symbol;Acc:MGI:1917024]
ENSMUSG00000000753	Serpinf1	AAV-ie-1w_vs_diluent-1w@UpDown&&AAV-ie-2w_vs_diluent-2w@UpDown&&AAV-ie-48h_vs_diluent-48h@UpDown	serine (or cysteine) peptidase inhibitor, clade F, member 1 [Source:MGI Symbol;Acc:MGI:108080]
ENSMUSG00000022956	ENSMUSG00000022956	AAV-ie-1w_vs_diluent-1w@UpDown&&AAV-ie-2w_vs_diluent-2w@UpDown&&AAV-ie-48h_vs_diluent-48h@UpDown	ATP synthase, H+ transporting, mitochondrial F1 complex, O subunit [Source:MGI Symbol;Acc:MGI:106341]
ENSMUSG00000024598	Fbn2	AAV-ie-1w_vs_diluent-1w@UpDown&&AAV-ie-2w_vs_diluent-2w@UpDown&&AAV-ie-48h_vs_diluent-48h@UpDown	fibrillin 2 [Source:MGI Symbol;Acc:MGI:95490]
ENSMUSG00000074896	Ifit3	AAV-ie-1w_vs_diluent-1w@UpDown&&AAV-ie-2w_vs_diluent-2w@UpDown&&AAV-ie-48h_vs_diluent-48h@UpDown	interferon-induced protein with tetratricopeptide repeats 3 [Source:MGI Symbol;Acc:MGI:1101055]
ENSMUSG00000074899	Sptbn5	AAV-ie-1w_vs_diluent-1w@UpDown&&AAV-ie-2w_vs_diluent-2w@UpDown&&AAV-ie-48h_vs_diluent-48h@UpDown	spectrin beta, non-erythrocytic 5 [Source:MGI Symbol;Acc:MGI:2685200]
ENSMUSG00000050860	Phospho1	AAV-ie-1w_vs_diluent-1w@UpDown&&AAV-ie-2w_vs_diluent-2w@UpDown&&AAV-ie-48h_vs_diluent-48h@UpDown	phosphatase, orphan 1 [Source:MGI Symbol;Acc:MGI:2447348]
ENSMUSG00000034796	Cpne7	AAV-ie-1w_vs_diluent-1w@UpDown&&AAV-ie-2w_vs_diluent-2w@UpDown&&AAV-ie-48h_vs_diluent-48h@UpDown	copine VII [Source:MGI Symbol;Acc:MGI:2142747]
ENSMUSG00000025889	Snca	AAV-ie-1w_vs_diluent-1w@UpDown&&AAV-ie-2w_vs_diluent-2w@UpDown&&AAV-ie-48h_vs_diluent-48h@UpDown	synuclein, alpha [Source:MGI Symbol;Acc:MGI:1277151]
ENSMUSG00000019232	Etnppl	AAV-ie-1w_vs_diluent-1w@UpDown&&AAV-ie-2w_vs_diluent-2w@UpDown&&AAV-ie-48h_vs_diluent-48h@UpDown	ethanolamine phosphate phospholyase [Source:MGI Symbol;Acc:MGI:1919010]
ENSMUSG00000091400	Gm6356	AAV-ie-1w_vs_diluent-1w@UpDown&&AAV-ie-2w_vs_diluent-2w@UpDown&&AAV-ie-48h_vs_diluent-48h@UpDown	predicted gene 6356 [Source:MGI Symbol;Acc:MGI:3646390]
ENSMUSG00000017446	C1qtnf1	AAV-ie-1w_vs_diluent-1w@UpDown&&AAV-ie-2w_vs_diluent-2w@UpDown&&AAV-ie-48h_vs_diluent-48h@UpDown	C1q and tumor necrosis factor related protein 1 [Source:MGI Symbol;Acc:MGI:1919254]
ENSMUSG00000087303	Lipo2	AAV-ie-1w_vs_diluent-1w@UpDown&&AAV-ie-2w_vs_diluent-2w@UpDown&&AAV-ie-48h_vs_diluent-48h@UpDown	lipase, member O2 [Source:MGI Symbol;Acc:MGI:3644466]
ENSMUSG00000054428	Atpif1	AAV-ie-1w_vs_diluent-1w@UpDown&&AAV-ie-2w_vs_diluent-2w@UpDown&&AAV-ie-48h_vs_diluent-48h@UpDown	ATPase inhibitory factor 1 [Source:MGI Symbol;Acc:MGI:1196457]
ENSMUSG00000037095	Lrg1	AAV-ie-1w_vs_diluent-1w@UpDown&&AAV-ie-2w_vs_diluent-2w@UpDown&&AAV-ie-48h_vs_diluent-48h@UpDown	leucine-rich alpha-2-glycoprotein 1 [Source:MGI Symbol;Acc:MGI:1924155]
ENSMUSG00000031762	Mt2	AAV-ie-1w_vs_diluent-1w@UpDown&&AAV-ie-2w_vs_diluent-2w@UpDown&&AAV-ie-48h_vs_diluent-48h@UpDown	metallothionein 2 [Source:MGI Symbol;Acc:MGI:97172]
ENSMUSG00000028862	Map3k6	AAV-ie-1w_vs_diluent-1w@UpDown&&AAV-ie-2w_vs_diluent-2w@UpDown&&AAV-ie-48h_vs_diluent-48h@UpDown	mitogen-activated protein kinase kinase kinase 6 [Source:MGI Symbol;Acc:MGI:1855691]
ENSMUSG00000023153	Tmem52	AAV-ie-1w_vs_diluent-1w@UpDown&&AAV-ie-2w_vs_diluent-2w@UpDown&&AAV-ie-48h_vs_diluent-48h@UpDown	transmembrane protein 52 [Source:MGI Symbol;Acc:MGI:1916921]
ENSMUSG00000060143	Gm10076	AAV-ie-1w_vs_diluent-1w@UpDown&&AAV-ie-2w_vs_diluent-2w@UpDown&&AAV-ie-48h_vs_diluent-48h@UpDown	predicted gene 10076 [Source:MGI Symbol;Acc:MGI:3704451]
ENSMUSG00000083679	Gm12892	AAV-ie-1w_vs_diluent-1w@UpDown&&AAV-ie-2w_vs_diluent-2w@UpDown&&AAV-ie-48h_vs_diluent-48h@UpDown	predicted gene 12892 [Source:MGI Symbol;Acc:MGI:3649649]
ENSMUSG00000026222	Sp100	AAV-ie-1w_vs_diluent-1w@UpDown&&AAV-ie-2w_vs_diluent-2w@UpDown&&AAV-ie-48h_vs_diluent-48h@UpDown	nuclear antigen Sp100 [Source:MGI Symbol;Acc:MGI:109561]
ENSMUSG00000044006	Cilp2	AAV-ie-1w_vs_diluent-1w@UpDown&&AAV-ie-2w_vs_diluent-2w@UpDown&&AAV-ie-48h_vs_diluent-48h@UpDown	cartilage intermediate layer protein 2 [Source:MGI Symbol;Acc:MGI:1915959]
ENSMUSG00000037762	Slc16a9	AAV-ie-1w_vs_diluent-1w@UpDown&&AAV-ie-2w_vs_diluent-2w@UpDown&&AAV-ie-48h_vs_diluent-48h@UpDown	solute carrier family 16 (monocarboxylic acid transporters), member 9 [Source:MGI Symbol;Acc:MGI:1914109]
ENSMUSG00000060989	Gm11847	AAV-ie-1w_vs_diluent-1w@UpDown&&AAV-ie-2w_vs_diluent-2w@UpDown&&AAV-ie-48h_vs_diluent-48h@UpDown	predicted gene 11847 [Source:MGI Symbol;Acc:MGI:3651787]
ENSMUSG00000065037	Rn7sk	AAV-ie-1w_vs_diluent-1w@UpDown&&AAV-ie-2w_vs_diluent-2w@UpDown&&AAV-ie-48h_vs_diluent-48h@UpDown	RNA, 7SK, nuclear [Source:MGI Symbol;Acc:MGI:103186]
ENSMUSG00000019122	Ccl9	AAV-ie-1w_vs_diluent-1w@UpDown&&AAV-ie-2w_vs_diluent-2w@UpDown&&AAV-ie-48h_vs_diluent-48h@UpDown	chemokine (C-C motif) ligand 9 [Source:MGI Symbol;Acc:MGI:104533]
ENSMUSG00000029306	Ibsp	AAV-ie-1w_vs_diluent-1w@UpDown&&AAV-ie-2w_vs_diluent-2w@UpDown&&AAV-ie-48h_vs_diluent-48h@UpDown	integrin binding sialoprotein [Source:MGI Symbol;Acc:MGI:96389]
ENSMUSG00000030340	Scnn1a	AAV-ie-1w_vs_diluent-1w@UpDown&&AAV-ie-2w_vs_diluent-2w@UpDown&&AAV-ie-48h_vs_diluent-48h@UpDown	sodium channel, nonvoltage-gated 1 alpha [Source:MGI Symbol;Acc:MGI:101782]
ENSMUSG00000029321	Slc10a6	AAV-ie-1w_vs_diluent-1w@UpDown&&AAV-ie-2w_vs_diluent-2w@UpDown&&AAV-ie-48h_vs_diluent-48h@UpDown	solute carrier family 10 (sodium/bile acid cotransporter family), member 6 [Source:MGI Symbol;Acc:MGI:1923000]
ENSMUSG00000073489	Ifi204	AAV-ie-1w_vs_diluent-1w@UpDown&&AAV-ie-2w_vs_diluent-2w@UpDown&&AAV-ie-48h_vs_diluent-48h@UpDown	interferon activated gene 204 [Source:MGI Symbol;Acc:MGI:96429]
ENSMUSG00000049691	Nkx3-2	AAV-ie-1w_vs_diluent-1w@UpDown&&AAV-ie-2w_vs_diluent-2w@UpDown&&AAV-ie-48h_vs_diluent-48h@UpDown	NK3 homeobox 2 [Source:MGI Symbol;Acc:MGI:108015]
ENSMUSG00000037686	Aspg	AAV-ie-1w_vs_diluent-1w@UpDown&&AAV-ie-2w_vs_diluent-2w@UpDown&&AAV-ie-48h_vs_diluent-48h@UpDown	asparaginase [Source:MGI Symbol;Acc:MGI:2144822]
ENSMUSG00000001666	Ddt	AAV-ie-1w_vs_diluent-1w@UpDown&&AAV-ie-2w_vs_diluent-2w@UpDown&&AAV-ie-48h_vs_diluent-48h@UpDown	D-dopachrome tautomerase [Source:MGI Symbol;Acc:MGI:1298381]
ENSMUSG00000023019	Gpd1	AAV-ie-1w_vs_diluent-1w@UpDown&&AAV-ie-2w_vs_diluent-2w@UpDown&&AAV-ie-48h_vs_diluent-48h@UpDown	glycerol-3-phosphate dehydrogenase 1 (soluble) [Source:MGI Symbol;Acc:MGI:95679]
ENSMUSG00000026981	Il1rn	AAV-ie-1w_vs_diluent-1w@UpDown&&AAV-ie-2w_vs_diluent-2w@UpDown&&AAV-ie-48h_vs_diluent-48h@UpDown	interleukin 1 receptor antagonist [Source:MGI Symbol;Acc:MGI:96547]
ENSMUSG00000024327	Slc39a7	AAV-ie-1w_vs_diluent-1w@UpDown&&AAV-ie-2w_vs_diluent-2w@UpDown&&AAV-ie-48h_vs_diluent-48h@UpDown	solute carrier family 39 (zinc transporter), member 7 [Source:MGI Symbol;Acc:MGI:95909]
ENSMUSG00000058546	Rpl23a	AAV-ie-1w_vs_diluent-1w@UpDown&&AAV-ie-2w_vs_diluent-2w@UpDown&&AAV-ie-48h_vs_diluent-48h@UpDown	ribosomal protein L23A [Source:MGI Symbol;Acc:MGI:3040672]
ENSMUSG00000021319	Sfrp4	AAV-ie-1w_vs_diluent-1w@UpDown&&AAV-ie-2w_vs_diluent-2w@UpDown&&AAV-ie-48h_vs_diluent-48h@UpDown	secreted frizzled-related protein 4 [Source:MGI Symbol;Acc:MGI:892010]
ENSMUSG00000030235	Slco1c1	AAV-ie-1w_vs_diluent-1w@UpDown&&AAV-ie-2w_vs_diluent-2w@UpDown&&AAV-ie-48h_vs_diluent-48h@UpDown	solute carrier organic anion transporter family, member 1c1 [Source:MGI Symbol;Acc:MGI:1889679]
ENSMUSG00000076439	Mog	AAV-ie-1w_vs_diluent-1w@UpDown&&AAV-ie-2w_vs_diluent-2w@UpDown&&AAV-ie-48h_vs_diluent-48h@UpDown	myelin oligodendrocyte glycoprotein [Source:MGI Symbol;Acc:MGI:97435]
ENSMUSG00000023906	Cldn6	AAV-ie-1w_vs_diluent-1w@UpDown&&AAV-ie-2w_vs_diluent-2w@UpDown&&AAV-ie-48h_vs_diluent-48h@UpDown	claudin 6 [Source:MGI Symbol;Acc:MGI:1859284]
ENSMUSG00000005980	Dnase1	AAV-ie-1w_vs_diluent-1w@UpDown&&AAV-ie-2w_vs_diluent-2w@UpDown&&AAV-ie-48h_vs_diluent-48h@UpDown	deoxyribonuclease I [Source:MGI Symbol;Acc:MGI:103157]
ENSMUSG00000026840	Lamc3	AAV-ie-1w_vs_diluent-1w@UpDown&&AAV-ie-2w_vs_diluent-2w@UpDown&&AAV-ie-48h_vs_diluent-48h@UpDown	laminin gamma 3 [Source:MGI Symbol;Acc:MGI:1344394]
ENSMUSG00000026830	Ermn	AAV-ie-1w_vs_diluent-1w@UpDown&&AAV-ie-2w_vs_diluent-2w@UpDown&&AAV-ie-48h_vs_diluent-48h@UpDown	ermin, ERM-like protein [Source:MGI Symbol;Acc:MGI:1925017]
ENSMUSG00000030089	Slc41a3	AAV-ie-1w_vs_diluent-1w@UpDown&&AAV-ie-2w_vs_diluent-2w@UpDown&&AAV-ie-48h_vs_diluent-48h@UpDown	solute carrier family 41, member 3 [Source:MGI Symbol;Acc:MGI:1918949]
ENSMUSG00000026822	Lcn2	AAV-ie-1w_vs_diluent-1w@UpDown&&AAV-ie-2w_vs_diluent-2w@UpDown&&AAV-ie-48h_vs_diluent-48h@UpDown	lipocalin 2 [Source:MGI Symbol;Acc:MGI:96757]
ENSMUSG00000114279	H2bc14	AAV-ie-1w_vs_diluent-1w@UpDown&&AAV-ie-2w_vs_diluent-2w@UpDown&&AAV-ie-48h_vs_diluent-48h@UpDown	H2B clustered histone 14 [Source:MGI Symbol;Acc:MGI:2448404]
ENSMUSG00000058420	Syt17	AAV-ie-1w_vs_diluent-1w@UpDown&&AAV-ie-2w_vs_diluent-2w@UpDown&&AAV-ie-48h_vs_diluent-48h@UpDown	synaptotagmin XVII [Source:MGI Symbol;Acc:MGI:104966]
ENSMUSG00000002910	Arrdc2	AAV-ie-1w_vs_diluent-1w@UpDown&&AAV-ie-2w_vs_diluent-2w@UpDown&&AAV-ie-48h_vs_diluent-48h@UpDown	arrestin domain containing 2 [Source:MGI Symbol;Acc:MGI:1918057]
ENSMUSG00000043448	Gjc2	AAV-ie-1w_vs_diluent-1w@UpDown&&AAV-ie-2w_vs_diluent-2w@UpDown&&AAV-ie-48h_vs_diluent-48h@UpDown	gap junction protein, gamma 2 [Source:MGI Symbol;Acc:MGI:2153060]
ENSMUSG00000032726	Bmp8a	AAV-ie-1w_vs_diluent-1w@UpDown&&AAV-ie-2w_vs_diluent-2w@UpDown&&AAV-ie-48h_vs_diluent-48h@UpDown	bone morphogenetic protein 8a [Source:MGI Symbol;Acc:MGI:104515]
ENSMUSG00000031425	Plp1	AAV-ie-1w_vs_diluent-1w@UpDown&&AAV-ie-2w_vs_diluent-2w@UpDown&&AAV-ie-48h_vs_diluent-48h@UpDown	proteolipid protein (myelin) 1 [Source:MGI Symbol;Acc:MGI:97623]
ENSMUSG00000062591	Tubb4a	AAV-ie-1w_vs_diluent-1w@UpDown&&AAV-ie-2w_vs_diluent-2w@UpDown&&AAV-ie-48h_vs_diluent-48h@UpDown	tubulin, beta 4A class IVA [Source:MGI Symbol;Acc:MGI:107848]
ENSMUSG00000042808	Gpx2	AAV-ie-1w_vs_diluent-1w@UpDown&&AAV-ie-48h_vs_diluent-48h@UpDown	glutathione peroxidase 2 [Source:MGI Symbol;Acc:MGI:106609]
ENSMUSG00000036123	Slc9a3	AAV-ie-1w_vs_diluent-1w@UpDown&&AAV-ie-48h_vs_diluent-48h@UpDown	solute carrier family 9 (sodium/hydrogen exchanger), member 3 [Source:MGI Symbol;Acc:MGI:105064]
ENSMUSG00000000184	Ccnd2	AAV-ie-1w_vs_diluent-1w@UpDown&&AAV-ie-48h_vs_diluent-48h@UpDown	cyclin D2 [Source:MGI Symbol;Acc:MGI:88314]
ENSMUSG00000029819	Npy	AAV-ie-1w_vs_diluent-1w@UpDown&&AAV-ie-48h_vs_diluent-48h@UpDown	neuropeptide Y [Source:MGI Symbol;Acc:MGI:97374]
ENSMUSG00000048142	Nat8l	AAV-ie-1w_vs_diluent-1w@UpDown&&AAV-ie-48h_vs_diluent-48h@UpDown	N-acetyltransferase 8-like [Source:MGI Symbol;Acc:MGI:2447776]
ENSMUSG00000001494	Sost	AAV-ie-1w_vs_diluent-1w@UpDown&&AAV-ie-48h_vs_diluent-48h@UpDown	sclerostin [Source:MGI Symbol;Acc:MGI:1921749]
ENSMUSG00000049404	Rarres1	AAV-ie-1w_vs_diluent-1w@UpDown&&AAV-ie-48h_vs_diluent-48h@UpDown	retinoic acid receptor responder (tazarotene induced) 1 [Source:MGI Symbol;Acc:MGI:1924461]
ENSMUSG00000029866	Kel	AAV-ie-1w_vs_diluent-1w@UpDown&&AAV-ie-48h_vs_diluent-48h@UpDown	Kell blood group [Source:MGI Symbol;Acc:MGI:1346053]
ENSMUSG00000049420	Tmem200a	AAV-ie-1w_vs_diluent-1w@UpDown&&AAV-ie-48h_vs_diluent-48h@UpDown	transmembrane protein 200A [Source:MGI Symbol;Acc:MGI:1924470]
ENSMUSG00000049422	Chchd10	AAV-ie-1w_vs_diluent-1w@UpDown&&AAV-ie-48h_vs_diluent-48h@UpDown	coiled-coil-helix-coiled-coil-helix domain containing 10 [Source:MGI Symbol;Acc:MGI:2143558]
ENSMUSG00000004552	Ctse	AAV-ie-1w_vs_diluent-1w@UpDown&&AAV-ie-48h_vs_diluent-48h@UpDown	cathepsin E [Source:MGI Symbol;Acc:MGI:107361]
ENSMUSG00000025488	Cox8b	AAV-ie-1w_vs_diluent-1w@UpDown&&AAV-ie-48h_vs_diluent-48h@UpDown	cytochrome c oxidase subunit 8B [Source:MGI Symbol;Acc:MGI:105958]
ENSMUSG00000029843	Slc13a4	AAV-ie-1w_vs_diluent-1w@UpDown&&AAV-ie-48h_vs_diluent-48h@UpDown	solute carrier family 13 (sodium/sulfate symporters), member 4 [Source:MGI Symbol;Acc:MGI:2442367]
ENSMUSG00000025489	Ifitm5	AAV-ie-1w_vs_diluent-1w@UpDown&&AAV-ie-48h_vs_diluent-48h@UpDown	interferon induced transmembrane protein 5 [Source:MGI Symbol;Acc:MGI:1934923]
ENSMUSG00000045087	S1pr5	AAV-ie-1w_vs_diluent-1w@UpDown&&AAV-ie-48h_vs_diluent-48h@UpDown	sphingosine-1-phosphate receptor 5 [Source:MGI Symbol;Acc:MGI:2150641]
ENSMUSG00000022367	Has2	AAV-ie-1w_vs_diluent-1w@UpDown&&AAV-ie-48h_vs_diluent-48h@UpDown	hyaluronan synthase 2 [Source:MGI Symbol;Acc:MGI:107821]
ENSMUSG00000097924	A730020E08Rik	AAV-ie-1w_vs_diluent-1w@UpDown&&AAV-ie-48h_vs_diluent-48h@UpDown	RIKEN cDNA A730020E08 gene [Source:MGI Symbol;Acc:MGI:2444999]
ENSMUSG00000013415	Igf2bp1	AAV-ie-1w_vs_diluent-1w@UpDown&&AAV-ie-48h_vs_diluent-48h@UpDown	insulin-like growth factor 2 mRNA binding protein 1 [Source:MGI Symbol;Acc:MGI:1890357]
ENSMUSG00000022354	Ndufb9	AAV-ie-1w_vs_diluent-1w@UpDown&&AAV-ie-48h_vs_diluent-48h@UpDown	NADH:ubiquinone oxidoreductase subunit B9 [Source:MGI Symbol;Acc:MGI:1913468]
ENSMUSG00000057003	Myh4	AAV-ie-1w_vs_diluent-1w@UpDown&&AAV-ie-48h_vs_diluent-48h@UpDown	myosin, heavy polypeptide 4, skeletal muscle [Source:MGI Symbol;Acc:MGI:1339713]
ENSMUSG00000109648	Svet1	AAV-ie-1w_vs_diluent-1w@UpDown&&AAV-ie-48h_vs_diluent-48h@UpDown	subventricular expressed transcript 1 [Source:MGI Symbol;Acc:MGI:2385655]
ENSMUSG00000031285	Dcx	AAV-ie-1w_vs_diluent-1w@UpDown&&AAV-ie-48h_vs_diluent-48h@UpDown	doublecortin [Source:MGI Symbol;Acc:MGI:1277171]
ENSMUSG00000025420	Katnal2	AAV-ie-1w_vs_diluent-1w@UpDown&&AAV-ie-48h_vs_diluent-48h@UpDown	katanin p60 subunit A-like 2 [Source:MGI Symbol;Acc:MGI:1924234]
ENSMUSG00000056596	Trnp1	AAV-ie-1w_vs_diluent-1w@UpDown&&AAV-ie-48h_vs_diluent-48h@UpDown	TMF1-regulated nuclear protein 1 [Source:MGI Symbol;Acc:MGI:1916789]
ENSMUSG00000046341	Gm11223	AAV-ie-1w_vs_diluent-1w@UpDown&&AAV-ie-48h_vs_diluent-48h@UpDown	predicted gene 11223 [Source:MGI Symbol;Acc:MGI:3651631]
ENSMUSG00000035694	Caps2	AAV-ie-1w_vs_diluent-1w@UpDown&&AAV-ie-48h_vs_diluent-48h@UpDown	calcyphosphine 2 [Source:MGI Symbol;Acc:MGI:2441980]
ENSMUSG00000079227	Ccr5	AAV-ie-1w_vs_diluent-1w@UpDown&&AAV-ie-48h_vs_diluent-48h@UpDown	chemokine (C-C motif) receptor 5 [Source:MGI Symbol;Acc:MGI:107182]
ENSMUSG00000046337	Fam178b	AAV-ie-1w_vs_diluent-1w@UpDown&&AAV-ie-48h_vs_diluent-48h@UpDown	family with sequence similarity 178, member B [Source:MGI Symbol;Acc:MGI:3026913]
ENSMUSG00000035683	Melk	AAV-ie-1w_vs_diluent-1w@UpDown&&AAV-ie-48h_vs_diluent-48h@UpDown	maternal embryonic leucine zipper kinase [Source:MGI Symbol;Acc:MGI:106924]
ENSMUSG00000018381	Abi3	AAV-ie-1w_vs_diluent-1w@UpDown&&AAV-ie-48h_vs_diluent-48h@UpDown	ABI gene family, member 3 [Source:MGI Symbol;Acc:MGI:1913860]
ENSMUSG00000056665	Them6	AAV-ie-1w_vs_diluent-1w@UpDown&&AAV-ie-48h_vs_diluent-48h@UpDown	thioesterase superfamily member 6 [Source:MGI Symbol;Acc:MGI:1925301]
ENSMUSG00000076258	Gm23935	AAV-ie-1w_vs_diluent-1w@UpDown&&AAV-ie-48h_vs_diluent-48h@UpDown	predicted gene, 23935 [Source:MGI Symbol;Acc:MGI:5453712]
ENSMUSG00000076281	Gm24270	AAV-ie-1w_vs_diluent-1w@UpDown&&AAV-ie-48h_vs_diluent-48h@UpDown	predicted gene, 24270 [Source:MGI Symbol;Acc:MGI:5454047]
ENSMUSG00000064294	Aox3	AAV-ie-1w_vs_diluent-1w@UpDown&&AAV-ie-48h_vs_diluent-48h@UpDown	aldehyde oxidase 3 [Source:MGI Symbol;Acc:MGI:1918974]
ENSMUSG00000040282	BC052040	AAV-ie-1w_vs_diluent-1w@UpDown&&AAV-ie-48h_vs_diluent-48h@UpDown	cDNA sequence BC052040 [Source:MGI Symbol;Acc:MGI:3026886]
ENSMUSG00000030004	Nat8	AAV-ie-1w_vs_diluent-1w@UpDown&&AAV-ie-48h_vs_diluent-48h@UpDown	N-acetyltransferase 8 (GCN5-related) [Source:MGI Symbol;Acc:MGI:1915646]
ENSMUSG00000113688	A930027P06Rik	AAV-ie-1w_vs_diluent-1w@UpDown&&AAV-ie-48h_vs_diluent-48h@UpDown	RIKEN cDNA A930027P06 gene [Source:MGI Symbol;Acc:MGI:3026956]
ENSMUSG00000068617	Efcab1	AAV-ie-1w_vs_diluent-1w@UpDown&&AAV-ie-48h_vs_diluent-48h@UpDown	EF-hand calcium binding domain 1 [Source:MGI Symbol;Acc:MGI:1914043]
ENSMUSG00000108238	Gm43984	AAV-ie-1w_vs_diluent-1w@UpDown&&AAV-ie-48h_vs_diluent-48h@UpDown	predicted gene, 43984 [Source:MGI Symbol;Acc:MGI:5690376]
ENSMUSG00000115425	Gm49305	AAV-ie-1w_vs_diluent-1w@UpDown&&AAV-ie-48h_vs_diluent-48h@UpDown	predicted gene, 49305 [Source:MGI Symbol;Acc:MGI:6118804]
ENSMUSG00000074480	Mex3a	AAV-ie-1w_vs_diluent-1w@UpDown&&AAV-ie-48h_vs_diluent-48h@UpDown	mex3 RNA binding family member A [Source:MGI Symbol;Acc:MGI:1919890]
ENSMUSG00000028584	Lrrc38	AAV-ie-1w_vs_diluent-1w@UpDown&&AAV-ie-48h_vs_diluent-48h@UpDown	leucine rich repeat containing 38 [Source:MGI Symbol;Acc:MGI:2442845]
ENSMUSG00000020623	Map2k6	AAV-ie-1w_vs_diluent-1w@UpDown&&AAV-ie-48h_vs_diluent-48h@UpDown	mitogen-activated protein kinase kinase 6 [Source:MGI Symbol;Acc:MGI:1346870]
ENSMUSG00000040204	Pclaf	AAV-ie-1w_vs_diluent-1w@UpDown&&AAV-ie-48h_vs_diluent-48h@UpDown	PCNA clamp associated factor [Source:MGI Symbol;Acc:MGI:1915276]
ENSMUSG00000099757	BE692007	AAV-ie-1w_vs_diluent-1w@UpDown&&AAV-ie-48h_vs_diluent-48h@UpDown	expressed sequence BE692007 [Source:MGI Symbol;Acc:MGI:3035348]
ENSMUSG00000027276	Jag1	AAV-ie-1w_vs_diluent-1w@UpDown&&AAV-ie-48h_vs_diluent-48h@UpDown	jagged 1 [Source:MGI Symbol;Acc:MGI:1095416]
ENSMUSG00000046287	Pnma3	AAV-ie-1w_vs_diluent-1w@UpDown&&AAV-ie-48h_vs_diluent-48h@UpDown	paraneoplastic antigen MA3 [Source:MGI Symbol;Acc:MGI:2180565]
ENSMUSG00000051652	Lrrc3	AAV-ie-1w_vs_diluent-1w@UpDown&&AAV-ie-48h_vs_diluent-48h@UpDown	leucine rich repeat containing 3 [Source:MGI Symbol;Acc:MGI:2447899]
ENSMUSG00000000037	Scml2	AAV-ie-1w_vs_diluent-1w@UpDown&&AAV-ie-48h_vs_diluent-48h@UpDown	Scm polycomb group protein like 2 [Source:MGI Symbol;Acc:MGI:1340042]
ENSMUSG00000026668	Ucma	AAV-ie-1w_vs_diluent-1w@UpDown&&AAV-ie-48h_vs_diluent-48h@UpDown	upper zone of growth plate and cartilage matrix associated [Source:MGI Symbol;Acc:MGI:1915777]
ENSMUSG00000097877	Gm26703	AAV-ie-1w_vs_diluent-1w@UpDown&&AAV-ie-48h_vs_diluent-48h@UpDown	predicted gene, 26703 [Source:MGI Symbol;Acc:MGI:5477197]
ENSMUSG00000014686	Ceacam16	AAV-ie-1w_vs_diluent-1w@UpDown&&AAV-ie-48h_vs_diluent-48h@UpDown	carcinoembryonic antigen-related cell adhesion molecule 16 [Source:MGI Symbol;Acc:MGI:2685615]
ENSMUSG00000024053	Emilin2	AAV-ie-1w_vs_diluent-1w@UpDown&&AAV-ie-48h_vs_diluent-48h@UpDown	elastin microfibril interfacer 2 [Source:MGI Symbol;Acc:MGI:2389136]
ENSMUSG00000036036	Zfp57	AAV-ie-1w_vs_diluent-1w@UpDown&&AAV-ie-48h_vs_diluent-48h@UpDown	zinc finger protein 57 [Source:MGI Symbol;Acc:MGI:99204]
ENSMUSG00000111854	Gm48740	AAV-ie-1w_vs_diluent-1w@UpDown&&AAV-ie-48h_vs_diluent-48h@UpDown	predicted gene, 48740 [Source:MGI Symbol;Acc:MGI:6098406]
ENSMUSG00000029727	Cyp3a13	AAV-ie-1w_vs_diluent-1w@UpDown&&AAV-ie-48h_vs_diluent-48h@UpDown	cytochrome P450, family 3, subfamily a, polypeptide 13 [Source:MGI Symbol;Acc:MGI:88610]
ENSMUSG00000046295	Ankle1	AAV-ie-1w_vs_diluent-1w@UpDown&&AAV-ie-48h_vs_diluent-48h@UpDown	ankyrin repeat and LEM domain containing 1 [Source:MGI Symbol;Acc:MGI:1918775]
ENSMUSG00000030711	Sult1a1	AAV-ie-1w_vs_diluent-1w@UpDown&&AAV-ie-48h_vs_diluent-48h@UpDown	sulfotransferase family 1A, phenol-preferring, member 1 [Source:MGI Symbol;Acc:MGI:102896]
ENSMUSG00000073888	Ccl27a	AAV-ie-1w_vs_diluent-1w@UpDown&&AAV-ie-48h_vs_diluent-48h@UpDown	chemokine (C-C motif) ligand 27A [Source:MGI Symbol;Acc:MGI:1343459]
ENSMUSG00000015947	Fcgr1	AAV-ie-1w_vs_diluent-1w@UpDown&&AAV-ie-48h_vs_diluent-48h@UpDown	Fc receptor, IgG, high affinity I [Source:MGI Symbol;Acc:MGI:95498]
ENSMUSG00000092116	Gm10320	AAV-ie-1w_vs_diluent-1w@UpDown&&AAV-ie-48h_vs_diluent-48h@UpDown	predicted pseudogene 10320 [Source:MGI Symbol;Acc:MGI:3642323]
ENSMUSG00000035551	Igfbpl1	AAV-ie-1w_vs_diluent-1w@UpDown&&AAV-ie-48h_vs_diluent-48h@UpDown	insulin-like growth factor binding protein-like 1 [Source:MGI Symbol;Acc:MGI:1933198]
ENSMUSG00000067158	Col4a4	AAV-ie-1w_vs_diluent-1w@UpDown&&AAV-ie-48h_vs_diluent-48h@UpDown	collagen, type IV, alpha 4 [Source:MGI Symbol;Acc:MGI:104687]
ENSMUSG00000097819	Gm26813	AAV-ie-1w_vs_diluent-1w@UpDown&&AAV-ie-48h_vs_diluent-48h@UpDown	predicted gene, 26813 [Source:MGI Symbol;Acc:MGI:5477307]
ENSMUSG00000036856	Wnt4	AAV-ie-1w_vs_diluent-1w@UpDown&&AAV-ie-48h_vs_diluent-48h@UpDown	wingless-type MMTV integration site family, member 4 [Source:MGI Symbol;Acc:MGI:98957]
ENSMUSG00000116673	A630089N07Rik	AAV-ie-1w_vs_diluent-1w@UpDown&&AAV-ie-48h_vs_diluent-48h@UpDown	RIKEN cDNA A630089N07 gene [Source:MGI Symbol;Acc:MGI:2444323]
ENSMUSG00000072511	Hhla1	AAV-ie-1w_vs_diluent-1w@UpDown&&AAV-ie-48h_vs_diluent-48h@UpDown	HERV-H LTR-associating 1 [Source:MGI Symbol;Acc:MGI:3615329]
ENSMUSG00000114025	Gm49331	AAV-ie-1w_vs_diluent-1w@UpDown&&AAV-ie-48h_vs_diluent-48h@UpDown	predicted gene, 49331 [Source:MGI Symbol;Acc:MGI:6121516]
ENSMUSG00000039956	Mrap	AAV-ie-1w_vs_diluent-1w@UpDown&&AAV-ie-48h_vs_diluent-48h@UpDown	melanocortin 2 receptor accessory protein [Source:MGI Symbol;Acc:MGI:1924287]
ENSMUSG00000039942	Ptger4	AAV-ie-1w_vs_diluent-1w@UpDown&&AAV-ie-48h_vs_diluent-48h@UpDown	prostaglandin E receptor 4 (subtype EP4) [Source:MGI Symbol;Acc:MGI:104311]
ENSMUSG00000081434	Gm14165	AAV-ie-1w_vs_diluent-1w@UpDown&&AAV-ie-48h_vs_diluent-48h@UpDown	predicted gene 14165 [Source:MGI Symbol;Acc:MGI:3650537]
ENSMUSG00000055148	Klf2	AAV-ie-1w_vs_diluent-1w@UpDown&&AAV-ie-48h_vs_diluent-48h@UpDown	Kruppel-like factor 2 (lung) [Source:MGI Symbol;Acc:MGI:1342772]
ENSMUSG00000046229	Scand1	AAV-ie-1w_vs_diluent-1w@UpDown&&AAV-ie-48h_vs_diluent-48h@UpDown	SCAN domain-containing 1 [Source:MGI Symbol;Acc:MGI:1343132]
ENSMUSG00000027947	Il6ra	AAV-ie-1w_vs_diluent-1w@UpDown&&AAV-ie-48h_vs_diluent-48h@UpDown	interleukin 6 receptor, alpha [Source:MGI Symbol;Acc:MGI:105304]
ENSMUSG00000045871	Slitrk6	AAV-ie-1w_vs_diluent-1w@UpDown&&AAV-ie-48h_vs_diluent-48h@UpDown	SLIT and NTRK-like family, member 6 [Source:MGI Symbol;Acc:MGI:2443198]
ENSMUSG00000032554	Trf	AAV-ie-1w_vs_diluent-1w@UpDown&&AAV-ie-48h_vs_diluent-48h@UpDown	transferrin [Source:MGI Symbol;Acc:MGI:98821]
ENSMUSG00000048922	Cdca2	AAV-ie-1w_vs_diluent-1w@UpDown&&AAV-ie-48h_vs_diluent-48h@UpDown	cell division cycle associated 2 [Source:MGI Symbol;Acc:MGI:1919787]
ENSMUSG00000040152	Thbs1	AAV-ie-1w_vs_diluent-1w@UpDown&&AAV-ie-48h_vs_diluent-48h@UpDown	thrombospondin 1 [Source:MGI Symbol;Acc:MGI:98737]
ENSMUSG00000022322	Shcbp1	AAV-ie-1w_vs_diluent-1w@UpDown&&AAV-ie-48h_vs_diluent-48h@UpDown	Shc SH2-domain binding protein 1 [Source:MGI Symbol;Acc:MGI:1338802]
ENSMUSG00000009350	Mpo	AAV-ie-1w_vs_diluent-1w@UpDown&&AAV-ie-48h_vs_diluent-48h@UpDown	myeloperoxidase [Source:MGI Symbol;Acc:MGI:97137]
ENSMUSG00000053469	Tg	AAV-ie-1w_vs_diluent-1w@UpDown&&AAV-ie-48h_vs_diluent-48h@UpDown	thyroglobulin [Source:MGI Symbol;Acc:MGI:98733]
ENSMUSG00000032596	Uba7	AAV-ie-1w_vs_diluent-1w@UpDown&&AAV-ie-48h_vs_diluent-48h@UpDown	ubiquitin-like modifier activating enzyme 7 [Source:MGI Symbol;Acc:MGI:1349462]
ENSMUSG00000024979	Tectb	AAV-ie-1w_vs_diluent-1w@UpDown&&AAV-ie-48h_vs_diluent-48h@UpDown	tectorin beta [Source:MGI Symbol;Acc:MGI:109574]
ENSMUSG00000061099	Gapdhs	AAV-ie-1w_vs_diluent-1w@UpDown&&AAV-ie-48h_vs_diluent-48h@UpDown	glyceraldehyde-3-phosphate dehydrogenase, spermatogenic [Source:MGI Symbol;Acc:MGI:95653]
ENSMUSG00000097039	Pvt1	AAV-ie-1w_vs_diluent-1w@UpDown&&AAV-ie-48h_vs_diluent-48h@UpDown	Pvt1 oncogene [Source:MGI Symbol;Acc:MGI:97824]
ENSMUSG00000028463	Car9	AAV-ie-1w_vs_diluent-1w@UpDown&&AAV-ie-48h_vs_diluent-48h@UpDown	carbonic anhydrase 9 [Source:MGI Symbol;Acc:MGI:2447188]
ENSMUSG00000030787	Lyve1	AAV-ie-1w_vs_diluent-1w@UpDown&&AAV-ie-48h_vs_diluent-48h@UpDown	lymphatic vessel endothelial hyaluronan receptor 1 [Source:MGI Symbol;Acc:MGI:2136348]
ENSMUSG00000028444	Cntfr	AAV-ie-1w_vs_diluent-1w@UpDown&&AAV-ie-48h_vs_diluent-48h@UpDown	ciliary neurotrophic factor receptor [Source:MGI Symbol;Acc:MGI:99605]
ENSMUSG00000024076	Vit	AAV-ie-1w_vs_diluent-1w@UpDown&&AAV-ie-48h_vs_diluent-48h@UpDown	vitrin [Source:MGI Symbol;Acc:MGI:1921449]
ENSMUSG00000008845	Cd163	AAV-ie-1w_vs_diluent-1w@UpDown&&AAV-ie-48h_vs_diluent-48h@UpDown	CD163 antigen [Source:MGI Symbol;Acc:MGI:2135946]
ENSMUSG00000039155	Cdh26	AAV-ie-1w_vs_diluent-1w@UpDown&&AAV-ie-48h_vs_diluent-48h@UpDown	cadherin-like 26 [Source:MGI Symbol;Acc:MGI:2685856]
ENSMUSG00000032523	Hhatl	AAV-ie-1w_vs_diluent-1w@UpDown&&AAV-ie-48h_vs_diluent-48h@UpDown	hedgehog acyltransferase-like [Source:MGI Symbol;Acc:MGI:1922020]
ENSMUSG00000063696	Gm8730	AAV-ie-1w_vs_diluent-1w@UpDown&&AAV-ie-48h_vs_diluent-48h@UpDown	predicted pseudogene 8730 [Source:MGI Symbol;Acc:MGI:3644565]
[truncated: 246 more rows]

## Sheet: AAV-ie-2w_vs_diluent-2w
GeneID	GeneSymbol	OverlapInfo	GeneAnno
[truncated: 1,337 more rows]

## Sheet: AAV1-48h_vs_diluent-48h
GeneID	GeneSymbol	OverlapInfo	GeneAnno
[truncated: 45 more rows]

[truncated: 2 more sheets: AAV1-1w_vs_diluent-1w, Sheet3]
